# Supplementary material for: Confirmatory factor analysis of celebrity worship, digital literacy, and nostalgia: Dataset of Indonesians
Source: Data Brief. 2020 Oct 17;33:106417. doi: 10.1016/j.dib.2020.106417 (PMC7586072; doi:10.1016/j.dib.2020.106417)
Supplement: Supplementary file 2 [file mmc2.xlsx]

## Sheet: Celebrity Worship (CWS)
Subject No	Age	Sex	Domicile	Domicile_Category	ES1	ES2	ES3	ES4	ES5	ES6	ES7	IP1	IP2	IP3	IP4	IP5	IP6	IP7	IP8	IP9	IP10	IP11	IP12	IP13	BP1	BP2	BP3	BP4	BP5	BP6	CWS_ES	CWS_IP	CWS_BP	CWS_Total
1	21	Female	Banten	Java Island	4	3	3	3	3	3	3	4	3	3	2	3	3	3	3	3	2	2	2	2	2	3	2	2	2	2	22	35	13	70
2	25	Female	Central Java	Java Island	1	1	1	1	1	1	1	1	1	1	1	1	1	1	1	1	2	1	1	5	5	4	5	1	5	1	7	18	21	46
3	20	Female	Jakarta	Java Island	4	4	4	4	3	4	4	3	4	2	3	3	4	3	3	3	2	3	3	2	1	2	2	3	1	2	27	38	11	76
4	33	Female	Banten	Java Island	5	5	5	5	5	5	5	3	5	2	4	5	5	3	5	3	5	2	4	2	1	2	3	3	2	1	35	48	12	95
5	34	Female	Jakarta	Java Island	5	5	5	5	5	5	5	3	5	1	5	4	4	3	5	3	4	5	5	3	4	3	1	5	1	1	35	50	15	100
6	38	Female	Banten	Java Island	5	5	5	5	5	3	5	3	1	2	2	5	2	3	2	1	1	5	3	1	1	1	3	3	1	1	33	31	10	74
7	21	Female	West Java	Java Island	4	4	4	4	4	2	3	3	5	4	3	4	3	3	3	2	2	4	3	1	1	1	1	1	1	1	25	40	6	71
8	27	Male	Jakarta	Java Island	3	3	3	4	3	3	2	4	3	4	4	2	2	2	2	2	1	1	1	1	1	1	3	3	4	3	21	29	15	65
9	19	Male	West Java	Java Island	5	5	5	5	5	5	5	3	5	5	5	5	5	3	5	3	1	3	5	2	2	1	1	5	1	3	35	50	13	98
10	21	Female	Jakarta	Java Island	5	5	5	5	4	4	3	1	5	3	2	4	2	2	2	3	1	1	3	1	1	1	1	3	1	1	31	30	8	69
11	21	Female	West Java	Java Island	4	5	5	5	5	4	4	1	5	2	2	3	3	4	2	1	1	1	4	1	2	1	1	2	2	2	32	30	10	72
12	35	Female	West Java	Java Island	5	3	5	5	5	5	5	5	5	4	5	4	4	3	4	5	5	3	4	4	3	3	2	5	2	3	33	55	18	106
13	19	Female	Jakarta	Java Island	4	4	5	5	5	4	3	3	5	5	1	1	3	3	3	1	1	3	3	1	1	1	1	3	1	1	30	33	8	71
14	23	Female	East Java	Java Island	5	4	5	5	3	3	4	2	5	1	2	3	4	4	4	1	2	2	4	2	1	2	1	4	2	1	29	36	11	76
15	22	Female	West Java	Java Island	4	5	4	5	4	5	3	2	5	5	3	2	3	3	5	1	1	1	4	1	1	1	1	3	1	1	30	36	8	74
16	22	Female	West Java	Java Island	3	5	5	5	5	5	3	5	5	4	4	5	5	3	5	1	1	1	3	1	1	1	1	1	1	1	31	43	6	80
17	21	Female	Jakarta	Java Island	3	3	3	3	3	3	3	3	4	1	1	3	1	1	1	1	1	4	3	1	1	1	1	2	1	1	21	25	7	53
18	21	Female	Jakarta	Java Island	4	3	4	4	3	4	3	4	2	2	3	2	2	2	3	1	2	3	4	2	2	2	1	3	1	3	25	32	12	69
19	21	Female	West Java	Java Island	4	4	4	4	4	4	4	2	4	3	3	4	3	3	4	3	3	2	4	3	1	1	1	3	2	1	28	41	9	78
20	20	Female	West Java	Java Island	5	5	5	5	4	5	5	3	5	4	2	5	4	4	5	3	2	5	5	1	3	3	3	3	2	2	34	48	16	98
21	22	Female	Bangka Belitung Islands	Outside Java Island	5	4	4	4	4	4	4	3	4	3	5	4	4	4	3	3	3	4	4	2	2	1	1	4	3	4	29	46	15	90
22	21	Female	West Java	Java Island	2	1	1	1	2	1	1	2	1	2	2	1	2	2	2	1	3	2	2	2	3	5	5	1	4	3	9	24	21	54
23	22	Female	Banten	Java Island	4	5	4	5	3	4	5	4	5	4	3	4	4	2	2	5	4	4	4	2	1	3	1	5	2	2	30	47	14	91
24	21	Female	West Java	Java Island	4	5	4	5	3	3	4	5	5	2	2	4	2	1	1	2	1	2	2	2	1	1	5	3	2	1	28	31	13	72
25	20	Female	Banten	Java Island	5	4	4	4	4	4	3	3	5	3	2	3	2	1	1	1	1	3	3	1	1	1	1	1	1	1	28	29	6	63
26	20	Female	East Java	Java Island	5	4	5	4	4	4	4	2	5	2	3	4	4	4	4	2	4	4	4	2	1	1	1	3	1	3	30	44	10	84
27	22	Female	Central Java	Java Island	5	5	5	5	5	5	5	4	5	4	5	5	3	3	3	3	3	5	4	4	3	3	2	4	3	2	35	51	17	103
28	23	Female	Jakarta	Java Island	5	4	5	5	3	5	3	3	5	3	4	3	2	2	2	5	2	3	4	3	3	1	3	5	3	3	30	41	18	89
29	27	Female	Banten	Java Island	4	2	1	4	1	3	4	1	2	1	1	1	1	1	1	1	1	1	1	1	1	1	1	1	1	1	19	14	6	39
30	21	Female	West Java	Java Island	3	4	4	5	5	4	4	4	5	2	3	3	4	4	4	2	2	4	3	2	1	3	4	4	1	1	29	42	14	85
31	21	Female	Banten	Java Island	5	5	5	5	5	5	5	5	5	1	4	5	5	3	3	4	4	1	5	3	3	1	1	5	1	1	35	48	12	95
32	22	Female	Central Java	Java Island	5	4	5	5	5	4	4	3	3	3	2	3	1	1	3	1	1	3	1	1	1	1	1	1	1	1	32	26	6	64
33	21	Female	Jakarta	Java Island	4	4	4	4	4	3	3	2	4	4	2	4	3	3	3	3	3	4	3	3	2	2	2	3	2	2	26	41	13	80
34	22	Female	West Java	Java Island	1	2	2	2	2	2	2	2	3	1	1	3	2	1	1	2	1	1	1	1	1	1	1	2	1	1	13	20	7	40
35	18	Female	Central Java	Java Island	5	4	4	5	4	3	3	2	5	3	3	3	1	1	2	1	1	1	2	1	1	1	1	3	1	1	28	26	8	62
36	22	Female	Central Java	Java Island	5	4	5	4	4	4	4	3	1	1	1	3	3	1	1	1	1	1	1	2	1	1	3	3	1	1	30	20	10	60
37	26	Female	Jakarta	Java Island	4	4	4	4	4	3	4	3	4	2	2	3	3	4	3	3	2	4	2	2	2	1	2	2	1	2	27	37	10	74
38	22	Male	Banten	Java Island	3	3	3	3	3	3	3	4	3	3	3	3	3	3	3	3	3	3	3	3	3	3	3	3	3	3	21	40	18	79
39	21	Female	Jakarta	Java Island	5	5	5	5	5	5	4	2	4	4	1	5	5	5	5	1	2	2	5	1	1	1	1	2	1	1	34	42	7	83
40	21	Female	East Java	Java Island	5	5	5	5	4	4	4	1	5	1	3	4	3	3	3	1	1	1	3	1	1	1	1	3	1	2	32	30	9	71
41	21	Female	Central Java	Java Island	5	4	4	4	4	4	5	4	5	4	3	4	4	4	4	3	3	3	3	2	2	2	1	3	1	1	30	46	10	86
42	21	Female	East Java	Java Island	5	5	5	4	4	4	4	3	5	3	3	4	2	2	3	2	4	3	3	2	3	2	2	3	3	1	31	39	14	84
43	20	Female	East Java	Java Island	4	4	4	4	3	4	3	3	4	2	2	2	3	3	4	1	3	3	4	1	1	1	1	2	3	2	26	35	10	71
44	19	Male	Jakarta	Java Island	2	1	1	1	1	1	5	5	4	2	3	3	3	1	1	1	3	5	4	3	4	5	1	1	4	3	12	38	18	68
45	20	Female	Jakarta	Java Island	3	3	3	3	3	3	2	3	3	3	2	4	3	2	2	3	2	3	3	1	1	1	2	2	1	1	20	34	8	62
46	21	Female	Jakarta	Java Island	4	2	3	3	2	3	1	2	2	2	2	3	1	1	1	1	1	3	1	1	1	1	1	1	1	1	18	21	6	45
47	20	Female	East Java	Java Island	5	5	5	5	5	3	5	1	5	3	2	5	1	1	1	1	1	3	2	1	1	1	1	2	1	1	33	27	7	67
48	21	Female	Jakarta	Java Island	4	4	4	4	4	4	4	4	4	3	2	2	3	3	3	4	4	4	4	4	4	4	3	4	4	4	28	44	23	95
49	19	Female	Jakarta	Java Island	5	3	5	5	3	4	5	3	4	2	2	3	2	2	2	2	2	4	3	2	1	1	1	3	1	1	30	33	8	71
50	21	Female	Jakarta	Java Island	5	5	5	5	5	5	5	4	5	1	5	5	3	2	5	3	3	2	5	3	2	1	1	5	3	5	35	46	17	98
51	21	Female	Jakarta	Java Island	5	5	4	5	5	5	5	2	4	3	2	4	2	1	4	1	1	1	5	1	1	2	1	4	2	2	34	31	12	77
52	18	Female	Bali	Outside Java Island	5	4	5	3	3	5	3	4	5	4	2	3	3	4	5	3	5	4	4	3	2	3	3	3	1	1	28	49	13	90
53	22	Female	West Java	Java Island	5	4	5	4	3	4	2	1	4	3	1	3	4	3	3	1	4	1	4	1	1	1	1	2	1	1	27	33	7	67
54	27	Female	Jakarta	Java Island	4	4	4	4	4	4	4	3	5	2	3	3	2	3	4	3	2	4	4	1	1	1	2	3	1	3	28	39	11	78
55	21	Female	West Java	Java Island	4	4	5	5	4	4	4	2	5	2	4	2	2	2	2	2	1	1	4	1	1	2	1	4	2	2	30	30	12	72
56	26	Female	East Java	Java Island	5	5	5	5	5	4	4	1	1	1	1	2	1	1	1	1	1	4	1	1	1	1	1	1	1	1	33	17	6	56
57	25	Female	West Java	Java Island	5	5	5	5	4	4	4	3	5	2	3	4	2	2	4	1	1	2	4	1	2	2	2	1	2	2	32	34	11	77
58	21	Female	Banten	Java Island	5	5	5	5	5	5	5	4	5	3	5	5	5	4	5	5	4	5	5	5	3	4	3	5	3	3	35	60	21	116
59	21	Female	Yogyakarta	Java Island	4	4	4	5	4	4	4	3	4	3	3	3	4	4	5	3	3	4	4	3	2	3	1	3	2	2	29	46	13	88
60	21	Female	Jakarta	Java Island	5	5	5	5	4	4	4	1	5	3	2	4	1	2	2	1	1	4	3	1	1	1	1	4	1	1	32	30	9	71
61	18	Female	Gorontalo	Outside Java Island	5	5	5	5	4	4	4	5	5	4	5	3	4	4	5	3	2	3	3	2	3	4	2	3	3	4	32	48	19	99
62	23	Female	West Java	Java Island	2	3	2	2	2	2	2	4	2	3	3	3	3	3	2	4	5	4	2	4	5	5	5	3	5	5	15	42	28	85
63	21	Female	Jakarta	Java Island	4	4	4	4	4	4	4	2	2	4	4	4	2	2	2	2	2	4	4	2	1	2	2	2	3	2	28	36	12	76
64	23	Female	West Java	Java Island	5	5	5	5	5	5	5	3	5	5	3	5	3	3	3	3	2	3	3	3	1	1	1	3	2	1	35	44	9	88
65	19	Female	East Java	Java Island	5	5	5	5	5	5	4	3	5	3	1	4	4	4	4	3	1	1	5	3	1	3	2	5	3	1	34	41	15	90
66	21	Female	East Java	Java Island	5	5	5	5	5	5	5	4	5	5	2	5	5	4	3	3	3	1	5	2	1	1	1	2	1	1	35	47	7	89
67	26	Female	Jakarta	Java Island	3	3	4	4	3	3	3	3	4	3	3	2	2	2	2	1	2	3	3	1	1	1	1	1	1	1	23	31	6	60
68	19	Female	Aceh	Outside Java Island	5	5	5	5	4	5	4	5	5	4	5	5	5	4	4	4	4	3	5	1	1	1	1	4	4	3	33	54	14	101
69	21	Female	Banten	Java Island	3	5	3	5	5	2	3	5	5	5	5	5	5	5	5	5	2	2	4	2	1	4	1	5	1	1	26	55	13	94
70	23	Female	East Java	Java Island	5	4	4	4	4	4	4	4	5	3	3	4	2	2	4	3	1	4	4	2	1	2	2	2	3	2	29	41	12	82
71	19	Female	Jakarta	Java Island	4	3	3	3	3	3	3	3	4	4	3	3	3	4	3	1	4	3	4	1	2	2	3	3	2	2	22	40	14	76
72	23	Male	Jakarta	Java Island	4	3	4	4	3	4	3	2	4	3	2	3	3	3	3	2	1	3	3	1	2	2	2	3	1	1	25	33	11	69
73	22	Female	Jakarta	Java Island	5	5	5	5	4	4	4	4	5	4	3	4	3	2	3	3	3	3	4	3	2	3	2	3	3	2	32	44	15	91
74	22	Female	Jakarta	Java Island	5	5	5	5	5	5	4	4	5	3	3	4	3	3	5	3	2	2	4	3	1	3	1	1	1	1	34	44	8	86
75	19	Female	Bali	Outside Java Island	5	5	5	5	5	5	5	3	2	3	1	4	3	3	3	4	2	2	5	1	1	4	1	5	1	1	35	36	13	84
76	22	Female	Jakarta	Java Island	4	3	4	5	3	3	5	3	2	4	2	3	3	2	1	4	1	4	2	2	1	3	2	3	1	1	27	33	11	71
77	22	Female	Yogyakarta	Java Island	4	2	4	3	2	4	3	3	4	2	1	2	2	2	4	1	1	3	4	1	1	1	1	2	2	1	22	30	8	60
78	20	Female	West Java	Java Island	5	3	4	4	2	4	4	3	4	1	1	2	2	1	1	2	1	1	2	1	1	1	1	1	1	1	26	22	6	54
79	19	Female	Jakarta	Java Island	4	4	4	4	4	4	4	3	4	4	2	3	4	2	4	2	2	2	4	2	2	2	1	3	2	1	28	38	11	77
80	22	Female	Jakarta	Java Island	4	3	4	4	4	4	4	2	4	2	5	2	2	2	2	2	3	1	4	2	2	1	1	3	2	1	27	33	10	70
81	22	Female	Banten	Java Island	4	4	4	4	4	4	4	3	5	2	2	3	3	3	2	2	2	2	4	1	2	1	1	2	1	1	28	34	8	70
82	22	Female	Banten	Java Island	1	3	2	3	2	3	3	3	5	2	3	5	1	1	3	3	3	1	3	3	1	1	1	3	1	1	17	36	8	61
83	25	Female	Jakarta	Java Island	3	3	3	4	3	3	4	3	4	3	2	4	2	2	2	1	1	3	2	1	1	2	2	3	2	2	23	30	12	65
84	21	Female	Jakarta	Java Island	5	5	5	5	2	5	2	1	5	3	4	5	4	4	4	2	3	5	5	1	2	1	1	5	4	1	29	46	14	89
85	22	Female	Jakarta	Java Island	4	4	5	4	3	4	4	2	5	3	2	3	3	3	3	2	3	2	3	3	1	3	1	3	1	1	28	37	10	75
86	20	Female	West Java	Java Island	5	4	5	4	4	5	4	3	5	3	4	4	4	4	5	3	3	1	4	1	1	1	3	2	1	1	31	44	9	84
87	22	Female	Jakarta	Java Island	4	4	4	4	3	2	4	2	4	2	1	3	1	1	1	1	1	1	1	1	1	1	1	2	1	1	25	20	7	52
88	19	Female	Banten	Java Island	5	5	5	5	5	5	4	1	5	2	3	4	4	3	3	2	2	3	4	2	1	2	1	2	3	1	34	38	10	82
89	22	Female	Jakarta	Java Island	5	4	4	5	4	4	3	4	5	3	3	4	4	4	4	2	2	2	5	1	1	2	1	2	1	1	29	43	8	80
90	19	Female	West Java	Java Island	5	5	5	5	4	5	5	4	5	4	4	5	4	4	5	4	5	4	5	3	2	4	3	2	1	1	34	56	13	103
91	19	Female	Banten	Java Island	5	5	5	5	4	5	5	3	4	5	3	3	4	3	5	2	4	3	5	3	2	3	1	2	2	2	34	47	12	93
92	21	Female	Jakarta	Java Island	3	4	4	4	4	4	3	4	5	3	3	5	3	1	3	3	1	4	4	1	1	3	1	4	3	3	26	40	15	81
93	19	Female	West Java	Java Island	5	4	5	4	5	4	4	1	3	2	2	5	2	1	1	2	1	3	3	2	1	1	1	3	1	1	31	28	8	67
94	24	Female	Jakarta	Java Island	5	5	5	4	4	4	4	3	4	3	4	4	3	3	3	3	3	5	5	2	3	4	1	2	2	3	31	45	15	91
95	21	Female	West Java	Java Island	4	2	4	4	3	3	3	2	5	1	1	3	1	1	1	1	2	1	3	1	1	1	1	2	1	1	23	23	7	53
96	26	Female	East Java	Java Island	5	4	5	5	5	5	5	4	4	5	3	4	5	5	4	5	5	3	4	2	2	2	2	3	2	2	34	53	13	100
97	21	Female	Banten	Java Island	5	5	3	3	2	5	4	5	4	5	5	4	1	1	3	3	1	4	1	3	1	2	2	3	1	1	27	40	10	77
98	28	Female	East Java	Java Island	4	4	4	4	4	4	3	3	4	2	3	4	3	3	3	2	3	1	3	1	1	1	1	2	1	1	27	35	7	69
99	22	Male	Banten	Java Island	5	5	5	4	4	5	4	3	4	4	3	4	3	3	4	3	1	4	3	3	3	4	1	3	1	1	32	42	13	87
100	22	Female	Jakarta	Java Island	4	4	4	4	4	4	4	3	5	4	4	3	4	4	3	2	1	2	4	1	1	4	1	1	1	1	28	40	9	77
101	21	Female	Yogyakarta	Java Island	4	3	3	4	4	4	2	2	4	1	2	3	1	2	1	3	1	1	1	1	1	1	1	1	1	1	24	23	6	53
102	33	Female	Jakarta	Java Island	4	4	4	4	4	3	3	2	4	3	1	4	3	3	3	3	3	3	3	3	1	1	1	1	3	1	26	38	8	72
103	18	Female	Central Java	Java Island	5	5	5	5	2	4	5	4	4	5	4	2	5	5	2	2	5	5	4	1	1	1	1	5	1	2	31	48	11	90
104	24	Female	West Java	Java Island	3	3	3	3	3	3	3	3	3	3	3	3	3	3	3	3	3	3	3	3	3	3	3	3	2	2	21	39	16	76
105	31	Female	Jakarta	Java Island	4	4	4	4	3	4	4	4	4	3	3	2	3	2	3	1	2	3	3	1	1	1	1	2	2	1	27	34	8	69
106	22	Female	Yogyakarta	Java Island	5	4	5	5	5	4	4	5	2	3	3	3	5	4	5	4	5	3	5	3	4	4	5	3	4	4	32	50	24	106
107	22	Female	Central Java	Java Island	3	5	4	4	3	3	3	3	4	3	3	3	4	3	3	3	3	5	3	2	3	1	1	2	3	3	25	42	13	80
108	24	Female	Banten	Java Island	5	4	4	4	4	4	3	4	5	5	1	3	1	1	5	1	1	4	5	1	1	1	1	1	1	1	28	37	6	71
109	20	Female	West Java	Java Island	5	5	5	5	5	4	4	2	4	3	2	3	4	3	3	3	3	4	4	3	2	3	2	3	1	1	33	41	12	86
110	22	Female	Jakarta	Java Island	5	5	5	5	4	4	5	3	5	4	5	5	4	4	4	4	3	2	4	3	3	2	1	4	4	3	33	50	17	100
111	22	Female	Banten	Java Island	4	5	5	5	5	4	4	3	5	3	4	5	1	1	4	3	2	4	3	2	1	1	1	5	1	1	32	40	10	82
112	19	Female	Banten	Java Island	5	4	5	5	5	5	4	3	5	4	3	4	2	2	3	2	3	4	3	2	1	3	1	3	1	1	33	40	10	83
113	20	Female	Jakarta	Java Island	5	4	5	5	3	4	4	3	5	3	2	4	2	3	3	3	2	3	3	3	2	3	1	1	1	1	30	39	9	78
114	25	Female	Central Java	Java Island	5	5	5	5	5	5	5	2	5	3	2	5	3	5	5	3	3	5	5	3	2	1	1	3	1	1	35	49	9	93
115	24	Female	Banten	Java Island	1	2	2	2	2	3	2	2	2	2	2	4	4	1	1	2	3	4	2	1	1	3	1	1	1	1	14	30	8	52
116	21	Female	Jakarta	Java Island	5	2	5	3	4	3	5	1	2	1	1	2	2	1	1	2	1	2	1	1	1	1	1	1	1	1	27	18	6	51
117	22	Female	Yogyakarta	Java Island	4	5	5	5	5	5	4	2	5	4	5	4	4	4	5	4	4	5	5	4	2	1	1	4	3	1	33	55	12	100
118	18	Female	South Sulawesi	Outside Java Island	4	4	5	4	4	4	3	2	4	3	2	2	4	3	2	1	4	1	3	1	1	1	1	1	1	1	28	32	6	66
119	20	Female	Jakarta	Java Island	4	3	4	4	3	4	4	3	4	4	2	2	2	1	2	2	1	2	2	1	1	1	1	1	1	1	26	28	6	60
120	26	Female	Central Java	Java Island	5	4	5	5	3	4	4	3	4	3	2	4	4	4	4	4	3	4	4	3	2	2	1	2	1	3	30	46	11	87
121	18	Female	West Java	Java Island	5	4	5	5	3	4	4	3	5	4	2	4	2	2	2	2	1	3	2	2	1	1	1	3	3	1	30	34	10	74
122	25	Female	East Kalimantan	Outside Java Island	4	3	4	4	4	4	3	3	5	4	3	4	3	2	3	3	2	4	2	2	2	2	2	2	2	2	26	40	12	78
123	20	Male	West Java	Java Island	3	3	3	4	4	4	4	3	1	3	1	3	1	1	2	1	1	1	2	3	1	1	3	2	1	1	25	23	9	57
124	23	Male	Jakarta	Java Island	3	3	3	3	3	3	3	3	3	3	3	3	3	3	3	3	3	3	3	3	3	3	3	3	3	3	21	39	18	78
125	21	Female	East Java	Java Island	5	4	5	5	4	5	4	2	4	5	2	4	3	2	5	4	3	2	3	2	2	3	1	5	1	1	32	41	13	86
126	19	Female	West Java	Java Island	5	4	5	5	5	5	5	3	4	3	3	4	3	3	3	2	4	1	4	1	1	1	2	3	1	1	34	38	9	81
127	20	Female	Jakarta	Java Island	4	4	4	4	3	4	4	3	4	2	3	3	4	3	3	3	2	3	3	2	1	2	2	3	1	2	27	38	11	76
128	20	Female	Jakarta	Java Island	3	4	3	4	3	3	2	2	5	2	2	4	3	3	2	2	3	2	3	2	1	2	2	3	1	1	22	35	10	67
129	21	Female	Jakarta	Java Island	5	5	5	5	5	5	5	4	5	3	5	5	5	3	5	5	1	3	5	3	1	2	1	3	1	3	35	52	11	98
130	21	Female	West Java	Java Island	4	3	3	4	4	3	3	3	4	3	3	3	3	3	3	3	2	3	3	2	1	2	2	3	3	2	24	38	13	75
131	21	Female	Jakarta	Java Island	3	3	2	4	2	2	3	3	5	4	3	3	2	2	2	2	1	4	2	2	1	1	2	2	1	1	19	35	8	62
132	19	Female	Banten	Java Island	5	5	5	5	5	5	5	4	1	1	1	1	2	2	2	1	1	1	1	1	1	1	1	3	1	1	35	19	8	62
133	20	Female	East Java	Java Island	5	5	5	5	5	5	5	5	5	5	5	5	5	5	5	5	4	5	5	4	2	3	1	5	3	1	35	63	15	113
134	20	Female	West Java	Java Island	4	4	4	4	3	3	3	2	3	3	3	4	3	3	2	2	2	4	4	1	2	4	1	3	2	1	25	36	13	74
135	22	Female	Jakarta	Java Island	5	5	5	5	5	5	5	5	5	4	3	3	1	3	5	3	1	3	5	1	1	1	3	3	1	1	35	42	10	87
136	19	Female	West Java	Java Island	3	3	3	4	4	3	3	3	5	1	3	2	5	3	4	3	4	5	4	1	1	2	1	4	1	1	23	43	10	76
137	20	Female	Central Java	Java Island	1	5	2	3	3	4	3	1	1	1	2	2	3	3	3	3	2	5	5	1	1	1	1	1	1	1	21	32	6	59
138	21	Female	Jakarta	Java Island	5	5	5	5	4	4	5	5	5	2	4	4	3	3	4	4	1	4	4	1	1	1	4	4	3	4	33	44	17	94
139	21	Female	Jakarta	Java Island	4	4	5	5	4	4	4	3	5	4	2	4	3	3	3	2	2	5	4	2	1	3	1	4	1	1	30	42	11	83
140	20	Female	West Sulawesi	Outside Java Island	5	5	5	5	4	5	5	4	5	2	1	1	4	3	3	1	2	4	4	1	1	1	1	3	1	1	34	35	8	77
141	30	Female	Jakarta	Java Island	5	5	5	5	5	5	5	5	5	4	5	5	4	4	4	5	4	2	3	2	2	2	2	3	1	2	35	52	12	99
142	18	Female	Jakarta	Java Island	2	5	4	5	5	3	1	4	5	4	2	5	1	1	5	2	1	4	4	3	1	2	3	3	1	1	25	41	11	77
143	22	Female	Jakarta	Java Island	4	4	4	5	4	4	4	3	4	4	3	4	4	5	4	3	2	2	4	2	1	1	3	3	2	2	29	44	12	85
144	27	Female	West Java	Java Island	4	4	4	4	4	4	4	2	5	4	4	4	4	4	4	2	2	4	4	1	1	2	1	2	2	2	28	44	10	82
145	21	Female	Banten	Java Island	3	4	3	4	4	4	2	2	3	1	1	4	2	1	2	1	1	2	3	1	1	1	1	1	1	1	24	24	6	54
146	22	Female	West Java	Java Island	5	5	5	4	4	4	4	3	5	2	3	4	4	2	3	2	3	1	4	2	1	2	3	4	1	1	31	38	12	81
147	25	Female	Jakarta	Java Island	5	4	5	5	3	3	3	3	5	3	3	3	3	1	3	1	1	1	1	1	1	1	5	3	1	3	28	29	14	71
148	21	Female	Jakarta	Java Island	5	4	5	5	4	4	4	2	4	1	4	4	2	4	4	1	4	1	3	1	1	1	1	3	1	1	31	35	8	74
149	26	Female	Central Java	Java Island	1	2	2	2	2	2	2	3	3	3	2	3	4	5	2	4	5	1	3	3	5	5	5	3	5	5	13	41	28	82
150	19	Female	Jakarta	Java Island	5	5	5	5	4	5	5	5	5	4	4	5	4	3	2	2	2	2	5	1	1	3	1	4	1	1	34	44	11	89
151	22	Female	Jakarta	Java Island	5	5	5	5	5	5	5	5	5	5	1	5	5	5	5	5	3	5	5	5	1	4	4	5	1	1	35	59	16	110
152	20	Female	Yogyakarta	Java Island	5	5	5	5	5	5	5	2	5	4	5	5	5	5	5	5	4	5	5	2	2	1	3	5	1	3	35	57	15	107
153	21	Female	West Java	Java Island	3	1	3	3	2	2	1	1	3	2	2	1	2	1	2	1	1	1	1	2	1	1	3	2	1	1	15	20	9	44
154	20	Female	Banten	Java Island	4	3	4	3	2	2	3	1	4	3	2	3	3	2	2	2	2	1	3	2	1	1	1	1	1	1	21	30	6	57
155	22	Female	Jakarta	Java Island	5	5	5	5	5	5	5	4	5	4	5	4	4	4	5	3	4	5	5	3	1	2	1	5	2	3	35	55	14	104
156	19	Female	Jakarta	Java Island	1	1	2	1	2	2	1	1	1	3	5	3	2	2	3	3	3	4	2	5	4	3	5	3	3	5	10	37	23	70
157	19	Female	North Sumatra	Outside Java Island	5	4	5	5	5	5	5	3	5	4	2	4	4	4	4	3	4	1	5	1	1	1	3	4	1	3	34	44	13	91
158	20	Female	Banten	Java Island	5	5	5	5	5	5	5	5	5	5	5	5	5	5	5	5	5	5	5	5	5	1	1	5	1	1	35	65	14	114
159	19	Female	West Java	Java Island	5	5	5	5	4	5	5	1	5	5	1	5	4	5	3	1	2	5	3	2	1	1	1	4	1	1	34	42	9	85
160	21	Female	Central Java	Java Island	5	4	4	4	4	4	4	3	4	4	3	4	4	2	2	2	2	3	4	2	1	3	2	4	3	3	29	39	16	84
161	19	Female	Central Java	Java Island	4	4	4	5	5	4	3	5	4	3	3	4	3	3	3	3	3	3	3	3	3	3	5	2	4	3	29	43	20	92
162	19	Female	Yogyakarta	Java Island	4	4	4	4	3	3	3	1	4	2	1	3	1	1	1	1	2	1	1	1	1	1	1	1	1	1	25	20	6	51
163	20	Female	Jakarta	Java Island	5	5	5	5	5	5	5	4	5	5	3	5	4	4	5	3	1	3	3	1	1	1	2	3	2	2	35	46	11	92
164	22	Female	Central Java	Java Island	5	4	5	5	5	5	3	3	4	1	1	2	1	1	1	1	1	1	3	1	3	1	1	2	1	1	32	21	9	62
165	20	Female	West Java	Java Island	5	5	4	5	3	5	5	3	5	3	2	5	3	2	4	5	1	2	5	1	1	5	2	5	1	3	32	41	17	90
166	18	Female	Central Java	Java Island	3	4	4	4	3	3	3	3	4	4	3	3	3	3	4	3	2	2	4	2	2	4	5	4	2	3	24	40	20	84
167	22	Female	Bali	Outside Java Island	3	3	3	5	3	3	4	2	5	4	1	3	2	1	3	1	1	2	4	1	1	1	1	2	1	1	24	30	7	61
168	23	Male	Jakarta	Java Island	3	2	3	2	2	2	2	2	3	3	3	3	3	3	3	3	3	3	3	3	2	2	2	2	2	2	16	38	12	66
169	18	Female	Central Java	Java Island	4	5	5	5	5	4	5	3	5	4	3	4	3	3	4	3	1	3	3	2	1	3	1	3	3	3	33	41	14	88
170	18	Male	Jakarta	Java Island	4	4	5	5	5	4	5	3	4	4	3	4	2	3	5	2	1	3	4	1	1	2	1	2	1	1	32	39	8	79
171	22	Female	Bali	Outside Java Island	5	5	5	5	5	5	5	2	5	2	2	4	3	3	3	2	3	2	3	1	1	1	1	2	1	1	35	35	7	77
172	19	Female	Jakarta	Java Island	5	3	5	5	4	4	3	5	4	4	3	2	3	1	3	2	1	1	1	1	1	1	2	1	1	1	29	31	7	67
173	20	Female	Bangka Belitung Islands	Outside Java Island	5	5	5	5	4	5	5	4	5	3	5	5	5	4	4	4	3	3	5	2	1	1	1	4	1	1	34	52	9	95
174	22	Female	Bali	Outside Java Island	5	4	5	5	4	4	3	5	4	3	3	3	2	2	4	2	2	2	4	2	2	3	2	2	1	1	30	38	11	79
175	22	Female	West Java	Java Island	5	4	5	5	4	4	4	3	5	3	3	4	3	2	3	3	4	4	4	1	1	3	1	4	1	1	31	42	11	84
176	22	Female	East Java	Java Island	5	5	5	5	5	5	5	3	5	4	2	4	5	3	4	5	1	4	3	5	2	2	5	2	1	1	35	48	13	96
177	18	Female	Central Java	Java Island	2	2	2	2	2	2	2	3	4	3	2	2	2	2	2	3	1	1	2	2	1	1	3	2	1	1	14	29	9	52
178	24	Female	East Java	Java Island	5	5	5	5	5	4	5	3	5	5	3	4	3	3	4	2	4	5	3	3	3	2	1	4	2	2	34	47	14	95
179	22	Female	West Java	Java Island	3	2	3	3	2	3	2	3	4	3	1	3	2	2	2	2	1	3	2	2	1	1	1	2	1	1	18	30	7	55
180	19	Female	West Java	Java Island	3	4	4	4	4	4	4	2	4	3	4	4	4	4	4	2	3	4	4	2	1	1	1	2	2	1	27	44	8	79
181	20	Female	Central Java	Java Island	1	1	1	1	1	1	1	1	1	1	1	1	1	1	1	1	1	1	1	1	1	1	1	1	1	1	7	13	6	26
182	29	Female	East Java	Java Island	4	3	4	4	4	3	3	3	4	2	3	2	2	1	3	2	1	1	3	1	1	1	2	2	2	1	25	28	9	62
183	23	Female	Banten	Java Island	4	3	4	4	3	3	4	3	4	4	3	4	3	4	4	1	2	4	4	2	2	1	1	3	1	1	25	42	9	76
184	22	Female	Jakarta	Java Island	5	5	4	5	5	5	4	3	5	4	5	4	4	1	2	1	1	2	2	1	1	1	1	4	1	1	33	35	9	77
185	20	Female	Central Java	Java Island	5	5	2	5	5	5	5	5	5	5	3	5	5	2	4	3	3	2	4	3	1	5	5	5	1	1	32	49	18	99
186	32	Female	East Java	Java Island	4	3	4	4	4	3	3	5	4	3	2	4	3	1	4	2	1	1	3	1	1	1	1	1	1	1	25	34	6	65
187	22	Female	Jakarta	Java Island	5	5	5	5	5	5	5	4	5	4	5	4	4	4	5	3	4	5	5	3	1	2	1	5	2	3	35	55	14	104
188	30	Female	Jakarta	Java Island	3	4	3	4	4	3	3	2	3	1	2	4	2	2	2	1	3	3	2	2	1	1	1	2	1	1	24	29	7	60
189	30	Female	Jakarta	Java Island	4	2	4	3	4	3	4	2	4	2	2	2	2	2	2	2	2	4	2	2	2	2	1	2	1	1	24	30	9	63
190	31	Female	Jakarta	Java Island	3	3	4	4	4	3	3	3	5	2	2	3	2	1	1	1	1	3	3	2	1	2	1	2	1	1	24	29	8	61
191	28	Female	Jakarta	Java Island	5	4	5	5	4	4	4	3	2	1	2	3	1	1	2	1	2	4	3	2	1	1	1	3	1	1	31	27	8	66
192	20	Female	West Java	Java Island	5	5	5	5	5	5	5	4	4	1	3	4	4	4	4	1	3	2	5	1	1	1	1	4	1	2	35	40	10	85
193	21	Female	Jakarta	Java Island	4	5	5	5	5	4	5	4	5	5	5	5	5	5	5	5	2	4	4	2	2	1	1	3	3	4	33	56	14	103
194	21	Female	Jakarta	Java Island	4	4	4	3	4	3	4	3	2	2	3	3	2	3	2	2	2	2	2	2	3	2	3	2	2	3	26	30	15	71
195	23	Male	Jakarta	Java Island	1	3	3	3	3	3	3	1	1	1	1	1	1	3	1	1	1	3	1	1	3	3	3	1	1	1	19	17	12	48
196	30	Female	Jakarta	Java Island	4	3	4	4	3	2	3	2	4	3	2	2	1	2	2	1	1	4	2	3	1	1	2	2	1	1	23	29	8	60
197	22	Female	Jakarta	Java Island	5	5	5	5	5	5	5	4	5	4	5	5	3	1	3	5	1	4	5	3	3	4	1	3	2	1	35	48	14	97
198	20	Female	East Java	Java Island	4	3	4	4	3	3	3	3	3	3	2	3	3	2	3	3	2	2	3	2	2	2	2	3	2	2	24	34	13	71
199	28	Female	Jakarta	Java Island	3	2	3	4	3	3	2	4	4	3	2	3	2	2	2	2	3	3	2	1	1	2	1	2	1	1	20	33	8	61
200	20	Female	Central Java	Java Island	3	4	4	4	4	4	4	3	4	2	1	3	1	3	3	1	1	1	3	1	2	1	1	2	1	1	27	27	8	62
201	19	Female	West Sumatra	Outside Java Island	4	3	4	4	3	4	3	2	4	1	3	3	3	1	1	3	3	1	4	1	1	1	1	2	1	1	25	30	7	62
202	20	Female	Central Java	Java Island	5	5	5	5	5	5	5	2	5	4	1	3	4	3	2	1	1	1	3	1	1	1	2	1	1	1	35	31	7	73
203	20	Female	West Java	Java Island	3	3	3	3	3	3	3	3	5	3	1	3	3	3	3	1	1	2	3	1	1	1	1	1	1	1	21	32	6	59
204	18	Female	West Java	Java Island	5	3	5	5	4	4	3	4	5	1	5	4	3	3	3	2	1	2	4	1	1	1	1	2	1	1	29	38	7	74
205	20	Female	East Java	Java Island	4	4	5	4	4	4	4	5	5	1	3	3	1	1	1	1	1	1	1	1	1	4	1	3	1	1	29	25	11	65
206	21	Female	Jakarta	Java Island	4	4	4	4	4	4	3	3	4	3	3	4	3	4	4	3	4	2	3	2	1	1	1	1	1	1	27	42	6	75
207	18	Female	Central Java	Java Island	5	5	5	5	5	2	4	3	5	3	4	1	3	4	3	4	4	4	5	3	2	3	2	4	1	3	31	46	15	92
208	18	Female	Jakarta	Java Island	5	4	5	5	4	5	4	3	4	1	4	3	3	3	4	1	1	3	2	1	1	1	1	2	1	1	32	33	7	72
209	20	Female	Jakarta	Java Island	5	5	5	5	5	5	5	3	4	3	2	5	2	2	5	3	2	2	3	2	2	1	1	3	1	1	35	38	9	82
210	18	Female	Riau	Outside Java Island	5	5	5	5	5	5	5	1	5	3	1	4	3	3	4	1	2	5	3	1	1	2	1	4	1	1	35	36	10	81
211	19	Female	East Java	Java Island	4	4	5	5	4	4	4	3	5	3	4	3	3	3	3	3	3	3	3	2	2	2	2	3	4	4	30	41	17	88
212	18	Female	West Java	Java Island	5	5	5	5	5	5	4	3	5	3	3	5	5	4	4	2	5	2	5	4	3	1	1	4	1	1	34	50	11	95
213	18	Female	West Java	Java Island	2	5	2	5	5	4	2	4	5	3	3	5	5	4	4	1	4	4	4	2	1	2	1	1	1	1	25	48	7	80
214	18	Female	Jakarta	Java Island	4	4	4	4	4	3	3	1	3	3	4	3	1	1	1	4	1	3	2	1	1	5	3	3	1	1	26	28	14	68
215	19	Female	East Java	Java Island	5	5	4	5	5	4	4	2	5	4	2	5	4	4	3	3	4	1	5	2	1	1	1	5	5	1	32	44	14	90
216	18	Female	East Java	Java Island	5	5	5	5	5	5	4	3	5	2	2	4	2	1	4	3	1	5	4	2	1	3	1	3	3	2	34	38	13	85
217	20	Female	Central Java	Java Island	3	4	3	5	4	3	3	4	4	4	5	4	2	2	3	3	2	4	3	1	1	1	2	4	3	2	25	41	13	79
218	25	Female	Jakarta	Java Island	5	4	5	5	3	4	4	2	5	2	2	4	2	2	2	1	1	2	2	1	1	1	1	2	1	1	30	28	7	65
219	27	Female	Yogyakarta	Java Island	4	4	4	4	4	4	4	1	3	2	3	4	3	3	3	2	1	1	3	1	1	2	1	1	1	1	28	30	7	65
220	23	Female	South Sulawesi	Outside Java Island	5	5	4	5	4	5	5	2	5	2	4	5	2	1	5	3	4	5	3	1	3	1	1	4	1	2	33	42	12	87
221	18	Female	Central Java	Java Island	4	5	3	5	5	3	4	5	5	3	2	3	4	4	4	1	3	2	5	1	1	1	1	3	2	2	29	42	10	81
222	20	Female	West Java	Java Island	4	2	4	4	3	2	4	2	5	1	1	3	4	2	2	2	1	1	3	2	1	1	1	4	1	1	23	29	9	61
223	19	Female	East Java	Java Island	4	4	3	4	4	3	2	3	5	2	2	3	3	4	3	1	2	3	4	1	1	2	1	4	1	2	24	36	11	71
224	20	Female	West Java	Java Island	5	4	5	5	4	4	2	4	5	4	4	4	3	5	4	4	4	4	4	3	2	1	1	4	4	3	29	52	15	96
225	20	Female	West Java	Java Island	4	4	4	3	2	3	1	4	5	3	2	4	4	4	2	1	1	4	4	1	1	1	2	3	1	1	21	39	9	69
226	18	Female	Jakarta	Java Island	2	2	2	2	2	2	3	4	3	2	4	2	3	3	3	5	2	4	2	5	4	4	5	4	4	5	15	42	26	83
227	21	Female	Banten	Java Island	4	4	4	4	3	3	2	5	3	2	2	2	2	2	2	1	2	1	4	2	1	1	1	1	1	1	24	30	6	60
228	18	Female	Jakarta	Java Island	5	5	5	4	4	5	5	4	5	3	3	4	3	3	4	1	2	3	5	1	1	1	1	3	1	1	33	41	8	82
229	23	Female	South Sumatra	Outside Java Island	4	5	4	5	4	4	4	3	4	3	2	4	4	4	4	2	3	4	4	1	1	3	1	5	1	2	30	42	13	85
230	22	Female	West Java	Java Island	3	5	4	5	5	3	2	3	5	4	3	5	2	4	5	3	2	2	2	1	1	1	1	4	1	1	27	41	9	77
231	21	Female	Jakarta	Java Island	5	5	5	5	5	5	5	3	4	3	3	4	3	4	4	2	2	2	4	1	3	1	1	3	1	1	35	39	10	84
232	26	Female	Central Java	Java Island	4	3	3	3	3	4	3	2	1	1	3	3	2	2	3	1	3	1	1	1	1	1	1	1	1	1	23	24	6	53
233	22	Female	Banten	Java Island	4	4	4	4	4	4	4	2	4	2	2	4	3	3	3	2	4	1	3	2	2	2	1	3	1	1	28	35	10	73
234	21	Female	Banten	Java Island	5	4	4	4	4	4	4	3	3	3	3	4	3	2	4	3	2	2	4	1	1	1	1	2	1	1	29	37	7	73
235	19	Female	East Java	Java Island	5	5	5	5	4	5	5	3	5	2	2	3	4	3	4	4	3	3	3	5	2	3	1	3	1	1	34	44	11	89
236	19	Female	Jakarta	Java Island	4	4	4	4	4	5	5	2	5	3	3	4	4	3	4	3	3	2	4	2	1	2	1	3	2	1	30	42	10	82
237	19	Female	Central Java	Java Island	5	5	5	5	5	5	5	2	5	1	5	5	5	5	2	1	5	2	4	1	1	1	1	2	3	1	35	43	9	87
238	20	Female	Jakarta	Java Island	4	4	4	5	4	4	4	3	5	3	4	3	3	3	3	2	4	2	4	2	2	1	2	3	1	1	29	41	10	80
239	18	Female	Jakarta	Java Island	5	4	4	4	4	4	4	1	4	1	2	2	2	2	2	1	1	1	4	1	1	1	2	4	1	1	29	24	10	63
240	29	Female	West Java	Java Island	5	5	5	5	5	5	5	5	5	4	5	5	5	5	5	5	4	5	5	2	2	2	1	5	3	4	35	60	17	112
241	20	Female	West Java	Java Island	5	4	4	5	5	4	3	3	4	3	1	4	4	4	4	2	3	3	4	1	3	1	1	1	1	1	30	40	8	78
242	23	Female	Jakarta	Java Island	5	3	5	3	2	4	5	2	4	3	2	3	3	3	3	3	3	2	4	1	1	2	2	2	2	2	27	36	11	74
243	21	Female	Jakarta	Java Island	2	5	5	4	5	4	2	1	5	4	1	4	4	5	4	2	2	1	5	2	1	1	1	4	1	1	27	40	9	76
244	24	Female	East Java	Java Island	5	5	5	5	4	4	2	3	5	3	3	4	2	2	2	3	1	4	3	1	1	2	1	3	1	1	30	36	9	75
245	20	Female	Aceh	Outside Java Island	5	5	5	5	5	5	1	1	5	5	1	5	4	5	5	5	5	1	5	1	1	1	1	1	1	1	31	48	6	85
246	23	Female	Banten	Java Island	4	4	4	4	4	4	4	3	5	2	1	5	1	1	1	1	1	1	3	1	1	1	2	3	1	1	28	26	9	63
247	20	Female	Central Java	Java Island	5	5	5	4	4	4	3	4	1	2	2	4	3	3	4	1	3	2	4	1	1	2	1	4	1	1	30	34	10	74
248	22	Female	Jakarta	Java Island	4	3	4	5	4	2	4	3	5	1	2	1	1	1	2	1	1	1	3	1	1	2	1	1	1	1	26	23	7	56
249	19	Female	South Sulawesi	Outside Java Island	5	4	4	5	4	4	2	3	4	2	2	3	3	3	3	1	2	1	4	1	1	1	1	2	1	1	28	32	7	67
250	19	Female	West Java	Java Island	4	4	3	5	4	3	2	4	5	3	3	4	2	2	4	2	3	1	3	1	1	1	1	2	4	2	25	37	11	73
251	24	Female	Yogyakarta	Java Island	4	4	3	4	3	4	4	3	2	3	2	4	3	3	1	1	1	3	2	2	1	1	1	3	1	1	26	30	8	64
252	20	Female	Jakarta	Java Island	4	3	4	3	2	3	2	3	4	4	2	4	2	2	2	3	1	3	2	1	1	1	4	1	2	2	21	33	11	65
253	19	Female	Banten	Java Island	4	4	4	5	4	4	4	2	5	3	2	4	5	4	4	3	4	4	5	1	1	1	1	2	1	1	29	46	7	82
254	19	Female	Yogyakarta	Java Island	5	3	5	5	3	5	5	2	4	1	2	4	2	1	4	1	1	2	5	1	1	1	3	4	2	1	31	30	12	73
255	22	Female	West Java	Java Island	5	5	5	5	5	5	5	5	5	3	5	4	4	3	5	4	4	3	5	2	2	4	1	3	1	2	35	52	13	100
256	18	Female	Yogyakarta	Java Island	3	3	4	4	4	4	4	3	5	2	2	4	4	4	4	1	1	2	4	1	2	1	1	3	1	1	26	37	9	72
257	18	Female	West Java	Java Island	4	4	4	4	4	4	4	2	4	2	2	3	4	4	4	3	2	3	4	3	1	2	1	3	1	1	28	40	9	77
258	23	Female	East Java	Java Island	3	4	3	5	4	3	4	2	4	3	5	4	4	4	4	2	3	2	5	2	1	1	1	4	1	4	26	44	12	82
259	18	Female	West Java	Java Island	4	4	5	5	4	4	4	5	5	3	4	4	2	4	3	3	5	4	3	3	3	4	2	3	3	3	30	48	18	96
260	23	Female	East Java	Java Island	5	5	3	4	4	5	4	3	5	3	1	4	1	2	3	1	1	2	4	1	1	1	3	2	1	1	30	31	9	70
261	18	Male	Jakarta	Java Island	4	4	4	4	3	4	4	3	3	3	3	3	3	3	3	2	2	2	3	1	1	1	2	2	1	1	27	34	8	69
262	20	Female	West Java	Java Island	4	4	4	4	4	4	4	3	4	4	4	5	3	3	4	4	2	4	4	3	2	3	3	4	2	2	28	47	16	91
263	18	Female	Jakarta	Java Island	5	3	3	5	3	3	3	2	3	1	2	3	1	1	3	1	2	3	3	1	1	1	1	1	1	1	25	26	6	57
264	18	Female	South Sumatra	Outside Java Island	5	5	5	4	4	4	5	3	5	3	4	5	4	4	4	3	3	4	4	3	2	2	1	3	2	1	32	49	11	92
265	18	Male	Bangka Belitung Islands	Outside Java Island	4	4	4	4	2	3	3	2	4	3	2	4	1	1	3	1	1	3	3	1	1	1	1	1	2	2	24	29	8	61
266	20	Female	West Java	Java Island	4	4	4	4	4	4	3	2	4	3	3	4	3	3	3	2	4	4	4	2	2	2	2	3	2	2	27	41	13	81
267	26	Female	Jakarta	Java Island	5	5	4	4	5	5	5	4	4	2	1	4	2	3	4	1	2	4	4	1	1	2	1	4	1	1	33	36	10	79
268	24	Female	Jakarta	Java Island	4	3	4	5	4	4	5	3	4	4	3	3	3	3	3	3	2	2	3	2	3	5	3	3	3	2	29	38	19	86
269	26	Female	West Java	Java Island	5	5	4	4	5	5	5	4	4	2	1	4	2	3	4	1	2	4	4	1	1	2	1	4	1	1	33	36	10	79
270	40	Female	East Kalimantan	Outside Java Island	3	3	3	3	3	3	3	3	3	1	2	3	2	2	3	2	2	2	3	1	1	1	1	2	1	3	21	29	9	59
271	21	Female	Jakarta	Java Island	4	4	4	4	4	4	4	3	4	3	3	4	2	2	4	3	4	2	3	2	1	1	1	2	1	1	28	39	7	74
272	19	Female	Yogyakarta	Java Island	5	5	5	4	4	5	4	4	5	4	1	5	5	5	5	5	5	2	5	3	3	3	2	4	3	2	32	54	17	103
273	19	Female	East Kalimantan	Outside Java Island	3	2	4	3	3	3	3	4	3	3	1	3	2	1	2	1	2	2	3	1	1	1	2	2	1	1	21	28	8	57
274	19	Female	West Java	Java Island	5	4	4	4	4	4	4	4	4	1	3	4	3	3	3	1	1	3	5	1	2	2	1	4	2	2	29	36	13	78
275	22	Female	Central Java	Java Island	4	5	4	4	3	4	4	2	4	3	3	4	3	3	3	2	1	3	2	1	1	1	1	3	1	1	28	34	8	70
276	20	Female	Central Java	Java Island	5	4	5	4	4	4	5	4	5	4	1	4	2	3	2	2	2	4	3	1	1	1	1	2	1	1	31	37	7	75
277	19	Female	Central Java	Java Island	4	4	5	5	5	5	5	4	4	3	4	4	5	5	5	2	3	4	5	1	2	2	3	4	2	1	33	49	14	96
278	21	Female	Banten	Java Island	5	4	4	5	5	5	3	5	5	5	4	5	5	1	2	5	1	4	5	2	1	3	4	4	2	3	31	49	17	97
279	18	Female	Bali	Outside Java Island	5	4	5	4	4	4	4	4	5	1	4	3	4	4	4	1	3	1	4	1	1	1	1	1	1	1	30	39	6	75
280	30	Female	Jakarta	Java Island	4	2	4	3	4	3	4	2	4	2	2	2	2	2	2	2	2	4	2	2	2	2	1	2	1	1	24	30	9	63
281	18	Female	Central Java	Java Island	5	5	5	5	5	4	2	2	5	3	3	5	5	5	5	2	2	2	5	1	1	2	1	3	1	1	31	45	9	85
282	22	Female	East Java	Java Island	5	5	5	5	5	5	4	5	5	4	5	5	5	5	5	2	5	4	5	1	3	2	4	4	1	3	34	56	17	107
283	22	Female	Banten	Java Island	1	1	3	1	3	3	2	3	2	4	2	2	1	4	4	5	3	4	2	5	5	5	4	3	5	5	14	41	27	82
284	18	Female	Central Java	Java Island	5	4	5	5	4	4	4	3	4	3	3	3	4	4	5	1	1	1	5	1	1	1	1	1	2	3	31	38	9	78
285	18	Female	Jakarta	Java Island	3	3	5	3	3	3	3	2	5	3	2	3	4	4	5	1	1	1	3	1	1	1	1	2	1	2	23	35	8	66
286	20	Female	Central Java	Java Island	5	4	4	4	4	4	4	2	5	4	5	4	4	4	3	3	1	3	4	1	1	1	1	3	3	2	29	43	11	83
287	18	Female	West Java	Java Island	5	5	5	5	4	4	5	3	4	3	3	2	2	2	3	3	1	1	2	2	1	1	1	3	1	1	33	31	8	72
288	26	Female	Jakarta	Java Island	5	4	4	5	4	4	3	4	4	4	4	2	3	2	4	2	3	2	4	1	2	4	1	2	5	3	29	39	17	85
289	20	Female	West Java	Java Island	3	3	3	3	3	3	3	3	5	3	1	3	3	3	3	1	1	2	3	1	1	1	1	1	1	1	21	32	6	59
290	20	Female	Jakarta	Java Island	5	2	4	4	4	3	3	3	2	1	3	4	2	3	3	2	1	1	3	1	1	1	1	1	1	1	25	29	6	60
291	22	Female	Jakarta	Java Island	3	3	4	4	4	4	3	5	5	4	1	4	3	1	1	3	1	4	2	1	1	1	2	3	1	1	25	35	9	69
292	21	Female	Jakarta	Java Island	5	4	5	5	3	3	4	2	5	3	2	3	3	2	3	2	1	3	3	2	1	1	1	4	1	1	29	34	9	72
293	25	Female	Central Java	Java Island	5	5	5	5	5	4	3	3	4	2	3	5	4	3	4	2	1	2	5	2	3	1	1	3	2	1	32	40	11	83
294	20	Female	Jakarta	Java Island	5	5	5	5	5	5	3	5	5	3	3	5	5	5	4	5	5	5	5	3	2	3	3	5	3	3	33	58	19	110
295	23	Female	Jakarta	Java Island	3	4	4	5	5	4	4	5	5	5	2	5	4	4	4	5	5	4	5	4	2	2	3	3	2	1	29	57	13	99
296	18	Female	Jakarta	Java Island	5	4	3	4	4	4	3	3	4	2	2	3	3	3	3	3	4	5	4	2	1	1	2	2	1	2	27	41	9	77
297	19	Female	Bali	Outside Java Island	5	4	3	5	3	4	4	1	4	1	4	4	4	4	2	1	3	1	4	1	1	1	1	2	1	1	28	34	7	69
298	19	Female	Bali	Outside Java Island	3	3	3	3	2	2	2	3	3	1	1	2	1	1	1	1	1	2	2	1	1	1	1	1	1	1	18	20	6	44
299	19	Female	Central Java	Java Island	5	4	4	4	4	4	3	4	3	3	3	3	2	3	4	2	1	3	3	2	1	3	3	3	3	2	28	36	15	79
300	19	Female	Bali	Outside Java Island	5	5	5	5	4	5	4	4	5	2	2	3	3	5	5	3	2	2	4	2	2	1	1	3	1	1	33	42	9	84
301	18	Female	West Java	Java Island	5	4	5	5	5	5	5	2	5	1	1	3	2	4	2	1	1	4	4	1	1	1	1	3	1	1	34	31	8	73
302	19	Female	West Java	Java Island	5	4	5	5	3	3	4	4	5	4	4	3	4	4	5	2	5	2	5	1	1	1	2	4	1	2	29	48	11	88
303	22	Female	Jakarta	Java Island	5	3	5	5	5	4	3	3	5	4	2	2	2	3	4	1	2	1	3	1	1	1	2	2	1	2	30	33	9	72
304	21	Female	Central Java	Java Island	3	3	3	3	3	3	3	2	3	2	2	3	2	2	3	2	3	4	3	2	1	2	1	4	1	2	21	33	11	65
305	21	Female	East Java	Java Island	4	4	4	4	3	3	2	2	4	3	2	4	4	4	4	3	4	3	4	2	2	2	2	3	2	2	24	43	13	80
306	20	Female	Yogyakarta	Java Island	4	4	4	4	4	4	4	3	5	2	2	4	3	3	3	3	3	4	3	2	2	2	2	3	2	2	28	40	13	81
307	21	Female	East Java	Java Island	5	3	4	4	4	4	4	4	5	3	4	4	5	5	5	2	5	3	4	3	2	2	2	4	1	3	28	52	14	94
308	19	Female	East Java	Java Island	5	5	5	5	4	5	4	3	5	2	4	4	3	3	3	2	1	4	3	1	1	1	1	4	4	4	33	38	15	86
309	19	Female	Bali	Outside Java Island	5	5	5	5	5	4	4	3	5	3	5	5	4	2	4	1	3	2	4	2	3	4	1	5	3	1	33	43	17	93
310	20	Female	Yogyakarta	Java Island	4	4	4	4	4	4	4	2	5	2	3	4	4	4	4	2	2	2	4	2	2	2	1	4	2	1	28	40	12	80
311	19	Female	Jakarta	Java Island	5	4	5	5	4	4	4	3	4	2	3	4	3	3	3	2	2	2	3	2	1	1	1	3	3	3	31	36	12	79
312	18	Female	South Sumatra	Outside Java Island	4	5	4	4	3	3	4	2	5	1	1	1	3	3	3	2	4	4	4	1	1	1	1	4	1	1	27	34	9	70
313	18	Female	West Java	Java Island	4	3	3	4	3	3	4	3	4	3	2	2	3	3	2	2	1	2	3	1	3	1	1	1	1	1	24	31	8	63
314	21	Female	Central Java	Java Island	4	4	4	4	4	4	4	3	3	3	3	3	3	3	2	2	2	5	4	3	4	4	1	4	1	1	28	39	15	82
315	21	Female	Banten	Java Island	5	5	5	5	5	5	4	3	5	3	4	4	5	4	5	2	1	2	3	1	2	3	1	2	2	1	34	42	11	87
316	18	Female	Bangka Belitung Islands	Outside Java Island	5	4	5	5	4	5	5	1	5	2	3	5	4	4	4	1	2	5	4	2	1	1	1	3	1	1	33	42	8	83
317	20	Female	North Sumatra	Outside Java Island	5	5	5	5	5	5	5	3	3	3	3	4	2	2	3	1	1	1	4	1	1	1	1	3	1	1	35	31	8	74
318	19	Female	East Java	Java Island	5	5	5	5	5	5	5	3	5	5	3	4	3	3	5	2	1	5	4	1	1	1	1	4	2	1	35	44	10	89
319	19	Female	West Java	Java Island	5	5	5	5	4	5	5	3	5	3	4	5	4	3	2	2	1	4	2	3	1	2	3	3	2	1	34	41	12	87
320	20	Female	Jakarta	Java Island	4	4	3	4	3	4	4	1	4	1	3	3	2	3	4	1	2	4	3	1	1	2	1	2	1	1	26	32	8	66
321	21	Female	West Java	Java Island	2	4	2	4	4	4	4	2	4	4	2	4	2	2	4	4	3	4	4	4	1	4	2	4	2	2	24	43	15	82
322	18	Female	West Sumatra	Outside Java Island	5	5	5	5	5	5	4	2	5	2	2	3	2	4	4	1	1	4	4	1	1	1	2	4	3	2	34	35	13	82
323	19	Female	Bali	Outside Java Island	3	2	3	3	3	3	3	1	4	2	1	2	1	1	1	2	1	3	2	1	1	1	1	4	1	1	20	22	9	51
324	19	Female	Bali	Outside Java Island	4	5	5	5	5	5	5	4	5	1	2	4	3	3	5	2	1	1	3	1	1	1	1	3	1	1	34	35	8	77
325	18	Female	Central Java	Java Island	5	5	5	4	4	5	3	2	1	4	3	2	2	4	1	2	3	2	4	2	1	4	2	4	2	2	31	32	15	78
326	21	Female	Yogyakarta	Java Island	4	4	4	4	3	4	3	4	5	4	2	4	3	3	3	3	3	4	3	2	2	3	3	3	3	3	26	43	17	86
327	18	Female	Aceh	Outside Java Island	4	4	4	5	3	3	4	4	5	4	4	4	5	5	4	3	4	4	5	2	3	3	4	5	4	4	27	53	23	103
328	19	Female	Yogyakarta	Java Island	4	4	3	5	4	3	3	2	5	2	3	4	3	2	4	2	4	2	2	2	2	2	1	2	3	2	26	37	12	75
329	21	Male	West Java	Java Island	4	4	4	4	3	4	3	2	2	2	1	3	2	1	2	2	1	1	2	3	1	2	2	3	1	1	26	24	10	60
330	21	Female	West Java	Java Island	4	3	4	3	2	2	2	4	4	1	1	1	1	2	3	1	1	2	2	1	1	1	1	1	1	1	20	24	6	50
331	22	Female	Banten	Java Island	5	4	5	4	4	4	4	2	5	3	3	4	4	3	5	3	4	3	4	2	2	1	1	3	1	3	30	45	11	86
332	18	Female	Banten	Java Island	4	3	5	4	4	4	4	3	4	3	4	4	2	2	3	3	1	2	3	2	1	1	2	2	3	2	28	36	11	75
333	20	Female	East Java	Java Island	4	4	4	5	4	4	4	2	4	1	1	3	3	3	3	1	2	2	4	1	2	1	1	4	1	1	29	30	10	69
334	24	Female	West Java	Java Island	2	2	3	4	3	3	4	4	3	1	4	2	3	3	3	1	2	2	3	1	1	2	1	2	1	1	21	32	8	61
335	18	Female	West Java	Java Island	5	5	5	4	5	5	4	2	4	4	4	4	2	3	5	3	3	3	5	2	2	2	1	3	2	5	33	44	15	92
336	21	Female	West Java	Java Island	3	4	4	4	4	4	2	1	4	1	1	4	1	1	1	1	1	4	1	1	1	1	1	3	1	1	25	22	8	55
337	19	Female	Central Java	Java Island	5	5	5	5	4	5	4	3	4	2	2	4	1	1	3	2	1	3	4	1	1	1	1	3	2	1	33	31	9	73
338	20	Female	Yogyakarta	Java Island	4	4	4	4	4	4	4	4	5	4	3	3	3	3	4	3	3	5	4	2	2	4	4	3	2	2	28	46	17	91
339	23	Female	Jakarta	Java Island	4	5	4	5	4	4	4	2	5	1	2	3	4	4	4	2	2	4	2	1	1	2	1	3	1	1	30	36	9	75
340	19	Female	Central Java	Java Island	5	5	5	5	5	5	4	3	4	2	3	5	3	3	4	3	2	4	3	1	2	2	1	2	2	1	34	40	10	84
341	25	Female	East Java	Java Island	4	4	4	5	4	4	3	2	4	4	3	4	4	4	2	2	2	4	4	3	3	1	2	2	1	1	28	42	10	80
342	21	Female	Banten	Java Island	3	3	3	4	3	3	4	3	5	3	3	3	2	2	3	3	1	3	3	1	1	1	1	4	1	2	23	35	10	68
343	18	Female	East Kalimantan	Outside Java Island	5	5	5	5	5	5	5	3	5	5	2	3	3	3	4	4	3	5	5	3	3	3	2	5	3	2	35	48	18	101
344	19	Female	West Java	Java Island	5	5	5	5	5	5	5	5	5	3	5	4	5	5	5	5	3	3	5	3	2	2	1	5	4	3	35	56	17	108
345	21	Female	Jambi	Outside Java Island	4	5	5	5	4	4	4	4	5	2	1	3	3	3	4	2	3	2	3	2	1	1	1	2	1	1	31	37	7	75
346	22	Female	Jakarta	Java Island	3	3	3	3	3	3	3	2	4	2	1	3	3	2	2	3	1	3	3	3	3	3	3	3	3	3	21	32	18	71
347	18	Female	Central Java	Java Island	5	4	4	4	3	3	3	5	5	3	4	3	3	4	4	3	2	1	4	1	1	1	1	4	1	1	26	42	9	77
348	19	Female	Riau	Outside Java Island	4	4	4	4	4	4	4	4	5	3	4	4	3	4	3	3	3	4	3	2	3	4	2	3	2	2	28	45	16	89
349	18	Female	West Java	Java Island	4	3	3	3	3	3	4	3	2	2	1	3	2	3	4	1	2	3	3	1	2	1	1	1	1	1	23	30	7	60
350	18	Female	Banten	Java Island	5	4	5	5	3	5	5	3	5	2	3	4	4	2	5	3	1	4	5	2	2	5	2	4	1	1	32	43	15	90
351	24	Female	Jakarta	Java Island	5	4	4	4	5	5	3	2	3	1	1	4	3	2	4	2	1	1	4	1	2	4	1	3	1	1	30	29	12	71
352	18	Female	Bali	Outside Java Island	5	5	5	5	5	5	5	3	5	4	4	5	4	4	5	5	5	4	5	3	2	3	1	4	1	1	35	56	12	103
353	23	Female	Central Java	Java Island	5	5	5	5	4	5	4	4	5	5	3	4	5	4	3	3	5	4	5	3	3	5	5	5	3	3	33	53	24	110
354	19	Female	Jakarta	Java Island	4	4	4	4	4	4	3	3	4	3	2	3	4	3	4	2	4	2	4	2	2	2	1	3	1	3	27	40	12	79
355	18	Female	Jakarta	Java Island	5	4	5	5	4	5	5	3	5	3	1	2	3	2	4	3	2	4	5	1	3	2	1	2	2	1	33	38	11	82
356	21	Female	North Kalimantan	Outside Java Island	5	5	5	5	4	5	5	5	5	4	3	5	5	5	4	4	5	3	5	3	1	1	1	5	1	1	34	56	10	100
357	22	Female	Central Java	Java Island	4	4	4	4	3	3	3	3	4	3	2	3	3	2	3	2	1	1	2	2	1	2	1	3	2	3	25	31	12	68
358	21	Female	East Java	Java Island	4	4	5	5	3	3	4	3	3	2	3	4	3	3	3	2	1	2	3	1	1	1	1	1	1	1	28	33	6	67
359	21	Female	East Java	Java Island	4	3	2	3	3	3	2	2	4	1	2	3	1	3	3	1	4	2	3	1	2	2	1	2	1	1	20	30	9	59
360	22	Female	Jakarta	Java Island	4	4	4	4	4	4	4	3	4	2	3	4	4	3	4	3	1	3	4	3	1	1	1	3	2	3	28	41	11	80
361	23	Female	Jakarta	Java Island	5	5	5	5	4	4	4	4	5	5	4	3	3	1	3	4	1	4	4	4	1	3	2	4	2	1	32	45	13	90
362	23	Female	Jakarta	Java Island	5	3	4	3	3	3	3	3	5	3	3	3	3	3	3	1	1	3	3	1	1	3	1	2	1	1	24	35	9	68
363	19	Male	Jakarta	Java Island	4	4	5	5	4	4	3	5	5	3	2	4	2	2	4	4	2	3	3	1	1	1	1	2	2	1	29	40	8	77
364	23	Female	West Java	Java Island	5	3	5	5	4	4	4	4	5	3	3	3	3	2	4	1	2	1	4	1	1	1	2	2	1	1	30	36	8	74
365	23	Female	Central Java	Java Island	5	5	5	5	4	5	5	4	5	4	1	4	3	4	5	1	1	3	3	1	1	2	1	3	1	1	34	39	9	82
366	18	Female	West Java	Java Island	5	4	5	5	4	5	4	3	4	4	5	5	1	4	4	3	1	2	4	3	1	1	3	4	1	2	32	43	12	87
367	19	Female	Jakarta	Java Island	5	5	5	5	4	4	4	4	5	3	2	2	4	3	3	1	3	3	3	2	2	2	1	3	1	1	32	38	10	80
368	22	Female	Lampung	Outside Java Island	5	4	4	5	4	4	4	3	5	3	3	3	3	3	4	3	3	2	4	2	1	2	2	3	3	3	30	41	14	85
369	19	Female	Jakarta	Java Island	5	5	5	5	4	5	4	3	4	2	2	2	4	4	3	3	3	3	4	1	1	2	1	4	1	1	33	38	10	81
370	18	Female	Central Java	Java Island	4	4	5	5	5	5	4	3	5	2	2	5	5	4	4	2	2	2	4	1	3	2	2	4	2	2	32	41	15	88
371	22	Female	Jakarta	Java Island	4	5	4	5	5	3	4	4	5	2	3	4	2	2	4	3	3	4	4	1	1	1	1	2	1	2	30	41	8	79
372	18	Female	East Kalimantan	Outside Java Island	3	3	4	4	4	4	4	3	5	3	4	4	2	2	3	2	2	3	2	1	1	2	1	2	2	2	26	36	10	72
373	23	Female	Bali	Outside Java Island	5	5	5	5	5	4	5	3	4	5	3	5	4	4	4	2	3	1	4	1	1	1	1	4	1	1	34	43	9	86
374	20	Female	East Java	Java Island	4	4	4	4	4	4	3	2	4	1	3	3	2	2	3	2	1	2	2	1	2	3	1	3	3	4	27	28	16	71
375	19	Female	West Java	Java Island	5	5	5	5	4	5	3	5	5	4	4	5	5	5	5	3	3	3	4	3	3	1	1	3	3	3	32	54	14	100
376	19	Female	West Nusa Tenggara	Outside Java Island	5	5	5	5	4	4	5	5	3	4	5	5	5	5	4	3	4	5	5	3	3	3	1	5	3	2	33	56	17	106
377	22	Female	Banten	Java Island	4	5	5	5	5	5	5	5	3	1	5	5	3	3	4	1	1	5	3	2	1	2	1	4	2	1	34	41	11	86
378	22	Female	Jakarta	Java Island	3	3	3	4	4	4	4	4	2	3	2	5	3	3	3	4	2	1	1	1	1	4	5	5	3	1	25	34	19	78
379	18	Male	West Sumatra	Outside Java Island	3	3	3	2	3	4	3	1	5	1	2	3	2	3	3	2	2	1	2	1	1	1	1	1	1	2	21	28	7	56
380	20	Female	South Kalimantan	Outside Java Island	5	5	5	5	4	5	5	5	5	3	1	3	4	5	4	3	2	4	4	2	2	1	1	3	1	2	34	45	10	89
381	19	Female	East Java	Java Island	5	5	5	5	4	5	5	2	5	4	3	5	3	3	4	4	2	5	3	4	2	2	3	4	2	2	34	47	15	96
382	21	Female	Jakarta	Java Island	5	4	5	5	4	4	2	4	5	1	3	5	4	4	5	2	1	2	5	1	1	1	1	3	1	1	29	42	8	79
383	18	Female	West Java	Java Island	3	4	4	4	4	4	4	3	4	3	3	4	4	3	4	3	3	3	3	3	3	3	1	4	3	2	27	43	16	86
384	18	Female	East Kalimantan	Outside Java Island	4	5	3	5	3	4	4	3	4	3	2	3	1	2	3	3	3	5	3	3	1	1	1	2	2	1	28	38	8	74
385	18	Female	East Java	Java Island	5	5	5	4	4	4	5	5	5	3	3	4	4	3	4	3	4	4	3	3	1	1	3	3	2	5	32	48	15	95
386	19	Female	Central Java	Java Island	3	4	3	5	3	3	2	2	3	2	1	4	1	1	1	1	1	1	3	1	1	2	1	2	1	1	23	22	8	53
387	22	Female	West Java	Java Island	1	1	1	1	1	1	1	2	1	1	3	1	1	3	1	2	4	2	1	2	4	5	5	2	5	5	7	24	26	57
388	18	Female	East Java	Java Island	4	4	5	5	3	3	2	3	5	1	1	3	1	1	1	1	1	1	3	1	1	1	1	2	1	1	26	23	7	56
389	19	Female	Jakarta	Java Island	4	4	4	4	3	3	3	3	5	4	2	4	3	3	4	2	2	3	3	1	1	2	1	2	2	1	25	39	9	73
390	22	Female	Jakarta	Java Island	5	5	5	5	5	5	5	4	5	5	4	5	3	4	5	3	4	5	5	3	2	2	1	3	2	3	35	55	13	103
391	22	Female	West Java	Java Island	4	4	4	4	2	4	2	4	5	2	2	3	2	2	3	2	1	2	3	2	1	2	2	2	1	2	24	33	10	67
392	18	Female	South Sumatra	Outside Java Island	5	5	5	5	5	5	5	4	5	3	4	5	4	4	4	4	4	4	5	4	4	1	1	4	1	1	35	54	12	101
393	19	Female	West Java	Java Island	4	4	5	5	3	3	4	2	3	3	3	3	3	4	4	3	2	4	5	1	1	2	1	2	2	2	28	40	10	78
394	20	Female	East Java	Java Island	4	4	4	4	3	5	3	3	3	3	3	5	4	4	3	2	2	2	4	2	2	1	1	2	1	1	27	40	8	75
395	18	Female	East Java	Java Island	4	3	4	4	4	4	3	3	4	3	3	4	3	3	3	2	2	4	4	2	2	3	1	2	2	2	26	40	12	78
396	18	Female	Bengkulu	Outside Java Island	5	5	4	4	4	5	4	4	4	3	4	3	4	4	4	2	3	1	4	2	1	3	2	3	1	2	31	42	12	85
397	23	Female	East Java	Java Island	2	3	3	3	2	3	2	2	3	2	2	3	2	2	1	1	2	2	3	1	1	1	1	2	2	2	18	26	9	53
398	19	Female	West Java	Java Island	4	4	4	4	3	4	4	4	5	3	4	4	3	3	2	3	1	1	4	2	1	2	1	3	1	1	27	39	9	75
399	18	Female	West Java	Java Island	4	4	4	5	4	5	3	1	5	2	5	5	5	5	5	3	5	1	5	1	2	1	1	4	5	3	29	48	16	93
400	25	Female	North Sumatra	Outside Java Island	4	4	3	4	4	3	4	3	5	3	4	4	3	3	4	2	1	2	4	1	1	1	1	3	1	1	26	39	8	73
401	21	Female	Banten	Java Island	3	2	3	3	2	2	2	2	3	2	1	1	1	2	2	1	2	1	1	1	1	1	1	2	1	1	17	20	7	44
402	23	Female	Yogyakarta	Java Island	2	4	3	4	5	3	3	4	5	4	4	4	2	2	5	3	2	3	4	3	1	1	3	4	1	1	24	45	11	80
403	18	Female	South Sumatra	Outside Java Island	5	5	5	5	5	4	5	4	5	2	1	5	2	2	5	1	1	1	5	1	1	1	1	3	1	1	34	35	8	77
404	18	Female	West Java	Java Island	5	5	5	4	5	4	5	5	5	3	3	4	5	5	5	3	4	5	5	1	2	1	1	5	3	1	33	53	13	99
405	21	Female	Jakarta	Java Island	5	5	5	5	4	5	5	2	4	1	4	4	4	2	4	1	2	4	5	1	2	1	1	2	2	1	34	38	9	81
406	18	Female	East Java	Java Island	5	5	5	5	4	5	5	3	5	4	3	4	3	2	4	4	1	4	4	2	1	3	1	3	1	1	34	43	10	87
407	18	Female	West Java	Java Island	4	3	4	5	5	4	3	3	5	2	2	3	2	3	4	2	2	1	4	1	1	1	2	3	1	3	28	34	11	73
408	22	Female	Central Java	Java Island	5	3	4	5	5	5	5	3	3	4	4	3	3	1	5	3	2	2	2	2	1	3	1	5	4	5	32	37	19	88
409	18	Male	East Java	Java Island	5	5	5	5	5	3	5	3	5	1	4	2	3	3	3	2	3	4	4	2	2	1	1	3	3	5	33	39	15	87
410	22	Female	Jakarta	Java Island	4	4	4	4	4	4	4	2	4	3	2	4	2	2	2	2	2	2	3	2	1	3	2	2	2	2	28	32	12	72
411	20	Female	East Java	Java Island	5	5	5	5	5	5	5	3	5	2	2	4	3	2	5	3	1	4	3	2	1	3	1	3	2	1	35	39	11	85
412	20	Female	West Nusa Tenggara	Outside Java Island	3	3	3	3	3	4	3	3	3	2	2	3	3	2	2	2	1	3	3	1	1	2	1	3	1	2	22	30	10	62
413	22	Female	Banten	Java Island	4	4	4	5	4	4	4	1	4	2	4	4	2	2	2	2	1	5	2	2	2	2	1	4	2	2	29	33	13	75
414	22	Female	North Sumatra	Outside Java Island	5	5	5	5	5	5	5	4	5	3	4	5	4	4	3	4	3	3	4	3	2	3	1	4	2	1	35	49	13	97
415	18	Female	West Java	Java Island	5	4	5	5	4	4	5	5	5	3	2	4	4	4	5	3	3	3	4	3	2	1	4	3	1	1	32	48	12	92
416	20	Female	Banten	Java Island	4	3	4	3	2	2	3	1	4	3	2	3	3	2	2	2	2	1	3	2	1	1	1	1	1	1	21	30	6	57
417	20	Female	Banten	Java Island	2	3	4	5	4	4	3	4	5	2	3	4	1	3	3	1	3	2	2	1	1	1	2	3	2	1	25	34	10	69
418	22	Female	Central Java	Java Island	5	5	5	5	5	5	4	5	5	2	3	4	3	3	5	3	1	3	5	1	1	1	2	3	2	1	34	43	10	87
419	19	Female	Yogyakarta	Java Island	4	5	4	5	4	4	4	3	4	1	4	2	4	2	2	1	4	5	5	2	1	1	1	3	4	2	30	39	12	81
420	23	Female	West Java	Java Island	5	5	5	5	5	5	4	4	5	4	3	5	4	4	4	3	2	4	4	1	1	1	1	5	1	2	34	47	11	92
421	20	Female	West Sumatra	Outside Java Island	5	5	4	5	3	3	5	3	1	1	3	5	1	1	2	1	1	1	3	3	1	1	1	3	1	1	30	26	8	64
422	18	Female	Bengkulu	Outside Java Island	5	4	5	5	3	4	5	4	5	4	3	3	2	3	4	3	2	5	4	2	1	1	1	3	2	2	31	44	10	85
423	25	Female	East Java	Java Island	4	3	5	5	5	3	3	2	3	1	1	3	5	4	1	1	1	1	4	1	1	1	1	2	1	1	28	28	7	63
424	22	Female	Banten	Java Island	4	4	4	4	4	2	4	2	1	1	2	5	3	2	2	1	3	2	3	2	1	1	1	3	1	1	26	29	8	63
425	18	Female	Bengkulu	Outside Java Island	5	5	5	5	5	5	5	3	4	3	3	4	4	5	5	4	3	5	5	3	1	1	3	4	3	3	35	51	15	101
426	18	Female	Bengkulu	Outside Java Island	5	5	5	5	5	4	4	2	3	1	4	4	4	2	3	1	1	1	4	1	1	1	1	4	1	1	33	31	9	73
427	27	Female	West Java	Java Island	5	5	5	5	5	5	5	3	4	5	2	5	5	4	3	3	4	3	5	1	2	1	2	4	3	1	35	47	13	95
428	18	Female	North Sulawesi	Outside Java Island	5	5	5	5	5	5	5	4	5	3	4	3	5	5	5	2	4	2	5	2	3	1	1	5	2	1	35	49	13	97
429	27	Female	Central Java	Java Island	5	4	5	5	4	5	2	4	3	4	2	1	3	3	2	2	1	2	4	1	1	2	1	3	1	2	30	32	10	72
430	18	Female	Gorontalo	Outside Java Island	4	4	4	5	4	4	4	2	5	3	3	4	5	5	3	2	2	3	3	2	1	1	1	4	2	1	29	42	10	81
431	19	Female	Central Java	Java Island	5	2	4	4	3	3	4	1	5	3	3	3	2	4	4	2	4	3	5	1	1	1	1	3	1	2	25	40	9	74
432	21	Female	West Java	Java Island	5	4	5	4	4	4	4	2	5	1	1	3	2	2	2	1	1	1	1	1	1	1	1	2	1	1	30	23	7	60
433	18	Female	Central Java	Java Island	4	4	4	4	3	4	4	3	5	4	3	3	3	3	4	3	2	4	4	2	2	3	2	3	3	4	27	43	17	87
434	21	Female	Jakarta	Java Island	5	5	5	5	5	5	5	4	5	5	2	5	2	2	2	4	1	2	3	1	1	1	1	2	1	1	35	38	7	80
435	19	Female	South Kalimantan	Outside Java Island	5	4	5	4	4	2	3	2	5	2	2	3	3	3	2	1	4	5	4	1	1	2	1	2	3	2	27	37	11	75
436	21	Female	Central Java	Java Island	4	3	4	4	3	3	4	3	4	3	3	4	3	2	3	3	2	3	3	2	2	2	2	3	2	2	25	38	13	76
437	28	Female	West Java	Java Island	5	5	5	5	5	5	5	4	4	2	3	4	3	3	4	2	1	2	5	2	1	2	1	3	2	2	35	39	11	85
438	21	Female	West Java	Java Island	5	5	5	5	5	4	5	4	4	3	2	5	4	4	1	1	3	4	5	1	1	1	1	4	1	1	34	41	9	84
439	18	Female	East Java	Java Island	5	5	5	5	5	5	5	1	5	1	1	5	1	1	5	1	1	1	5	1	1	1	1	5	1	1	35	29	10	74
440	24	Female	Central Kalimantan	Outside Java Island	5	4	5	5	3	4	3	4	5	4	3	4	4	3	4	3	3	2	4	1	1	1	1	2	2	2	29	44	9	82
441	20	Female	Riau	Outside Java Island	5	4	5	4	5	5	3	5	5	3	3	4	4	4	4	3	2	4	4	1	1	1	1	3	2	2	31	46	10	87
442	23	Female	North Sumatra	Outside Java Island	4	3	4	5	3	4	3	2	5	3	1	3	4	4	4	2	2	2	5	1	1	2	1	1	1	1	26	38	7	71
443	21	Female	West Java	Java Island	5	5	5	5	5	5	5	4	5	2	5	5	5	5	5	3	3	2	5	3	3	2	2	5	5	5	35	52	22	109
444	23	Female	West Java	Java Island	2	3	4	4	4	3	3	4	4	3	2	4	1	1	2	1	1	2	3	1	1	1	1	3	1	1	23	29	8	60
445	21	Female	Central Java	Java Island	4	5	5	5	3	4	4	2	5	1	3	4	2	2	2	1	1	1	4	1	1	1	1	2	1	1	30	29	7	66
446	20	Female	East Nusa Tenggara	Outside Java Island	2	4	2	5	5	4	5	3	4	3	3	4	5	5	4	3	5	3	4	3	2	2	1	3	1	1	27	49	10	86
447	18	Female	West Java	Java Island	4	4	4	4	3	4	4	4	4	2	4	4	3	2	2	3	3	2	2	1	1	2	1	2	2	1	27	36	9	72
448	18	Female	West Java	Java Island	4	4	4	5	3	3	3	2	3	2	2	2	1	2	3	1	2	2	4	1	1	2	1	5	1	1	26	27	11	64
449	19	Female	West Java	Java Island	5	5	5	5	5	5	5	5	5	4	3	4	3	4	4	3	2	5	4	1	1	1	1	3	3	3	35	47	12	94
450	21	Female	East Java	Java Island	5	5	5	4	4	4	5	2	5	2	4	4	4	1	3	3	1	2	5	2	1	1	1	2	1	1	32	38	7	77
451	18	Female	Jakarta	Java Island	5	4	4	5	4	4	5	3	4	3	4	4	4	4	5	3	3	4	5	3	2	3	2	4	2	3	31	49	16	96
452	26	Female	North Sulawesi	Outside Java Island	4	4	5	4	3	5	5	5	5	4	2	4	3	2	3	3	2	3	3	3	1	2	3	4	1	1	30	42	12	84
453	22	Female	North Sumatra	Outside Java Island	4	5	4	5	5	4	5	2	5	4	5	5	4	4	4	2	3	2	4	1	2	1	1	3	2	3	32	45	12	89
454	21	Female	Jakarta	Java Island	5	5	5	5	4	3	4	3	5	1	1	4	3	3	3	1	1	3	4	1	1	2	1	1	1	1	31	33	7	71
455	24	Female	Jakarta	Java Island	5	5	5	5	5	5	5	5	3	3	4	5	3	1	4	1	1	1	3	1	1	1	1	4	1	1	35	35	9	79
456	18	Female	Bali	Outside Java Island	3	5	4	5	5	5	4	2	1	1	1	2	1	4	5	1	3	2	2	1	1	1	1	2	1	1	31	26	7	64
457	18	Female	Bali	Outside Java Island	5	5	5	5	3	5	5	3	5	3	3	4	3	1	3	3	1	3	5	1	1	1	1	1	1	1	33	38	6	77
458	18	Female	East Java	Java Island	5	5	5	5	5	5	4	3	5	2	3	5	3	4	4	2	3	2	4	1	1	1	1	5	2	3	34	41	13	88
459	18	Female	Yogyakarta	Java Island	4	4	4	4	4	3	4	2	4	2	3	3	4	3	3	3	2	3	3	2	3	3	2	3	3	2	27	37	16	80
460	21	Female	East Java	Java Island	4	3	4	4	3	3	3	3	4	4	3	3	3	2	3	3	3	3	3	2	1	2	1	3	1	1	24	39	9	72
461	19	Female	Central Java	Java Island	3	1	3	2	1	2	3	1	3	1	1	1	1	1	1	1	1	5	1	1	1	1	1	1	1	1	15	19	6	40
462	22	Female	East Java	Java Island	4	4	3	3	4	4	5	3	2	1	2	5	1	1	5	1	1	1	3	1	1	1	1	5	1	1	27	27	10	64
463	30	Female	West Java	Java Island	5	5	5	5	5	5	5	5	5	5	5	5	3	1	5	5	1	3	1	2	2	3	1	5	2	1	35	46	14	95
464	18	Female	South Kalimantan	Outside Java Island	4	4	4	4	2	3	3	3	4	3	2	3	2	3	3	2	3	2	1	1	1	1	1	3	1	1	24	32	8	64
465	21	Female	West Sulawesi	Outside Java Island	4	4	4	5	4	4	4	3	5	3	4	4	3	1	3	1	1	2	3	1	2	1	1	2	2	2	29	34	10	73
466	29	Female	North Sumatra	Outside Java Island	4	3	3	3	3	3	3	3	4	3	2	3	2	1	2	2	1	3	3	1	1	1	1	3	2	2	22	30	10	62
467	24	Female	Jakarta	Java Island	5	5	5	5	4	5	3	4	5	3	4	5	4	4	4	3	3	3	4	3	3	3	3	3	3	3	32	49	18	99
468	21	Female	Riau	Outside Java Island	5	4	5	5	5	5	5	4	5	5	5	5	2	2	4	3	2	5	5	4	4	2	2	5	4	2	34	51	19	104
469	24	Female	West Java	Java Island	2	2	2	3	2	3	2	2	3	3	1	1	1	1	1	1	1	3	2	1	1	1	1	1	1	1	16	21	6	43
470	18	Female	West Java	Java Island	5	4	5	5	4	5	4	1	5	1	4	2	4	4	4	1	3	2	4	1	1	1	1	1	1	1	32	36	6	74
471	21	Female	West Sumatra	Outside Java Island	4	4	4	5	4	3	4	4	5	3	4	5	4	3	4	3	4	3	4	4	3	2	1	3	1	1	28	50	11	89
472	19	Female	Banten	Java Island	5	5	5	5	5	5	5	3	5	1	5	5	5	5	5	5	5	2	5	5	1	2	1	5	1	1	35	56	11	102
473	18	Female	Central Java	Java Island	4	4	4	4	4	4	4	4	5	4	1	5	4	2	3	3	3	3	3	4	2	2	2	4	3	2	28	44	15	87
474	21	Female	East Java	Java Island	4	4	4	4	4	4	4	2	4	2	3	3	4	3	3	2	2	4	4	2	2	2	1	3	1	1	28	38	10	76
475	18	Female	East Java	Java Island	5	5	5	4	3	5	2	4	4	3	3	5	3	4	3	2	3	2	4	3	1	2	3	4	1	1	29	43	12	84
476	20	Female	West Java	Java Island	3	3	4	3	3	3	2	3	5	1	5	2	1	3	3	2	1	1	2	1	1	1	1	2	3	2	21	30	10	61
477	20	Female	West Java	Java Island	5	5	5	5	5	5	3	1	4	1	2	2	4	4	5	1	1	1	3	1	1	1	1	1	1	1	33	30	6	69
478	21	Female	Jakarta	Java Island	5	4	4	3	4	4	3	4	5	3	3	4	4	4	3	5	3	5	4	3	3	2	3	3	2	2	27	50	15	92
479	21	Female	Banten	Java Island	5	5	5	5	5	5	5	3	5	5	3	5	5	5	3	3	4	3	5	3	3	2	1	5	3	3	35	52	17	104
480	18	Female	Central Java	Java Island	4	5	5	5	5	4	3	5	5	3	3	4	1	2	3	4	2	5	1	3	1	2	1	1	1	1	31	41	7	79
481	20	Female	West Java	Java Island	5	5	5	5	5	5	5	2	5	5	5	5	5	5	3	1	2	5	5	1	1	2	1	4	1	1	35	49	10	94
482	20	Female	East Java	Java Island	5	5	5	5	5	5	5	5	3	3	3	3	5	2	5	3	2	2	5	2	2	1	1	2	3	1	35	43	10	88
483	20	Female	Banten	Java Island	5	5	5	5	5	5	5	2	5	4	4	5	5	4	5	5	5	5	5	4	3	5	2	4	2	2	35	58	18	111
484	22	Female	West Java	Java Island	5	5	5	5	4	4	4	4	5	4	4	4	3	1	3	3	1	2	4	2	1	5	1	3	2	4	32	40	16	88
485	23	Female	East Java	Java Island	2	5	5	5	4	3	3	5	4	2	3	4	4	4	4	2	1	4	4	1	2	1	1	4	1	1	27	42	10	79
486	19	Female	Bali	Outside Java Island	5	5	5	5	5	5	5	5	5	3	4	4	3	3	5	5	1	2	5	1	2	3	1	5	1	1	35	46	13	94
487	19	Female	Central Java	Java Island	4	4	4	4	4	4	4	3	4	2	3	4	4	4	4	3	2	3	4	2	3	2	1	3	2	2	28	42	13	83
488	19	Female	Lampung	Outside Java Island	5	5	5	5	4	4	5	4	5	3	2	4	5	4	4	2	1	1	3	1	1	1	1	3	1	1	33	39	8	80
489	18	Male	East Java	Java Island	4	3	4	4	3	4	3	3	4	2	1	3	3	3	2	1	1	3	3	2	1	1	1	1	1	1	25	31	6	62
490	19	Female	Jakarta	Java Island	5	5	5	5	5	4	5	3	5	2	2	4	4	4	2	3	3	4	4	3	1	1	1	4	1	1	34	43	9	86
491	19	Female	Central Java	Java Island	5	5	5	5	5	5	5	4	5	5	5	5	5	5	5	4	3	4	5	2	4	4	1	5	3	3	35	57	20	112
492	18	Female	Riau	Outside Java Island	2	5	4	5	5	5	5	2	5	5	1	3	5	5	4	4	5	3	3	3	5	2	1	5	3	1	31	48	17	96
493	18	Female	Jakarta	Java Island	5	5	5	5	5	3	5	4	5	4	3	5	3	4	3	3	3	3	3	3	3	3	1	5	3	3	33	46	18	97
494	18	Female	Yogyakarta	Java Island	3	5	4	5	4	4	3	2	5	3	3	3	2	2	1	2	1	2	2	1	1	3	2	3	2	1	28	29	12	69
495	19	Female	East Java	Java Island	5	5	5	5	5	5	5	5	5	4	4	5	3	3	3	2	2	4	3	2	1	1	1	4	1	1	35	45	9	89
496	19	Female	East Java	Java Island	4	5	4	5	5	4	5	4	4	4	3	4	2	3	3	3	3	5	3	2	1	1	1	2	1	1	32	43	7	82
497	19	Female	Jakarta	Java Island	4	4	4	4	2	3	3	3	5	3	3	3	2	2	3	2	3	3	3	1	2	1	1	2	2	2	24	36	10	70
498	18	Female	Jakarta	Java Island	4	3	5	4	4	4	4	4	5	4	2	4	3	2	4	3	2	3	4	2	1	2	2	3	1	1	28	42	10	80
499	18	Female	West Kalimantan	Outside Java Island	3	4	4	4	4	3	3	1	2	2	2	2	2	2	2	2	3	2	3	1	1	2	1	2	2	2	25	26	10	61
500	19	Female	West Java	Java Island	5	5	5	4	4	4	4	4	5	4	3	4	4	4	4	2	1	3	4	1	2	2	1	3	2	2	31	43	12	86
501	18	Female	West Java	Java Island	5	5	4	5	5	5	5	4	1	2	3	4	4	2	2	4	5	4	5	2	1	1	1	4	1	3	34	42	11	87
502	19	Female	Central Java	Java Island	5	5	5	5	5	5	5	3	5	5	3	5	5	3	5	3	1	5	5	5	1	3	1	5	3	1	35	53	14	102
503	18	Female	West Java	Java Island	5	5	5	4	5	5	5	2	5	3	2	5	4	4	4	3	3	2	5	3	1	3	1	3	3	2	34	45	13	92
504	22	Female	East Java	Java Island	5	4	4	4	4	4	4	3	4	4	3	5	4	4	5	3	3	4	5	3	3	3	2	3	4	2	29	50	17	96
505	19	Female	North Sulawesi	Outside Java Island	5	4	5	4	4	4	4	3	4	3	2	4	3	4	4	3	3	2	4	2	2	2	2	3	2	2	30	41	13	84
506	26	Female	Central Java	Java Island	5	5	5	5	3	3	3	4	5	3	2	4	3	3	5	3	3	3	4	4	3	3	2	2	3	4	29	46	17	92
507	18	Female	West Papua	Outside Java Island	5	5	5	5	4	4	4	3	5	3	1	4	4	3	4	2	3	1	4	2	1	2	1	2	1	1	32	39	8	79
508	40	Female	East Java	Java Island	3	4	3	3	3	3	3	4	3	3	2	2	3	3	3	1	1	2	2	2	2	1	1	1	3	1	22	31	9	62
509	19	Female	East Java	Java Island	4	4	3	5	5	5	4	4	5	2	3	4	4	4	5	4	4	5	5	2	2	1	1	2	4	2	30	51	12	93
510	18	Male	West Java	Java Island	5	3	5	4	4	4	4	3	5	4	1	3	3	3	3	2	2	2	5	1	2	1	3	3	1	1	29	37	11	77
511	20	Female	West Java	Java Island	5	3	5	5	3	5	5	5	5	3	3	2	4	3	4	3	5	5	5	3	1	1	5	2	1	1	31	50	11	92
512	18	Female	East Kalimantan	Outside Java Island	4	3	4	4	5	3	3	3	4	3	1	3	2	1	3	1	1	5	3	1	1	2	3	3	1	1	26	31	11	68
513	21	Female	West Java	Java Island	4	3	4	3	3	3	3	1	4	1	1	1	1	1	1	1	1	1	1	1	1	1	3	1	1	1	23	16	8	47
514	20	Female	South East Sulawesi	Outside Java Island	5	3	5	4	3	4	4	3	5	4	3	4	3	3	3	4	3	4	3	2	1	1	1	3	1	1	28	44	8	80
515	23	Female	West Java	Java Island	4	4	5	5	4	3	2	4	3	4	4	4	4	1	4	2	1	3	2	2	2	2	2	2	2	2	27	38	12	77
516	19	Female	Jakarta	Java Island	5	3	5	5	4	4	4	4	5	4	2	1	3	1	2	2	1	5	5	1	1	2	1	2	1	1	30	36	8	74
517	18	Female	East Kalimantan	Outside Java Island	5	4	5	4	4	5	5	4	5	4	3	3	3	4	3	3	5	3	4	3	2	2	2	3	2	3	32	47	14	93
518	25	Female	West Java	Java Island	5	5	5	5	5	4	4	4	5	1	3	5	3	1	1	1	4	1	3	1	1	1	1	2	1	1	33	33	7	73
519	19	Female	Central Java	Java Island	5	5	5	5	3	4	5	2	5	2	2	3	4	4	4	4	5	4	5	1	2	2	1	4	2	1	32	45	12	89
520	18	Female	West Java	Java Island	5	5	5	5	3	5	5	3	5	5	2	4	5	5	3	4	4	4	4	1	2	1	3	5	2	1	33	49	14	96
521	20	Female	East Kalimantan	Outside Java Island	5	4	5	5	4	4	3	3	4	2	2	4	3	1	5	2	1	1	5	1	1	1	1	3	3	3	30	34	12	76
522	20	Female	Banten	Java Island	3	4	4	4	2	4	3	3	3	3	2	2	2	2	3	2	2	4	2	1	1	1	1	2	1	1	24	31	7	62
523	19	Female	Jakarta	Java Island	5	4	5	3	3	4	4	4	5	5	1	5	4	3	4	4	3	5	3	3	3	1	3	4	2	1	28	49	14	91
524	20	Female	North Sumatra	Outside Java Island	5	5	5	5	5	3	5	3	5	4	2	5	4	3	4	3	1	2	4	1	1	1	3	3	3	3	33	41	14	88
525	21	Female	West Java	Java Island	4	5	5	5	4	5	5	4	2	4	2	5	1	3	2	4	1	4	3	2	1	2	1	1	1	1	33	37	7	77
526	23	Female	Central Java	Java Island	4	4	4	4	4	4	4	3	4	2	1	4	3	1	2	1	1	2	4	1	1	4	1	2	1	1	28	29	10	67
527	19	Female	Central Java	Java Island	4	4	4	4	4	4	3	3	5	2	4	4	4	4	3	3	1	3	4	2	1	1	3	3	3	2	27	42	13	82
528	21	Female	West Java	Java Island	5	5	5	5	5	5	4	5	5	5	5	5	5	5	5	5	5	3	5	5	2	2	5	5	5	5	34	63	24	121
529	22	Female	East Java	Java Island	5	5	5	5	3	4	4	4	5	2	2	4	3	4	4	2	4	4	4	2	2	2	1	3	2	1	31	44	11	86
530	21	Female	Jakarta	Java Island	5	5	5	5	5	5	5	5	5	5	5	5	5	5	5	5	4	4	5	4	4	1	1	5	3	3	35	62	17	114
531	21	Female	West Java	Java Island	4	4	4	4	4	3	4	3	5	2	3	4	3	3	3	1	1	4	3	1	1	1	1	3	1	2	27	36	9	72
532	20	Female	West Java	Java Island	5	4	4	5	3	4	4	3	5	3	3	4	3	3	3	3	2	4	3	1	2	2	1	5	1	1	29	40	12	81
533	19	Female	Jakarta	Java Island	5	5	5	5	4	4	5	5	3	4	3	4	2	2	3	4	3	5	3	3	4	5	2	5	2	2	33	44	20	97
534	22	Female	West Java	Java Island	4	4	5	5	4	3	4	3	5	2	3	3	4	3	5	3	2	3	3	2	3	3	3	4	1	1	29	41	15	85
535	18	Female	Central Java	Java Island	2	4	3	5	3	4	4	3	4	4	2	4	4	3	3	2	3	4	4	1	1	2	2	4	1	1	25	41	11	77
536	18	Female	South East Sulawesi	Outside Java Island	5	5	5	5	5	5	5	5	5	2	4	3	3	3	5	3	2	4	5	2	2	1	1	4	4	5	35	46	17	98
537	20	Female	West Java	Java Island	5	5	5	5	4	4	5	4	5	4	3	5	4	3	4	3	4	2	4	3	3	2	1	4	2	3	33	48	15	96
538	23	Female	South Sulawesi	Outside Java Island	4	4	5	4	3	4	4	5	4	3	2	5	5	4	3	2	3	3	4	3	4	3	4	3	2	2	28	46	18	92
539	19	Female	West Java	Java Island	4	5	4	5	5	5	5	3	5	3	3	4	4	2	3	3	1	2	3	1	2	3	2	4	3	4	33	37	18	88
540	25	Female	South Sulawesi	Outside Java Island	5	5	5	5	5	3	5	5	3	3	5	4	3	3	5	5	3	2	5	2	1	1	1	4	1	1	33	48	9	90
541	19	Female	West Java	Java Island	4	4	3	4	3	3	4	3	4	3	3	4	3	3	4	3	2	2	4	1	1	1	1	2	1	1	25	39	7	71
542	18	Female	West Java	Java Island	4	4	4	4	4	3	4	2	5	3	1	4	4	2	5	1	1	5	5	4	1	1	2	5	3	1	27	42	13	82
543	21	Female	East Java	Java Island	1	5	5	5	5	2	4	2	4	3	2	3	2	3	1	1	2	3	2	1	1	2	1	4	1	1	27	29	10	66
544	21	Female	South Sulawesi	Outside Java Island	5	5	5	5	4	3	4	2	4	3	2	4	3	1	1	1	1	3	3	1	1	2	1	3	1	1	31	29	9	69
545	20	Female	West Sumatra	Outside Java Island	4	4	4	4	4	4	4	4	4	3	3	4	4	3	4	3	3	4	4	2	2	2	2	4	2	2	28	45	14	87
546	20	Female	Jakarta	Java Island	5	5	5	5	4	5	5	5	5	3	3	4	2	2	4	4	1	3	4	3	2	1	1	3	1	1	34	43	9	86
547	22	Female	West Java	Java Island	5	5	5	5	4	4	5	4	5	2	4	5	5	5	4	2	2	2	5	2	1	1	3	2	1	1	33	47	9	89
548	18	Female	Banten	Java Island	5	5	5	5	5	3	4	4	5	5	3	4	5	5	4	3	5	3	5	4	2	3	1	5	3	3	32	55	17	104
549	20	Female	Aceh	Outside Java Island	5	5	5	5	5	3	5	2	3	1	2	5	2	1	1	2	3	3	4	1	1	1	1	2	1	1	33	30	7	70
550	20	Female	South Sulawesi	Outside Java Island	5	5	5	5	5	5	5	5	5	3	2	5	5	3	4	1	1	3	5	3	1	3	1	4	2	1	35	45	12	92
551	27	Female	Yogyakarta	Java Island	5	4	4	5	4	4	5	4	5	4	2	4	3	3	3	1	1	1	3	1	1	1	1	3	1	1	31	35	8	74
552	21	Male	West Java	Java Island	5	4	4	5	4	4	3	5	4	3	3	4	3	4	4	3	2	4	3	2	3	1	1	3	1	1	29	44	10	83
553	21	Female	East Java	Java Island	4	4	5	4	5	4	4	3	5	2	2	3	4	3	3	1	1	2	4	1	1	2	1	3	1	1	30	34	9	73
554	19	Female	Jambi	Outside Java Island	5	3	5	5	3	4	4	5	4	3	2	4	4	3	2	2	3	3	4	1	1	3	5	1	5	1	29	40	16	85
555	18	Female	West Java	Java Island	5	5	5	5	5	5	5	2	5	3	1	4	3	3	5	4	3	5	5	3	1	4	3	3	4	1	35	46	16	97
556	24	Female	West Java	Java Island	5	5	5	5	4	4	5	4	5	3	4	5	3	4	4	3	2	4	3	2	2	2	2	3	1	1	33	46	11	90
557	32	Female	East Java	Java Island	5	3	3	4	5	5	5	3	5	3	3	3	3	3	3	3	1	1	5	2	1	3	1	3	1	1	30	38	10	78
558	18	Female	North Kalimantan	Outside Java Island	5	4	5	5	4	5	4	3	4	2	2	3	3	3	3	2	1	4	2	1	1	2	1	3	2	1	32	33	10	75
559	19	Female	East Java	Java Island	4	4	4	5	5	4	4	3	5	4	5	4	4	4	4	4	5	4	4	3	3	2	1	4	1	3	30	53	14	97
560	19	Female	West Java	Java Island	5	5	5	5	5	5	5	5	5	3	2	5	5	5	5	5	2	4	5	5	2	3	4	4	2	1	35	56	16	107
561	25	Female	Lampung	Outside Java Island	3	3	4	5	2	4	5	3	4	3	1	3	3	1	4	3	1	1	4	1	1	1	1	4	1	1	26	32	9	67
562	18	Female	West Java	Java Island	5	5	5	5	5	5	5	4	5	4	4	4	3	5	5	5	4	4	4	2	2	1	1	4	2	2	35	53	12	100
563	22	Female	East Java	Java Island	4	4	4	4	4	4	4	3	5	1	1	2	3	2	2	1	3	4	3	1	1	3	1	2	1	1	28	31	9	68
564	18	Female	Central Java	Java Island	5	5	5	5	5	5	5	5	3	5	5	5	5	5	5	5	5	5	5	3	5	4	5	5	3	3	35	61	25	121
565	24	Female	East Java	Java Island	3	3	3	4	3	3	3	3	3	3	3	2	3	3	3	2	1	1	3	2	1	1	1	2	1	1	22	32	7	61
566	18	Female	Jakarta	Java Island	3	3	3	4	3	4	3	2	2	1	3	2	1	1	1	3	1	1	3	1	1	2	2	3	1	2	23	22	11	56
567	18	Female	South East Sulawesi	Outside Java Island	4	5	4	4	4	4	3	4	5	4	3	3	3	4	4	3	3	3	3	2	1	3	2	3	2	2	28	44	13	85
568	19	Female	West Java	Java Island	5	5	5	5	4	3	4	5	5	3	2	5	5	4	3	4	2	3	5	3	3	2	2	5	3	1	31	49	16	96
569	21	Female	West Sumatra	Outside Java Island	5	5	5	5	5	5	5	4	5	5	4	5	4	4	5	3	3	5	5	1	3	5	2	4	3	4	35	53	21	109
570	21	Female	Riau	Outside Java Island	5	5	5	5	5	5	3	3	5	2	3	5	3	2	4	4	3	4	5	4	1	2	1	5	2	2	33	47	13	93
571	28	Female	Jakarta	Java Island	3	3	3	4	3	4	4	2	3	2	1	3	4	4	3	2	2	2	3	2	2	2	1	2	1	2	24	33	10	67
572	27	Female	Central Java	Java Island	4	4	4	5	4	4	4	3	3	5	4	5	4	3	5	4	4	4	4	4	2	2	1	3	2	3	29	52	13	94
573	26	Female	Banten	Java Island	4	4	4	4	1	2	2	3	4	3	3	3	1	1	3	4	1	1	3	1	1	1	1	2	1	1	21	31	7	59
574	21	Female	West Java	Java Island	5	5	5	5	3	5	4	5	5	4	4	5	4	5	4	3	4	5	5	3	2	2	2	3	4	1	32	56	14	102
575	22	Female	South Sumatra	Outside Java Island	5	5	5	5	5	4	3	2	4	4	3	4	4	3	4	3	2	1	5	3	2	3	1	4	3	3	32	42	16	90
576	21	Female	Jakarta	Java Island	5	4	1	5	4	3	2	3	5	1	3	3	4	5	3	2	5	2	4	2	1	1	1	4	1	1	24	42	9	75
577	26	Female	West Java	Java Island	5	5	5	5	5	5	5	2	5	2	3	4	2	2	3	1	1	1	1	1	1	1	3	3	1	1	35	28	10	73
578	27	Female	West Java	Java Island	5	5	5	5	5	4	4	5	5	5	3	4	5	5	4	3	3	3	5	2	2	2	2	4	2	2	33	52	14	99
579	18	Female	East Java	Java Island	5	5	5	5	5	5	5	5	5	5	3	5	3	3	5	3	1	1	5	1	1	1	1	3	1	1	35	45	8	88
580	27	Female	Jakarta	Java Island	5	5	5	5	4	4	4	5	5	4	5	4	3	2	3	4	3	5	5	3	2	2	1	3	2	2	32	51	12	95
581	18	Female	Jakarta	Java Island	5	4	5	5	4	5	4	4	5	5	3	5	5	5	5	5	5	5	5	3	3	3	3	3	2	3	32	60	17	109
582	19	Female	North Sumatra	Outside Java Island	5	5	5	4	3	3	2	1	5	1	2	5	5	5	5	2	1	1	5	3	1	1	1	5	1	4	27	41	13	81
583	24	Female	Jakarta	Java Island	5	5	5	5	5	5	5	1	5	4	3	5	1	1	1	1	4	1	1	1	1	4	5	3	1	1	35	29	15	79
584	24	Female	Banten	Java Island	4	2	4	4	2	4	4	2	2	2	2	4	3	2	2	1	2	2	2	1	1	1	1	2	1	1	24	27	7	58
585	19	Female	East Kalimantan	Outside Java Island	5	5	5	5	5	5	4	1	3	2	2	3	2	2	4	1	2	1	2	1	2	3	1	4	1	1	34	26	12	72
586	19	Female	East Java	Java Island	5	5	5	5	5	4	4	3	4	2	4	5	5	4	5	4	5	3	5	2	1	3	1	5	3	1	33	51	14	98
587	19	Female	South Sulawesi	Outside Java Island	5	5	5	5	5	5	5	3	5	2	2	5	3	4	5	1	2	2	4	3	1	1	1	3	2	1	35	41	9	85
588	19	Female	West Java	Java Island	5	5	5	5	5	5	1	5	5	2	1	5	5	1	5	3	1	5	5	1	1	5	1	1	1	1	31	44	10	85
589	19	Female	East Java	Java Island	5	5	5	5	5	5	5	3	5	5	3	5	5	3	5	5	4	4	5	3	3	2	2	3	3	2	35	55	15	105
590	18	Female	Bali	Outside Java Island	5	5	5	5	5	5	5	3	5	4	3	2	5	5	5	3	3	2	5	2	4	3	1	5	2	2	35	47	17	99
591	18	Female	Bali	Outside Java Island	3	3	4	3	3	3	3	2	3	2	2	3	3	2	2	1	3	2	4	2	2	1	2	2	2	2	22	31	11	64
592	20	Female	East Java	Java Island	5	3	5	5	4	5	3	2	5	2	2	3	2	3	5	2	3	4	3	1	2	1	3	4	1	1	30	37	12	79
593	20	Female	Bali	Outside Java Island	5	5	4	4	4	4	4	3	5	3	3	4	4	3	4	3	3	4	3	1	1	1	1	3	2	1	30	43	9	82
594	19	Female	East Java	Java Island	3	3	4	5	3	3	2	3	5	3	2	3	1	1	1	1	1	1	3	1	1	1	1	3	1	1	23	26	8	57
595	18	Female	Central Sulawesi	Outside Java Island	5	5	5	5	5	4	5	3	4	2	4	5	5	5	5	4	3	5	5	4	1	2	1	5	1	1	34	54	11	99
596	18	Female	East Java	Java Island	5	5	5	5	5	5	5	3	5	3	3	5	4	4	3	3	2	5	5	2	2	1	1	4	3	3	35	47	14	96
597	18	Female	West Java	Java Island	5	4	5	5	4	3	3	5	5	3	3	3	2	2	3	4	2	4	5	3	2	1	4	5	3	2	29	44	17	90
598	18	Female	Central Java	Java Island	5	5	5	5	5	4	4	4	5	4	3	5	1	3	5	4	1	1	5	3	1	1	2	3	3	5	33	44	15	92
599	18	Female	East Java	Java Island	4	5	4	5	5	5	5	1	5	3	2	5	5	4	3	5	5	3	4	5	3	4	3	5	1	1	33	50	17	100
600	24	Female	Central Java	Java Island	4	5	4	5	3	5	3	4	1	5	3	5	4	1	1	1	1	4	4	2	2	1	1	3	4	2	29	36	13	78
601	20	Female	East Java	Java Island	4	4	4	4	4	4	3	3	4	2	3	4	4	4	4	3	2	3	4	2	3	2	3	3	3	3	27	42	17	86
602	24	Female	Yogyakarta	Java Island	5	5	5	5	5	5	1	4	5	1	3	5	3	1	3	1	1	1	5	1	1	1	1	4	1	1	31	34	9	74
603	21	Female	Bali	Outside Java Island	4	4	4	4	4	4	4	4	5	3	4	4	3	3	3	3	3	3	4	2	2	3	2	3	2	2	28	44	14	86
604	21	Female	Jakarta	Java Island	5	5	5	5	4	4	5	2	5	2	3	4	5	4	3	3	2	2	5	1	2	1	1	4	2	1	33	41	11	85
605	19	Female	South Sulawesi	Outside Java Island	5	5	5	5	5	5	5	5	5	4	5	5	5	5	5	5	4	4	5	5	3	3	3	4	3	2	35	62	18	115
606	19	Female	Lampung	Outside Java Island	4	4	4	5	5	4	3	4	5	3	3	4	4	2	3	3	1	2	4	2	1	5	1	2	1	1	29	40	11	80
607	18	Female	East Java	Java Island	5	5	4	5	5	4	4	4	5	2	4	5	4	4	5	5	2	3	4	1	2	2	1	4	3	4	32	48	16	96
608	28	Female	West Java	Java Island	5	5	5	5	5	5	5	2	1	1	2	5	3	1	3	1	2	4	3	1	1	3	1	1	1	1	35	29	8	72
609	19	Female	South Sulawesi	Outside Java Island	3	3	4	4	4	3	4	3	5	3	3	3	4	5	5	3	3	3	5	2	2	3	2	3	3	1	25	47	14	86
610	20	Female	Lampung	Outside Java Island	4	5	5	5	5	5	4	3	4	2	3	4	4	5	4	3	3	3	5	1	3	4	2	4	2	3	33	44	18	95
611	19	Female	Central Java	Java Island	5	5	5	4	4	4	3	3	5	3	2	4	4	4	2	2	4	2	4	2	1	1	1	2	1	1	30	41	7	78
612	19	Female	East Java	Java Island	5	4	5	5	4	5	4	3	4	4	5	4	5	5	4	5	3	3	4	3	5	1	1	4	2	3	32	52	16	100
613	23	Female	East Java	Java Island	3	4	4	4	4	4	3	2	5	4	3	4	4	4	4	3	4	2	4	1	1	1	1	2	2	3	26	44	10	80
614	18	Female	West Java	Java Island	5	4	4	4	3	3	3	4	5	3	1	3	3	3	3	3	2	4	3	3	1	3	1	2	2	1	26	40	10	76
615	18	Female	East Java	Java Island	5	4	5	4	4	3	3	3	3	2	2	3	2	1	1	3	2	2	4	2	2	2	2	4	2	2	28	30	14	72
616	19	Female	East Java	Java Island	4	5	4	5	5	4	2	2	5	3	2	4	4	5	5	1	1	1	5	1	1	1	2	2	1	1	29	39	8	76
617	19	Female	West Java	Java Island	4	3	4	4	3	4	4	3	5	3	2	3	2	2	3	2	1	3	1	1	2	3	2	2	1	1	26	31	11	68
618	19	Female	West Sumatra	Outside Java Island	4	4	4	4	4	4	3	3	3	3	3	3	3	3	3	3	1	4	3	3	3	3	2	3	3	3	27	38	17	82
619	18	Female	West Java	Java Island	1	2	2	1	2	2	2	2	1	3	1	1	3	2	3	1	1	3	2	2	3	1	3	1	3	5	12	25	16	53
620	18	Female	East Java	Java Island	5	5	5	5	5	5	5	1	4	2	4	3	4	2	4	1	1	2	5	1	1	1	1	5	1	1	35	34	10	79
621	18	Female	South Sulawesi	Outside Java Island	4	3	4	5	4	4	3	2	4	1	1	4	3	1	3	1	1	1	4	1	1	1	1	2	1	1	27	27	7	61
622	22	Female	Central Sulawesi	Outside Java Island	5	5	5	5	4	5	4	3	3	3	3	4	5	4	3	3	3	5	3	3	2	1	1	3	3	2	33	45	12	90
623	24	Female	West Java	Java Island	5	5	5	5	4	5	3	4	5	4	4	4	4	3	5	5	3	3	5	2	3	5	1	5	2	1	32	51	17	100
624	18	Female	South Sulawesi	Outside Java Island	2	5	5	5	5	2	5	2	5	2	2	2	4	4	4	3	1	4	2	1	4	3	1	3	2	3	29	36	16	81
625	22	Female	Jakarta	Java Island	3	3	4	5	5	5	4	2	1	3	3	3	3	3	2	3	2	3	4	3	1	2	2	4	2	3	29	35	14	78
626	18	Female	West Java	Java Island	5	5	5	5	4	5	4	1	5	1	1	5	4	4	5	4	4	5	5	2	2	2	1	5	1	1	33	46	12	91
627	18	Female	Jakarta	Java Island	4	3	4	3	3	3	3	1	3	1	2	2	2	3	2	1	1	1	1	1	1	1	1	3	1	1	23	21	8	52
628	19	Female	West Java	Java Island	5	5	2	5	5	4	5	4	5	3	3	4	5	5	5	5	3	2	5	4	4	5	1	3	2	1	31	53	16	100
629	18	Female	Bali	Outside Java Island	5	4	4	4	4	4	4	4	5	4	2	5	4	4	4	1	4	4	5	2	2	4	1	2	2	1	29	48	12	89
630	18	Female	East Java	Java Island	3	4	4	4	4	3	4	3	4	2	2	3	2	2	2	3	2	4	2	2	1	1	2	3	2	1	26	33	10	69
631	20	Female	South East Sulawesi	Outside Java Island	5	3	5	4	3	4	3	3	4	3	2	3	4	3	2	2	3	2	3	2	1	2	1	3	3	1	27	36	11	74
632	29	Female	West Java	Java Island	5	5	4	5	5	4	5	3	5	3	3	5	4	4	4	3	5	2	4	3	2	4	1	4	1	1	33	48	13	94
633	18	Female	East Java	Java Island	5	5	5	5	5	5	5	1	5	2	2	2	2	2	4	2	4	1	2	1	1	1	1	4	1	1	35	30	9	74
634	21	Female	East Java	Java Island	1	4	2	4	4	4	4	5	5	1	4	4	4	4	4	1	3	4	4	2	1	1	1	1	1	1	23	45	6	74
635	18	Female	West Java	Java Island	5	4	4	4	3	3	3	3	4	2	2	3	3	2	3	2	2	1	3	2	2	2	1	3	2	2	26	32	12	70
636	22	Female	Jakarta	Java Island	5	5	5	4	3	3	3	4	5	3	3	4	2	1	1	1	1	2	2	1	1	1	1	1	1	1	28	30	6	64
637	20	Female	Banten	Java Island	5	3	5	4	3	3	3	3	5	2	2	3	2	3	4	1	2	1	5	1	3	3	3	3	3	3	26	34	18	78
638	18	Female	East Java	Java Island	4	5	4	4	4	4	4	3	4	4	2	5	4	4	4	5	5	4	4	1	4	3	1	5	1	2	29	49	16	94
639	21	Female	West Java	Java Island	5	5	5	4	4	4	4	4	5	3	2	3	1	1	1	1	1	1	1	1	1	1	1	1	1	1	31	25	6	62
640	19	Female	West Java	Java Island	5	5	5	5	5	5	3	5	5	3	5	5	4	3	5	4	3	1	5	1	1	1	1	4	4	5	33	49	16	98
641	26	Female	South Sumatra	Outside Java Island	5	5	5	5	5	5	5	4	5	5	3	4	4	2	3	3	2	5	3	2	1	4	2	2	1	2	35	45	12	92
642	20	Female	East Java	Java Island	4	3	4	3	3	4	4	2	3	3	3	3	4	3	3	1	4	5	3	1	1	1	1	3	3	5	25	38	14	77
643	19	Female	East Java	Java Island	5	5	5	5	5	4	5	2	5	4	5	5	5	4	5	4	1	3	5	3	1	2	1	5	1	3	34	51	13	98
644	22	Female	East Java	Java Island	5	5	4	5	5	4	4	3	5	2	3	4	4	4	4	3	2	3	4	1	1	1	1	3	1	3	32	42	10	84
645	18	Female	East Kalimantan	Outside Java Island	5	4	5	4	4	5	4	4	5	3	3	4	5	5	4	2	2	2	3	1	1	1	1	3	3	1	31	43	10	84
646	18	Female	Jakarta	Java Island	5	3	5	5	4	4	3	3	4	3	3	3	2	2	4	2	1	3	4	1	1	2	2	3	2	2	29	35	12	76
647	20	Female	South Kalimantan	Outside Java Island	3	2	5	4	4	3	4	1	5	4	1	2	4	3	2	2	1	2	3	1	1	1	1	1	1	1	25	31	6	62
648	18	Female	Bengkulu	Outside Java Island	4	3	5	5	4	1	4	3	4	3	2	2	4	3	4	4	2	2	4	2	1	3	2	5	1	3	26	39	15	80
649	18	Female	Lampung	Outside Java Island	5	4	5	5	4	5	4	4	5	5	1	4	3	2	3	3	1	4	3	1	1	3	1	3	3	1	32	39	12	83
650	24	Male	Jakarta	Java Island	5	5	5	5	5	5	5	5	3	3	3	5	4	1	5	1	3	3	1	1	1	1	1	3	3	1	35	38	10	83
651	18	Female	Central Java	Java Island	5	5	5	5	5	3	5	2	5	1	3	4	2	4	3	2	3	4	3	1	1	1	3	4	3	4	33	37	16	86
652	18	Female	West Java	Java Island	4	5	5	5	5	4	5	3	5	5	3	4	5	3	4	3	1	5	3	3	3	2	3	5	3	3	33	47	19	99
653	23	Female	Jakarta	Java Island	5	5	5	5	4	4	4	2	4	2	3	4	3	2	4	4	3	5	4	2	1	3	1	4	1	4	32	42	14	88
654	19	Female	Central Java	Java Island	3	3	3	3	3	3	3	1	3	3	3	3	3	3	3	3	3	3	3	3	3	3	3	3	3	3	21	37	18	76
655	19	Male	Yogyakarta	Java Island	4	5	4	4	3	4	2	2	4	3	1	3	1	1	2	1	2	4	1	1	1	1	1	2	2	1	26	26	8	60
656	19	Female	Central Java	Java Island	5	4	4	4	4	2	1	3	2	1	1	4	2	3	2	1	1	2	4	1	1	1	3	1	1	1	24	27	8	59
657	18	Female	South Kalimantan	Outside Java Island	4	3	3	4	3	3	3	3	4	3	1	3	4	3	3	1	1	3	4	1	1	3	1	2	1	1	23	34	9	66
658	20	Female	Jakarta	Java Island	5	5	5	5	3	4	3	4	5	2	4	4	4	4	4	2	3	5	4	1	2	3	3	4	2	3	30	46	17	93
659	18	Female	East Java	Java Island	4	4	4	4	4	4	4	2	4	2	3	4	3	3	3	2	2	3	3	2	2	3	1	2	2	1	28	36	11	75
660	18	Female	West Java	Java Island	5	5	4	5	4	3	5	3	3	4	3	4	3	3	3	2	1	2	3	1	1	1	1	4	2	1	31	35	10	76
661	18	Female	Central Java	Java Island	4	4	4	4	3	4	4	3	4	3	3	3	2	2	3	1	1	3	3	1	3	2	2	3	3	3	27	32	16	75
662	18	Female	West Java	Java Island	5	5	5	5	4	5	5	2	5	4	3	4	4	4	3	2	4	3	5	2	1	2	1	4	1	1	34	45	10	89
663	21	Female	West Java	Java Island	5	4	5	5	4	3	5	3	5	3	4	3	5	4	5	2	3	3	5	2	3	3	3	4	4	2	31	47	19	97
664	18	Female	West Java	Java Island	5	4	5	5	4	5	5	5	4	3	3	4	3	1	3	5	1	4	3	2	2	1	1	4	2	1	33	41	11	85
665	20	Female	Banten	Java Island	5	5	5	5	5	5	5	4	5	3	3	4	3	3	5	2	3	4	5	1	2	3	2	3	3	3	35	45	16	96
666	18	Female	Jakarta	Java Island	5	2	5	4	3	3	3	1	3	1	1	3	1	1	1	1	1	1	1	1	1	1	1	1	1	1	25	17	6	48
667	18	Female	Central Java	Java Island	4	4	4	4	4	4	4	2	5	1	3	3	1	1	3	4	1	3	3	1	1	2	3	4	3	3	28	31	16	75
668	19	Female	Central Java	Java Island	5	5	5	5	5	5	5	4	5	3	1	5	5	5	3	5	4	1	5	1	1	1	1	5	1	1	35	47	10	92
669	18	Female	Riau	Outside Java Island	4	4	5	5	4	4	3	2	5	2	2	5	3	2	2	2	1	4	5	1	1	1	1	3	2	1	29	36	9	74
670	20	Female	West Java	Java Island	4	4	3	5	3	3	4	3	5	4	3	5	2	4	2	2	3	5	4	4	1	1	2	3	1	1	26	46	9	81
671	18	Female	South Sulawesi	Outside Java Island	5	4	5	4	3	3	5	4	3	4	3	3	4	4	3	5	3	3	4	3	2	1	1	4	3	3	29	46	14	89
672	18	Female	Central Java	Java Island	5	5	5	5	5	4	5	3	5	1	4	5	3	3	4	3	3	2	4	1	1	3	1	4	1	2	34	41	12	87
673	20	Female	West Java	Java Island	4	4	4	5	4	4	4	1	5	3	1	3	3	3	1	1	3	4	3	1	3	3	3	3	1	1	29	32	14	75
674	18	Female	North Sumatra	Outside Java Island	3	3	3	4	2	3	3	3	4	3	2	2	3	3	3	1	3	2	3	1	2	1	1	3	2	1	21	33	10	64
675	36	Female	East Java	Java Island	4	5	5	5	1	5	5	3	5	3	1	3	5	5	5	1	1	4	5	1	1	1	1	1	1	1	30	42	6	78
676	29	Female	East Java	Java Island	4	5	5	5	3	4	3	3	4	4	2	4	2	4	3	3	2	4	4	3	3	2	1	3	2	3	29	42	14	85
677	18	Female	East Java	Java Island	4	3	4	5	3	3	3	3	4	4	3	3	3	4	3	3	2	2	4	2	3	4	1	4	3	2	25	40	17	82
678	18	Female	Banten	Java Island	5	4	5	5	5	5	5	2	5	1	4	3	2	1	1	1	1	4	2	1	1	1	1	4	1	1	34	28	9	71
679	19	Female	Central Java	Java Island	5	3	5	5	4	4	4	2	5	2	4	3	2	2	3	3	1	4	2	2	1	2	1	3	1	2	30	35	10	75
680	23	Female	West Java	Java Island	4	4	4	4	3	3	3	3	5	3	3	4	3	3	3	2	3	2	3	2	1	2	1	1	1	1	25	39	7	71
681	19	Female	Riau	Outside Java Island	4	4	4	4	4	4	4	3	4	2	2	4	2	4	4	2	2	1	4	1	1	1	1	2	1	1	28	35	7	70
682	18	Female	Jakarta	Java Island	5	5	5	5	5	5	5	2	2	3	2	5	2	1	5	1	1	1	5	1	1	3	1	5	1	1	35	31	12	78
683	34	Female	West Java	Java Island	3	3	3	3	3	3	3	3	3	3	3	3	3	3	3	3	3	3	3	3	3	3	3	3	3	3	21	39	18	78
684	20	Female	Central Java	Java Island	5	5	5	5	4	4	4	4	5	3	3	4	4	4	4	4	3	4	4	3	3	2	1	4	3	3	32	49	16	97
685	19	Female	West Java	Java Island	2	5	3	5	5	3	4	4	4	5	5	5	3	2	4	5	4	3	4	5	3	4	3	5	3	1	27	53	19	99
686	18	Female	South Sulawesi	Outside Java Island	5	5	5	5	5	5	5	2	5	2	4	5	5	4	3	4	5	3	5	2	3	2	1	5	2	4	35	49	17	101
687	18	Female	North Sumatra	Outside Java Island	5	5	5	5	5	5	5	1	5	1	1	1	5	5	1	2	5	1	5	1	1	1	1	1	1	5	35	34	10	79
688	18	Female	West Java	Java Island	5	5	5	5	3	5	5	3	5	3	3	5	3	3	3	3	2	3	3	3	3	2	2	4	2	2	33	42	15	90
689	19	Female	Central Java	Java Island	5	5	5	4	3	4	4	3	4	5	3	4	5	4	5	4	1	3	5	3	1	2	1	4	1	1	30	49	10	89
690	18	Female	Yogyakarta	Java Island	5	5	5	5	5	5	4	4	5	2	1	4	4	4	4	3	5	1	5	1	5	3	1	4	2	1	34	43	16	93
691	18	Female	East Java	Java Island	4	2	4	4	2	3	3	3	3	1	1	3	2	1	1	1	1	1	2	1	1	1	1	2	1	1	22	21	7	50
692	35	Female	Jakarta	Java Island	5	5	5	5	5	5	5	3	5	1	1	3	3	3	2	4	2	3	2	1	1	1	1	4	2	1	35	33	10	78
693	22	Female	East Java	Java Island	3	3	3	3	3	3	3	4	5	4	4	4	4	3	3	3	3	3	3	3	3	3	3	3	3	3	21	46	18	85
694	19	Female	West Java	Java Island	5	5	5	5	5	5	5	5	3	2	1	4	1	1	1	3	3	5	3	3	1	1	1	2	1	1	35	35	7	77
695	21	Female	North Sumatra	Outside Java Island	5	5	5	5	4	5	5	5	5	1	3	3	3	5	4	4	3	5	4	3	2	2	1	5	2	2	34	48	14	96
696	24	Female	East Java	Java Island	4	3	4	4	3	3	4	2	2	2	3	3	4	2	2	2	1	4	4	1	2	1	1	2	1	1	25	32	8	65
697	18	Female	Central Kalimantan	Outside Java Island	5	4	5	5	3	5	4	1	5	1	3	4	4	4	5	3	5	1	5	3	2	1	1	4	1	1	31	44	10	85
698	19	Female	East Java	Java Island	4	5	5	5	5	4	4	1	5	2	2	5	4	3	3	5	2	4	4	2	3	2	1	5	1	1	32	42	13	87
699	19	Female	Central Java	Java Island	5	5	5	5	5	5	5	3	5	2	2	5	2	1	5	1	1	3	5	2	1	1	1	3	1	1	35	37	8	80
700	18	Female	West Java	Java Island	5	5	5	5	2	5	5	2	5	1	2	4	2	1	3	1	1	1	3	1	1	1	1	1	1	1	32	27	6	65
701	20	Female	West Java	Java Island	5	5	5	5	5	5	4	5	5	3	2	5	5	5	5	4	4	5	5	2	3	2	2	5	2	2	34	55	16	105
702	18	Female	East Java	Java Island	5	5	5	5	5	5	4	3	5	3	2	4	4	3	4	4	3	5	3	2	2	1	1	3	3	3	34	45	13	92
703	23	Female	Yogyakarta	Java Island	5	2	5	5	3	4	4	1	3	3	2	3	2	1	4	2	1	2	2	1	1	3	1	3	1	1	28	27	10	65
704	19	Female	East Java	Java Island	5	5	5	5	4	4	4	3	5	4	4	2	3	4	4	1	1	1	4	1	1	1	1	4	4	1	32	37	12	81
705	19	Female	Lampung	Outside Java Island	4	5	5	5	5	4	4	5	5	5	3	4	5	4	4	4	3	4	5	3	3	4	5	3	2	2	32	54	19	105
706	18	Female	Central Kalimantan	Outside Java Island	4	4	5	5	5	4	5	3	5	1	3	2	2	1	5	3	2	5	4	1	1	3	1	3	2	1	32	37	11	80
707	18	Female	North Sulawesi	Outside Java Island	5	5	4	5	4	4	4	5	5	5	5	4	5	3	4	3	2	4	4	3	2	5	2	4	3	1	31	52	17	100
708	18	Male	Jakarta	Java Island	5	5	5	5	5	4	4	3	5	4	4	4	3	3	5	2	2	2	4	1	1	1	1	2	1	3	33	42	9	84
709	22	Female	North Sumatra	Outside Java Island	4	4	4	5	4	4	3	1	4	4	4	4	4	4	3	3	2	2	4	2	2	2	1	3	2	1	28	41	11	80
710	21	Female	East Java	Java Island	5	5	5	5	5	5	4	4	5	4	4	5	5	5	4	4	3	5	5	4	2	1	1	2	2	3	34	57	11	102
711	19	Female	Yogyakarta	Java Island	4	4	4	5	4	4	4	2	5	4	3	4	4	2	4	3	2	1	4	1	4	1	2	2	2	2	29	39	13	81
712	21	Female	West Java	Java Island	5	5	5	5	4	4	4	4	3	3	1	4	2	2	5	3	1	1	2	1	2	1	1	3	2	1	32	32	10	74
713	21	Male	Central Java	Java Island	3	3	3	4	5	2	1	2	4	1	2	2	2	2	1	1	1	1	1	2	1	1	1	1	1	1	21	22	6	49
714	18	Female	South Sulawesi	Outside Java Island	5	5	5	5	1	1	1	1	5	1	1	1	1	5	1	5	1	1	5	1	1	5	1	1	1	1	23	29	10	62
715	20	Female	Central Java	Java Island	5	4	5	5	5	4	4	2	4	3	2	5	4	4	5	3	3	2	4	2	3	1	1	4	1	2	32	43	12	87
716	19	Female	West Java	Java Island	4	4	4	4	3	3	4	4	4	2	2	3	3	3	3	2	2	2	3	1	2	3	1	2	1	1	26	34	10	70
717	18	Female	Riau	Outside Java Island	3	5	5	5	5	5	5	5	1	3	4	3	5	3	2	3	1	5	4	2	3	1	5	3	1	2	33	41	15	89
718	19	Female	East Java	Java Island	4	4	4	4	3	3	4	3	4	3	3	2	3	2	2	2	2	2	3	2	2	2	2	4	1	1	26	33	12	71
719	20	Female	West Java	Java Island	3	4	4	4	3	4	4	1	4	3	1	3	3	3	4	1	1	4	4	1	1	1	5	1	1	1	26	33	10	69
720	22	Female	Jakarta	Java Island	5	5	5	4	4	5	4	2	5	3	3	4	3	3	5	3	4	2	4	3	2	1	1	4	2	4	32	44	14	90
721	18	Female	South Kalimantan	Outside Java Island	4	4	4	4	4	4	4	3	4	2	2	4	3	3	2	2	2	2	3	1	2	2	1	3	2	2	28	33	12	73
722	18	Male	East Java	Java Island	5	5	5	5	2	4	4	5	5	3	5	5	2	3	2	1	1	1	2	1	1	1	2	5	1	3	30	36	13	79
723	19	Female	East Java	Java Island	4	4	4	5	3	4	3	3	5	3	2	3	4	4	5	4	4	3	3	2	1	3	2	3	1	1	27	45	11	83
724	18	Female	West Java	Java Island	5	2	3	4	3	1	2	3	2	3	4	2	4	2	5	2	4	4	4	1	2	4	1	5	3	4	20	40	19	79
725	18	Female	Jakarta	Java Island	4	4	5	4	3	4	5	3	5	2	2	1	2	2	5	2	3	5	3	2	1	1	2	3	1	1	29	37	9	75
726	19	Female	West Java	Java Island	4	4	5	5	4	4	5	3	5	3	4	4	5	4	4	4	2	2	3	3	3	1	1	5	1	1	31	46	12	89
727	18	Female	West Java	Java Island	5	5	5	5	4	3	5	5	4	4	5	5	4	4	4	3	3	5	4	3	2	5	4	5	5	3	32	53	24	109
728	18	Female	East Kalimantan	Outside Java Island	5	5	5	5	5	5	5	5	5	4	5	5	5	5	5	5	5	5	5	5	5	5	5	5	5	5	35	64	30	129
729	22	Female	Jakarta	Java Island	3	3	3	4	3	3	3	4	2	2	3	3	3	2	4	1	1	3	4	1	1	2	2	2	3	2	22	33	12	67
730	19	Female	Central Java	Java Island	5	4	5	5	4	4	4	2	5	1	4	4	2	1	4	2	1	5	5	2	2	1	2	4	2	3	31	38	14	83
731	20	Female	Riau	Outside Java Island	4	4	4	4	4	4	4	3	4	3	3	3	4	4	3	4	4	4	4	3	3	3	3	4	3	3	28	46	19	93
732	22	Female	East Kalimantan	Outside Java Island	4	5	4	5	4	4	4	4	5	4	4	4	5	4	4	3	4	3	4	2	3	3	1	3	3	2	30	50	15	95
733	18	Female	East Kalimantan	Outside Java Island	5	5	5	5	4	5	5	4	5	3	5	4	1	1	5	3	2	4	2	1	1	2	1	4	1	3	34	40	12	86
734	20	Female	North Sumatra	Outside Java Island	5	5	5	5	5	5	5	5	5	4	3	4	4	4	4	4	3	5	5	5	2	2	3	3	2	2	35	55	14	104
735	20	Female	West Java	Java Island	5	5	5	5	5	4	4	4	4	3	3	4	4	4	5	3	3	4	4	3	3	2	2	3	1	2	33	48	13	94
736	20	Female	Jakarta	Java Island	4	4	4	4	4	4	3	4	2	2	4	4	3	2	3	2	1	2	4	1	1	2	1	5	2	4	27	34	15	76
737	22	Female	North Sumatra	Outside Java Island	4	4	4	4	4	3	4	3	4	4	3	4	3	3	3	3	3	2	3	3	1	2	1	4	3	2	27	41	13	81
738	18	Female	Central Java	Java Island	5	5	5	5	5	5	5	3	5	4	3	5	5	4	2	3	2	5	5	1	1	1	1	4	3	1	35	47	11	93
739	20	Female	North Sumatra	Outside Java Island	5	4	4	5	4	2	3	3	3	3	3	4	5	5	4	4	3	4	4	2	3	1	1	3	3	2	27	47	13	87
740	20	Female	North Sumatra	Outside Java Island	5	5	5	5	5	4	4	3	4	2	2	3	4	3	2	3	4	2	4	2	3	4	2	3	1	1	33	38	14	85
741	18	Female	North Sumatra	Outside Java Island	4	4	4	4	4	3	4	2	4	3	2	4	4	4	3	3	2	3	4	2	4	3	2	4	2	2	27	40	17	84
742	22	Female	Jakarta	Java Island	5	5	5	5	5	5	4	4	5	5	5	4	3	3	3	1	1	5	3	1	1	1	1	5	1	1	34	43	10	87
743	26	Female	West Sulawesi	Outside Java Island	5	5	5	5	4	4	5	4	5	5	4	5	4	4	4	3	3	4	5	3	3	2	1	3	3	1	33	53	13	99
744	20	Female	West Java	Java Island	5	2	5	4	3	3	3	1	5	2	1	4	4	3	4	1	1	1	4	1	1	1	1	2	1	1	25	32	7	64
745	21	Female	Banten	Java Island	5	4	5	5	5	4	4	5	5	4	2	4	4	3	5	1	1	5	2	2	1	2	1	1	1	1	32	43	7	82
746	23	Female	East Java	Java Island	5	5	5	5	5	4	3	3	5	2	4	3	5	2	4	3	2	5	4	1	1	1	1	5	3	5	32	43	16	91
747	18	Female	West Java	Java Island	5	4	5	5	5	5	3	4	5	4	3	5	4	3	3	2	4	2	3	2	2	4	2	3	2	2	32	44	15	91
748	18	Female	East Java	Java Island	5	5	5	5	5	5	4	3	4	4	1	4	4	4	4	2	2	1	5	1	1	1	1	5	1	1	34	39	10	83
749	20	Female	East Java	Java Island	4	3	5	4	4	3	3	2	4	1	2	3	3	1	3	1	1	1	3	1	1	1	2	1	1	1	26	26	7	59
750	18	Female	Central Java	Java Island	5	5	4	4	4	4	4	3	4	4	2	3	2	2	1	2	2	4	3	3	2	4	3	3	1	2	30	35	15	80
751	19	Female	East Java	Java Island	4	3	4	4	4	3	4	3	4	2	3	4	4	4	4	3	2	2	4	2	1	1	1	3	1	1	26	41	8	75
752	18	Female	West Java	Java Island	4	5	4	5	2	3	4	3	5	3	2	4	2	4	4	1	2	3	3	1	1	4	1	5	1	1	27	37	13	77
753	31	Female	Banten	Java Island	5	5	5	4	4	4	3	2	3	1	4	5	1	3	4	4	1	3	5	1	1	1	1	4	1	1	30	37	9	76
754	18	Female	South Kalimantan	Outside Java Island	4	3	3	3	2	2	2	3	4	2	2	3	3	3	2	1	1	3	3	1	1	1	1	3	1	1	19	31	8	58
755	19	Female	East Java	Java Island	5	5	5	5	5	5	5	3	5	3	5	3	5	3	5	5	4	4	5	4	3	2	1	5	1	3	35	54	15	104
756	18	Female	Jakarta	Java Island	4	5	5	5	5	4	4	3	5	3	3	4	3	2	2	3	1	3	4	3	1	1	1	3	2	1	32	39	9	80
757	19	Female	Central Java	Java Island	2	1	2	2	2	1	2	3	1	3	2	2	2	2	1	2	4	2	2	3	5	3	5	3	5	5	12	29	26	67
758	19	Female	East Java	Java Island	4	4	5	4	4	5	4	4	4	3	3	4	4	4	3	3	3	4	4	3	3	4	5	3	4	4	30	46	23	99
759	21	Female	East Java	Java Island	5	4	5	5	4	4	4	3	4	1	1	3	4	4	4	1	2	1	4	1	1	1	1	3	1	1	31	33	8	72
760	34	Female	West Java	Java Island	3	3	3	3	3	3	3	3	3	3	3	3	3	3	3	3	3	3	3	3	3	3	3	3	3	3	21	39	18	78
761	18	Female	South Sulawesi	Outside Java Island	4	5	5	5	4	3	4	4	5	3	2	4	4	2	2	1	1	3	2	1	1	2	3	3	2	2	30	34	13	77
762	22	Female	West Java	Java Island	4	5	5	5	3	3	3	3	5	5	1	4	4	4	4	3	1	3	4	3	3	3	3	3	3	1	28	44	16	88
763	20	Female	North Sumatra	Outside Java Island	5	5	5	5	5	5	5	4	5	2	3	3	2	3	5	3	1	4	5	2	1	1	1	4	1	1	35	42	9	86
764	23	Female	Yogyakarta	Java Island	5	4	5	4	4	4	4	4	5	2	3	4	3	3	5	3	3	2	3	1	1	2	1	3	2	3	30	41	12	83
765	18	Female	West Java	Java Island	5	5	5	5	4	5	5	2	4	2	2	4	2	3	2	1	1	3	2	1	1	1	1	1	1	1	34	29	6	69
766	27	Female	Jakarta	Java Island	4	4	3	4	4	4	2	2	3	2	1	3	3	2	4	1	2	3	2	1	1	1	1	1	1	1	25	29	6	60
767	18	Female	Jakarta	Java Island	3	4	3	4	2	3	2	3	3	3	2	3	4	4	4	3	1	3	4	3	2	3	3	4	4	1	21	40	17	78
768	19	Female	West Java	Java Island	5	1	5	5	5	5	5	4	5	1	4	2	4	5	5	2	5	1	5	1	2	1	1	2	1	1	31	44	8	83
769	20	Female	West Java	Java Island	4	4	4	4	4	4	4	3	4	1	3	3	3	3	3	1	1	1	4	2	1	1	1	2	2	1	28	32	8	68
770	21	Female	Jakarta	Java Island	5	5	5	5	5	5	5	5	5	4	3	5	5	4	5	4	2	3	4	3	2	1	1	4	2	1	35	52	11	98
771	22	Female	Yogyakarta	Java Island	4	4	5	5	5	5	3	4	5	3	1	4	3	2	2	3	3	3	3	3	1	2	1	3	3	2	31	39	12	82
772	28	Female	Lampung	Outside Java Island	4	4	4	4	3	4	3	3	4	3	3	4	3	2	3	2	1	4	5	2	1	1	2	3	2	2	26	39	11	76
773	24	Female	East Java	Java Island	4	4	4	4	4	4	4	3	4	3	3	4	4	4	4	2	3	3	3	2	3	3	2	3	3	2	28	42	16	86
774	19	Female	West Java	Java Island	5	4	5	4	4	4	3	4	5	3	1	3	5	4	4	2	1	3	4	1	1	1	1	4	2	1	29	40	10	79
775	23	Female	Jambi	Outside Java Island	4	4	4	5	3	3	2	3	4	4	2	3	3	3	5	3	4	2	5	2	2	4	1	2	3	3	25	43	15	83
776	20	Female	Aceh	Outside Java Island	5	5	5	5	5	5	5	3	5	5	3	5	3	3	4	3	3	5	4	3	1	1	2	4	3	2	35	49	13	97
777	23	Female	West Sumatra	Outside Java Island	4	4	4	4	4	4	4	3	5	3	2	4	3	2	4	2	3	3	3	2	2	1	2	2	1	2	28	39	10	77
778	20	Female	Jakarta	Java Island	5	5	5	5	4	5	5	3	5	3	3	4	4	2	4	3	2	3	5	3	2	1	1	4	3	1	34	44	12	90
779	24	Female	Banten	Java Island	5	5	4	5	5	5	4	3	5	4	2	5	4	3	4	1	3	3	4	2	2	2	2	4	2	3	33	43	15	91
780	18	Female	East Java	Java Island	5	5	5	5	5	5	5	3	5	4	3	5	5	4	5	4	2	5	5	2	1	2	1	3	1	3	35	52	11	98
781	19	Female	Yogyakarta	Java Island	5	5	4	5	5	4	3	4	5	3	4	5	4	4	5	2	3	3	5	2	1	1	3	4	2	1	31	49	12	92
782	23	Female	Yogyakarta	Java Island	5	4	5	5	4	5	5	4	4	3	4	3	4	2	4	3	1	5	3	2	1	2	1	4	2	3	33	42	13	88
783	20	Female	Central Java	Java Island	5	4	5	4	4	4	3	4	4	2	3	4	3	3	3	3	3	3	4	3	2	2	2	4	3	3	29	42	16	87
784	20	Female	West Java	Java Island	5	5	5	5	4	3	4	4	4	5	4	5	4	4	3	4	4	4	5	2	2	1	1	4	2	3	31	52	13	96
785	23	Female	East Java	Java Island	5	5	5	5	4	3	4	4	5	3	2	4	4	3	5	3	2	5	5	3	1	3	1	2	1	1	31	48	9	88
786	19	Female	West Java	Java Island	5	5	5	5	3	3	5	2	5	3	4	3	2	2	3	2	1	4	3	1	1	1	1	3	1	1	31	35	8	74
787	18	Female	West Java	Java Island	5	5	5	5	4	5	4	5	5	3	4	3	5	4	5	3	3	3	5	2	2	3	3	4	3	3	33	50	18	101
788	25	Female	East Java	Java Island	2	5	4	5	4	5	5	4	5	1	2	5	2	4	4	4	5	4	2	5	1	5	5	5	1	1	30	47	18	95
789	35	Female	East Java	Java Island	4	4	4	4	4	4	4	2	4	2	3	4	2	1	2	1	1	2	3	1	1	1	1	3	1	1	28	28	8	64
790	19	Female	Jakarta	Java Island	4	4	4	5	4	4	1	2	5	1	2	4	1	4	4	1	1	3	2	1	1	1	1	3	1	1	26	31	8	65
791	28	Female	East Java	Java Island	5	5	5	5	3	4	4	3	5	2	3	3	5	2	3	3	1	5	5	1	1	1	1	3	1	2	31	41	9	81
792	26	Female	North Sumatra	Outside Java Island	4	4	4	4	4	4	3	3	4	3	1	4	2	2	3	1	2	1	3	1	1	1	1	3	2	1	27	30	9	66
793	24	Female	East Java	Java Island	3	4	4	4	4	3	3	3	3	1	1	2	2	2	2	1	1	3	2	1	2	1	1	1	2	1	25	24	8	57
794	21	Female	East Java	Java Island	5	5	5	5	5	5	4	4	4	4	4	4	4	4	5	4	3	4	5	3	3	3	3	3	3	4	34	52	19	105
795	18	Female	West Nusa Tenggara	Outside Java Island	2	4	3	4	4	4	4	3	4	1	3	4	4	4	4	3	4	2	4	2	2	3	2	4	2	1	25	42	14	81
796	18	Female	Banten	Java Island	5	3	5	5	5	4	5	3	3	2	5	2	5	3	3	1	1	3	3	1	1	1	1	3	2	3	32	35	11	78
797	21	Female	Lampung	Outside Java Island	5	5	4	5	4	4	4	3	5	3	3	4	5	4	4	3	3	4	4	2	3	3	2	4	3	3	31	47	18	96
798	23	Female	South Sumatra	Outside Java Island	5	5	5	5	4	4	4	4	5	4	2	4	4	3	3	3	2	4	2	1	2	1	1	3	2	2	32	41	11	84
799	20	Female	Lampung	Outside Java Island	1	1	1	1	1	1	3	3	1	2	3	1	2	1	1	4	2	2	3	2	3	2	5	2	3	5	9	27	20	56
800	19	Female	Jakarta	Java Island	5	5	5	5	5	5	5	3	4	3	5	5	5	4	3	3	3	1	4	3	3	1	1	5	1	1	35	46	12	93
801	23	Female	South East Sulawesi	Outside Java Island	4	4	4	4	4	4	4	2	2	2	2	4	2	2	3	2	1	2	3	1	1	1	1	3	2	1	28	28	9	65
802	21	Female	West Java	Java Island	5	5	5	5	5	5	4	2	2	4	4	3	4	3	2	4	4	4	5	2	3	2	1	4	3	5	34	43	18	95
803	18	Female	East Java	Java Island	5	5	5	5	5	5	5	3	5	1	3	3	4	1	4	1	1	1	2	1	1	1	1	4	1	1	35	30	9	74
804	22	Female	Central Java	Java Island	4	4	4	4	4	4	3	3	4	3	3	4	4	3	4	1	1	2	4	1	1	1	1	4	1	1	27	37	9	73
805	18	Female	East Java	Java Island	5	5	5	5	5	4	5	5	5	3	2	5	4	3	5	1	1	3	5	2	1	1	5	3	1	1	34	44	12	90
806	18	Female	East Java	Java Island	5	5	5	5	5	3	5	2	4	1	1	4	4	4	3	1	1	3	4	1	1	3	1	5	1	1	33	33	12	78
807	25	Female	North Sumatra	Outside Java Island	5	4	5	4	3	4	3	4	4	3	4	3	3	2	3	3	2	1	5	1	1	2	1	2	2	1	28	38	9	75
808	18	Female	Bengkulu	Outside Java Island	5	5	5	5	5	5	5	3	5	3	3	4	2	2	4	4	4	1	4	2	3	3	1	4	3	3	35	41	17	93
809	20	Female	Central Java	Java Island	4	4	4	4	4	4	4	3	4	2	4	4	4	3	3	3	3	2	3	2	1	1	1	2	2	1	28	40	8	76
810	24	Female	Central Java	Java Island	4	5	4	5	5	4	4	5	5	3	3	5	4	4	5	3	2	3	5	3	3	3	1	3	2	2	31	50	14	95
811	20	Female	Jakarta	Java Island	5	5	5	5	4	4	5	3	5	3	3	4	4	4	3	1	3	4	4	3	2	2	1	3	2	1	33	44	11	88
812	20	Female	Banten	Java Island	4	3	4	3	2	2	3	1	4	3	2	3	3	2	2	2	2	1	3	2	1	1	1	1	1	1	21	30	6	57
813	19	Female	Yogyakarta	Java Island	4	4	5	5	4	4	3	3	5	3	3	4	3	3	4	2	3	1	4	2	1	1	1	2	2	1	29	40	8	77
814	18	Female	South Sulawesi	Outside Java Island	5	5	5	5	5	5	5	3	5	5	5	5	5	5	5	4	4	5	5	3	4	5	1	3	4	2	35	59	19	113
815	21	Female	West Kalimantan	Outside Java Island	4	4	4	4	3	4	4	4	3	3	3	3	3	4	2	3	4	3	3	3	3	3	1	4	1	1	27	41	13	81
816	21	Female	Jakarta	Java Island	5	3	5	4	2	4	4	4	5	3	4	4	4	4	4	4	3	3	4	2	3	2	2	4	2	2	27	48	15	90
817	19	Female	Jakarta	Java Island	4	4	4	3	3	3	3	3	4	3	2	3	3	3	4	3	1	2	3	2	1	3	3	3	3	3	24	36	16	76
818	18	Female	Jakarta	Java Island	4	4	4	4	4	4	4	4	4	3	3	4	4	3	2	3	2	4	2	3	2	2	3	2	2	2	28	41	13	82
819	18	Female	East Java	Java Island	3	3	2	3	2	3	2	2	2	3	5	4	5	5	4	5	5	3	4	5	5	5	5	5	5	5	18	52	30	100
820	19	Female	West Sumatra	Outside Java Island	4	3	4	5	4	3	4	3	5	4	1	2	4	4	3	1	2	2	4	1	1	1	1	2	1	1	27	36	7	70
821	20	Female	Jakarta	Java Island	4	4	4	4	3	4	4	3	4	2	3	3	4	3	3	3	2	3	3	2	1	2	2	3	1	2	27	38	11	76
822	26	Female	Jakarta	Java Island	4	4	4	4	4	4	4	3	5	3	3	4	3	3	2	2	1	1	1	1	1	1	1	1	1	1	28	32	6	66
823	22	Female	Jakarta	Java Island	5	5	5	5	5	5	5	2	5	3	1	1	2	2	3	2	2	3	2	2	1	2	3	3	2	2	35	30	13	78
824	27	Female	West Java	Java Island	4	4	4	4	4	4	4	1	5	1	1	4	3	3	2	1	1	3	3	3	1	1	1	2	1	1	28	31	7	66
825	21	Female	South Sulawesi	Outside Java Island	5	5	5	5	5	5	5	3	5	3	3	4	4	4	4	4	4	4	5	3	1	2	1	2	1	1	35	50	8	93
826	22	Female	West Java	Java Island	5	4	5	4	4	5	4	4	4	3	4	5	2	3	3	1	1	1	3	1	1	2	1	2	1	1	31	35	8	74
827	19	Male	Central Java	Java Island	3	2	3	2	3	1	3	3	2	3	1	3	4	1	2	1	2	1	2	1	1	3	1	1	4	2	17	26	12	55
828	23	Male	Riau	Outside Java Island	5	5	5	5	5	5	5	3	4	3	3	5	2	1	2	3	2	4	2	5	1	1	1	2	1	1	35	39	7	81
829	24	Female	South Sulawesi	Outside Java Island	5	5	5	5	5	5	5	5	4	3	5	5	5	5	5	5	4	5	5	5	5	5	5	5	5	5	35	61	30	126
830	23	Female	Jakarta	Java Island	5	5	5	5	4	5	4	4	5	5	3	4	3	4	3	3	2	3	2	2	4	3	1	4	1	2	33	43	15	91
831	23	Female	West Java	Java Island	5	4	5	2	3	2	4	1	1	1	1	4	2	1	1	1	1	3	1	1	1	1	1	1	1	1	25	19	6	50
832	21	Female	Jakarta	Java Island	4	4	4	4	3	4	4	3	4	4	1	4	4	3	3	1	1	4	3	2	1	2	4	1	1	1	27	37	10	74
833	22	Female	Jakarta	Java Island	5	5	5	5	5	3	5	1	5	3	2	3	3	2	5	2	1	3	5	1	1	1	1	2	1	1	33	36	7	76
834	21	Female	West Java	Java Island	5	4	5	5	5	5	4	4	4	1	3	4	2	1	4	1	1	1	4	1	1	1	1	2	1	1	33	31	7	71
835	21	Female	North Sumatra	Outside Java Island	5	5	5	2	5	5	4	5	2	5	4	5	5	5	5	5	5	5	3	5	2	2	2	3	1	2	31	59	12	102
836	22	Female	West Java	Java Island	4	4	4	4	4	4	4	4	2	2	2	4	2	2	2	2	2	2	2	2	2	2	2	2	2	2	28	30	12	70
837	19	Female	Yogyakarta	Java Island	5	4	5	5	4	4	4	3	5	3	2	3	2	2	4	2	2	3	4	2	2	2	2	3	2	2	31	37	13	81
838	22	Female	West Java	Java Island	3	3	4	4	3	4	4	4	4	4	3	4	3	3	3	3	3	3	3	3	3	3	3	3	3	3	25	43	18	86
839	21	Female	West Java	Java Island	4	4	4	4	4	4	1	3	1	4	4	4	3	3	3	4	4	4	4	3	1	1	3	1	1	1	25	44	8	77
840	20	Female	Aceh	Outside Java Island	4	4	4	4	4	3	4	4	4	4	3	4	2	2	2	4	2	3	2	3	2	1	3	3	3	2	27	39	14	80
841	21	Female	Bali	Outside Java Island	5	5	5	5	4	4	4	1	4	3	2	4	1	1	5	1	1	2	3	2	1	1	1	1	1	1	32	30	6	68
842	22	Female	Riau	Outside Java Island	5	5	5	5	5	5	5	3	5	5	3	4	3	3	2	2	1	1	1	3	1	1	1	3	2	2	35	36	10	81
843	22	Female	Jakarta	Java Island	5	3	4	5	4	4	5	3	5	4	4	4	3	3	3	3	3	4	5	3	2	3	1	3	2	3	30	47	14	91
844	20	Female	Bali	Outside Java Island	5	5	5	5	5	5	5	5	5	1	1	5	3	3	3	1	1	1	1	1	1	1	1	3	1	1	35	31	8	74
845	21	Female	West Sulawesi	Outside Java Island	5	5	5	5	4	5	4	5	5	4	3	3	5	3	4	4	3	1	3	2	1	1	1	5	1	1	33	45	10	88
846	19	Female	West Sulawesi	Outside Java Island	4	3	4	3	3	3	3	4	3	3	3	3	3	3	3	3	3	3	4	3	3	3	3	3	3	3	23	41	18	82
847	20	Female	South Sulawesi	Outside Java Island	5	5	5	5	5	5	5	4	5	4	4	4	3	3	3	5	3	5	5	3	2	2	2	4	2	2	35	51	14	100
848	19	Female	Riau	Outside Java Island	4	4	3	4	3	4	4	2	4	2	2	3	2	3	3	2	3	2	3	2	3	2	3	2	2	2	26	33	14	73
849	19	Female	East Java	Java Island	5	5	5	5	5	5	5	2	5	2	1	4	1	1	1	1	1	4	5	2	1	1	1	1	1	1	35	30	6	71
850	22	Female	West Java	Java Island	3	5	5	4	4	5	5	5	4	5	1	3	3	3	3	4	3	3	3	3	3	3	5	3	3	3	31	43	20	94
851	20	Female	West Java	Java Island	5	5	5	5	5	5	5	4	5	3	2	5	2	2	5	4	1	1	2	1	1	1	1	4	1	1	35	37	9	81
852	22	Female	Riau	Outside Java Island	4	5	4	4	4	4	4	4	2	3	2	4	3	3	4	4	4	4	3	4	1	1	1	3	2	3	29	44	11	84
853	21	Female	West Java	Java Island	5	5	5	5	4	4	4	3	1	2	3	5	2	2	2	4	4	3	4	1	1	1	1	2	1	1	32	36	7	75
854	23	Female	Jakarta	Java Island	4	3	5	5	4	4	3	3	5	3	2	4	2	2	3	3	2	4	4	2	1	3	3	3	3	2	28	39	15	82
855	19	Female	East Java	Java Island	3	4	3	5	4	3	4	1	1	1	1	2	1	1	1	1	1	3	1	1	1	1	1	1	1	1	26	16	6	48
856	30	Female	Yogyakarta	Java Island	4	5	4	5	4	3	3	3	4	3	3	5	4	2	4	3	2	4	5	2	1	2	1	2	1	1	28	44	8	80
857	19	Male	Jakarta	Java Island	5	3	4	4	4	4	4	4	4	4	4	4	3	3	4	4	2	4	5	4	2	4	2	3	2	2	28	49	15	92
858	21	Female	Central Java	Java Island	5	5	5	5	5	5	5	4	5	3	1	5	1	4	4	5	5	1	5	3	1	1	4	5	1	5	35	46	17	98
859	20	Female	East Java	Java Island	5	5	5	5	5	5	5	5	5	3	4	5	5	5	5	4	5	5	5	2	1	1	1	5	1	1	35	58	10	103
860	24	Female	Yogyakarta	Java Island	5	5	4	5	5	5	4	2	5	2	4	4	5	4	4	2	4	1	4	2	1	2	1	2	2	1	33	43	9	85
861	20	Female	East Java	Java Island	5	4	5	5	4	5	4	4	5	4	3	3	4	5	5	3	4	5	5	3	1	1	2	3	1	1	32	53	9	94
862	25	Female	Central Java	Java Island	3	4	3	4	4	4	3	3	5	4	5	4	4	4	4	3	3	3	5	1	3	1	1	3	1	1	25	48	10	83
863	23	Female	West Java	Java Island	5	4	5	5	4	3	5	2	4	4	4	4	3	3	4	3	2	3	3	1	1	1	1	4	2	1	31	40	10	81
864	22	Female	Central Java	Java Island	4	2	4	3	2	3	4	3	4	2	3	4	3	1	3	1	1	2	3	1	1	1	1	3	1	1	22	31	8	61
865	23	Female	Jakarta	Java Island	3	5	4	5	5	4	3	3	5	5	5	5	5	2	5	3	1	3	5	1	1	1	2	4	4	2	29	48	14	91
866	19	Male	South Sumatra	Outside Java Island	5	5	5	5	5	5	5	5	5	5	4	5	5	3	4	5	3	4	5	5	3	5	4	3	1	1	35	58	17	110
867	25	Female	North Sumatra	Outside Java Island	4	3	4	4	3	4	4	3	4	3	3	4	3	3	3	2	2	2	3	2	1	1	1	2	1	2	26	37	8	71
868	20	Female	East Java	Java Island	5	3	5	5	4	4	5	3	4	3	5	3	4	5	5	4	3	3	5	3	3	3	2	5	2	1	31	50	16	97
869	23	Female	Jakarta	Java Island	5	4	5	5	4	4	4	3	5	3	2	4	3	1	1	2	2	3	4	1	1	1	1	1	1	3	31	34	8	73
870	24	Female	Central Java	Java Island	5	5	5	4	4	4	4	4	5	4	5	3	4	3	4	3	3	4	2	2	1	3	1	2	1	2	31	46	10	87
871	19	Female	Yogyakarta	Java Island	5	4	4	4	4	3	4	5	5	1	1	5	2	1	1	1	1	1	1	1	1	1	1	3	1	1	28	26	8	62
872	20	Female	East Java	Java Island	5	5	5	5	5	5	5	4	5	4	5	5	4	3	3	4	2	5	3	3	1	1	3	5	1	1	35	50	12	97
873	24	Female	Banten	Java Island	5	5	5	5	4	5	5	5	5	3	4	3	5	3	4	2	2	4	3	3	3	3	2	4	3	3	34	46	18	98
874	19	Female	West Java	Java Island	5	5	5	5	5	3	3	3	5	3	3	5	4	4	4	3	1	2	3	1	2	1	1	2	1	3	31	41	10	82
875	25	Female	Yogyakarta	Java Island	4	3	3	4	3	3	4	4	3	2	2	3	2	1	1	1	1	1	1	1	1	1	1	1	1	1	24	23	6	53
876	19	Female	South Kalimantan	Outside Java Island	5	5	5	5	5	5	5	3	4	3	3	3	1	3	4	4	1	4	5	1	1	3	1	2	3	3	35	39	13	87
877	20	Female	South Sulawesi	Outside Java Island	3	3	3	3	3	3	3	1	3	1	1	1	1	1	1	1	1	1	2	1	1	1	1	1	1	1	21	16	6	43
878	22	Female	Jakarta	Java Island	4	3	5	5	3	3	3	5	5	5	3	4	3	2	2	3	1	3	3	2	1	1	2	3	1	1	26	41	9	76
879	23	Female	West Java	Java Island	4	4	4	5	4	4	4	3	4	3	3	3	3	3	3	3	2	2	3	2	1	1	1	2	1	1	29	37	7	73
880	19	Female	Yogyakarta	Java Island	5	5	5	5	5	5	5	5	5	2	3	5	3	3	2	4	2	3	4	5	3	3	1	5	1	1	35	46	14	95
881	20	Female	West Java	Java Island	3	3	4	4	4	3	4	3	3	2	3	3	3	3	2	2	2	3	3	1	1	2	1	3	1	1	25	33	9	67
882	24	Female	South Sulawesi	Outside Java Island	5	5	4	4	4	5	4	4	5	2	3	4	3	3	4	2	2	4	3	3	1	1	1	3	3	1	31	42	10	83
883	25	Female	Jakarta	Java Island	4	4	4	4	4	4	4	4	5	3	2	4	2	2	2	1	2	2	2	2	4	1	1	2	1	1	28	33	10	71
884	22	Female	East Java	Java Island	5	4	5	5	5	5	5	3	4	1	1	4	2	2	4	1	1	5	4	1	1	1	1	4	1	1	34	33	9	76
885	23	Female	Jakarta	Java Island	5	5	5	5	5	5	5	3	5	4	3	5	3	3	4	3	1	3	4	4	3	1	3	4	1	1	35	45	13	93
886	21	Female	East Java	Java Island	3	4	3	5	4	3	4	3	4	3	4	4	4	4	3	3	2	1	4	1	3	1	1	3	3	3	26	40	14	80
887	20	Female	Yogyakarta	Java Island	5	3	5	4	4	4	4	3	5	4	3	4	2	3	4	1	2	5	3	1	1	1	1	2	2	3	29	40	10	79
888	20	Female	Banten	Java Island	5	4	3	4	3	4	2	3	4	1	3	2	2	3	1	1	4	1	4	1	1	1	1	4	4	4	25	30	15	70
889	25	Female	Banten	Java Island	5	4	4	4	5	4	3	4	3	4	4	4	4	2	2	1	3	1	4	1	1	1	1	4	1	1	29	37	9	75
890	25	Female	Central Java	Java Island	1	4	4	5	4	5	4	3	4	1	1	5	3	3	3	2	1	3	3	1	1	1	1	1	1	1	27	33	6	66
891	23	Female	South Sulawesi	Outside Java Island	4	4	4	4	4	4	4	4	5	3	4	5	3	4	4	2	2	4	4	2	1	1	1	1	1	1	28	46	6	80
892	22	Female	Central Java	Java Island	5	4	4	5	2	4	4	2	5	4	2	4	1	1	1	1	2	3	2	1	1	1	1	2	1	1	28	29	7	64
893	21	Female	West Java	Java Island	5	3	5	4	3	3	3	3	4	1	2	3	2	2	2	1	5	3	2	1	1	1	1	1	1	1	26	31	6	63
894	22	Female	South Sulawesi	Outside Java Island	4	3	3	5	4	3	2	2	4	1	2	4	1	1	2	1	2	1	4	1	1	2	1	3	1	3	24	26	11	61
895	21	Female	West Java	Java Island	5	5	5	5	4	5	4	3	5	4	2	4	2	2	4	2	4	1	2	2	1	2	1	4	1	1	33	37	10	80
896	21	Female	East Java	Java Island	5	4	4	5	5	5	4	2	4	2	4	4	2	2	4	1	2	4	4	1	1	1	3	3	1	3	32	36	12	80
897	23	Female	North Sumatra	Outside Java Island	5	4	4	4	4	4	4	2	3	4	3	3	2	3	4	3	3	2	4	2	2	3	2	3	2	1	29	38	13	80
898	28	Female	Jambi	Outside Java Island	5	4	5	5	5	5	5	4	5	3	3	5	3	2	4	3	1	3	4	2	1	1	1	3	2	1	34	42	9	85
899	19	Female	Yogyakarta	Java Island	4	4	4	5	4	4	4	4	5	4	3	4	3	3	3	3	3	4	3	2	1	2	1	2	2	1	29	44	9	82
900	20	Female	West Java	Java Island	5	4	4	4	4	4	5	4	5	5	5	5	5	4	5	5	2	5	5	4	3	4	4	4	2	2	30	59	19	108
901	22	Female	West Sumatra	Outside Java Island	5	5	5	5	5	5	4	3	5	5	3	5	1	1	2	5	1	5	3	4	1	1	1	5	3	3	34	43	14	91
902	27	Female	Yogyakarta	Java Island	4	4	4	4	4	4	4	3	5	3	2	4	2	2	2	3	2	4	3	2	1	2	1	2	1	1	28	37	8	73
903	22	Female	West Sumatra	Outside Java Island	5	5	5	5	5	5	4	3	5	5	3	5	1	1	2	5	1	5	3	4	1	1	1	5	3	3	34	43	14	91
904	21	Female	South Sulawesi	Outside Java Island	4	4	3	4	4	4	2	2	5	3	3	4	3	3	4	1	4	3	3	2	2	2	1	3	1	1	25	40	10	75
905	28	Female	West Sumatra	Outside Java Island	4	4	4	4	4	4	4	4	4	2	2	4	4	2	2	2	2	2	4	2	1	2	2	2	1	2	28	36	10	74
906	19	Female	East Java	Java Island	4	4	5	5	2	2	3	1	4	3	1	5	2	2	1	2	1	1	1	1	1	1	1	3	1	1	25	25	8	58
907	22	Female	Jakarta	Java Island	4	3	4	4	4	4	3	3	5	3	3	3	4	4	3	3	4	4	4	3	3	3	4	3	2	1	26	46	16	88
908	22	Female	Jambi	Outside Java Island	5	5	5	5	3	5	4	4	5	4	5	3	5	5	5	2	3	5	5	1	4	1	1	4	2	3	32	52	15	99
909	20	Female	West Java	Java Island	5	4	5	5	5	5	5	4	4	2	2	5	4	4	4	2	3	2	4	1	1	1	1	2	1	1	34	41	7	82
910	20	Female	West Sumatra	Outside Java Island	2	3	3	4	4	3	3	3	3	4	2	3	3	2	1	1	4	2	2	2	1	2	1	2	1	1	22	32	8	62
911	21	Female	East Java	Java Island	4	3	4	4	3	3	3	2	4	3	2	4	4	4	4	2	2	3	3	2	2	2	2	2	2	2	24	39	12	75
912	22	Female	Jambi	Outside Java Island	4	3	4	5	3	3	4	3	4	3	2	4	2	1	3	1	1	3	3	1	1	2	2	3	2	3	26	31	13	70
913	21	Female	Jambi	Outside Java Island	5	3	5	5	4	4	5	2	5	3	1	3	2	1	2	1	1	1	3	1	1	1	1	1	1	1	31	26	6	63
914	20	Female	Riau	Outside Java Island	4	4	4	4	3	4	4	5	5	3	3	4	4	4	3	3	4	3	3	2	2	2	2	3	2	2	27	46	13	86
915	24	Female	Jambi	Outside Java Island	5	5	5	5	5	4	5	3	5	4	4	5	5	4	5	4	4	4	5	3	3	3	1	4	2	1	34	55	14	103
916	21	Female	Jakarta	Java Island	5	4	5	4	4	5	3	4	4	3	2	4	2	1	2	1	3	3	3	1	1	1	1	3	1	1	30	33	8	71
917	22	Female	West Java	Java Island	5	5	5	5	5	5	5	4	4	3	5	4	2	2	2	1	2	4	3	2	1	2	1	1	1	1	35	38	7	80
918	19	Female	West Sumatra	Outside Java Island	3	4	3	5	4	4	4	3	5	4	4	4	4	3	4	3	3	5	5	2	2	3	4	4	3	3	27	49	19	95
919	22	Female	Jambi	Outside Java Island	5	5	4	4	5	4	5	3	5	3	3	5	2	2	3	3	1	2	3	4	1	1	1	2	1	2	32	39	8	79
920	22	Female	East Java	Java Island	4	4	4	4	4	2	4	2	2	1	4	5	4	3	2	1	1	2	2	2	1	1	1	2	1	1	26	31	7	64
921	24	Female	Jakarta	Java Island	4	4	4	4	4	4	4	3	5	4	4	4	2	3	3	4	2	2	4	2	1	1	1	3	3	3	28	42	12	82
922	20	Female	West Java	Java Island	4	4	5	4	4	4	4	5	4	3	3	4	2	2	3	3	1	3	3	3	2	1	3	2	3	2	29	39	13	81
923	21	Female	Jambi	Outside Java Island	5	4	4	4	3	4	4	2	5	4	2	3	4	3	3	1	2	3	2	1	1	2	1	1	1	1	28	35	7	70
924	19	Female	East Java	Java Island	4	4	4	4	4	4	4	3	4	4	4	4	3	3	3	2	4	2	4	3	2	2	2	4	2	2	28	43	14	85
925	20	Female	Jambi	Outside Java Island	4	5	4	4	5	4	4	4	4	5	2	4	4	2	5	2	1	2	4	3	3	2	1	4	2	1	30	42	13	85
926	22	Female	Central Java	Java Island	4	4	4	4	4	3	4	2	4	1	1	2	2	2	2	1	1	3	2	1	1	2	1	3	1	1	27	24	9	60
927	19	Female	West Java	Java Island	5	3	3	4	4	4	4	3	5	1	3	3	3	3	3	1	4	5	1	1	1	1	1	3	1	1	27	36	8	71
928	20	Female	Jakarta	Java Island	4	4	4	4	4	4	4	4	4	3	3	2	2	4	4	2	3	3	4	2	2	3	3	2	2	3	28	40	15	83
929	22	Female	Yogyakarta	Java Island	5	5	5	4	3	5	4	4	5	3	3	3	4	4	3	5	2	4	4	1	1	3	1	2	1	1	31	45	9	85
930	24	Female	West Java	Java Island	5	3	3	3	3	3	4	2	3	1	1	3	2	1	1	1	1	3	3	1	1	1	1	2	1	1	24	23	7	54
931	22	Female	Jakarta	Java Island	3	4	3	5	4	3	3	4	5	3	2	5	2	2	4	2	3	4	4	2	2	1	1	4	2	3	25	42	13	80
932	22	Male	Central Java	Java Island	3	4	4	5	3	4	3	3	4	3	2	4	3	2	3	2	2	4	3	2	2	2	2	2	3	2	26	37	13	76
933	24	Female	West Sumatra	Outside Java Island	4	4	4	4	4	4	4	4	4	3	3	4	3	3	3	3	4	2	3	2	2	1	1	1	1	1	28	41	7	76
934	22	Female	Jambi	Outside Java Island	4	5	4	5	5	4	4	3	1	4	3	5	4	2	4	4	2	1	4	1	2	2	1	2	1	1	31	38	9	78
935	20	Female	Jakarta	Java Island	5	5	5	5	5	5	5	5	5	3	3	5	4	3	5	4	3	2	3	2	3	2	3	5	2	3	35	47	18	100
936	22	Female	Central Java	Java Island	4	4	4	4	4	4	3	2	4	4	2	4	2	2	2	2	1	2	3	2	2	2	1	4	1	1	27	32	11	70
937	22	Female	North Sumatra	Outside Java Island	2	3	3	3	3	3	2	1	4	2	3	2	3	3	3	2	2	1	3	1	1	1	1	2	1	2	19	30	8	57
938	21	Female	Jakarta	Java Island	5	3	4	4	4	4	4	3	5	3	4	4	4	3	3	1	1	3	1	2	1	1	1	1	1	1	28	37	6	71
939	23	Male	Jakarta	Java Island	4	4	4	4	4	4	4	3	3	2	4	4	4	4	2	3	2	3	3	2	2	1	1	4	2	1	28	39	11	78
940	23	Female	West Java	Java Island	5	5	5	5	2	1	5	3	5	1	1	4	2	1	5	1	1	1	3	2	1	1	1	3	1	1	28	30	8	66
941	22	Female	East Java	Java Island	5	4	4	5	5	4	4	3	5	3	3	3	3	1	1	1	1	2	4	1	1	3	1	1	1	1	31	31	8	70
942	23	Male	West Java	Java Island	4	4	4	5	4	4	4	4	1	2	2	1	1	1	1	1	1	4	1	1	1	1	1	1	3	1	29	21	8	58
943	22	Female	West Java	Java Island	4	4	4	4	3	3	3	3	5	3	1	5	3	2	2	1	1	1	3	1	1	1	1	3	1	2	25	31	9	65
944	22	Female	Jambi	Outside Java Island	5	4	5	4	3	4	4	3	4	3	2	4	3	2	3	4	2	4	2	2	1	2	2	3	1	2	29	38	11	78
945	21	Female	Yogyakarta	Java Island	5	4	5	4	4	4	3	4	5	2	3	4	2	1	4	3	2	2	4	2	1	1	1	2	1	1	29	38	7	74
946	22	Female	Yogyakarta	Java Island	5	5	5	5	5	5	5	5	4	3	1	4	3	3	1	1	3	4	2	3	1	1	1	1	1	1	35	37	6	78
947	19	Female	West Java	Java Island	5	5	5	5	5	5	5	3	4	3	2	4	3	2	3	2	1	4	4	3	1	1	1	2	1	2	35	38	8	81
948	23	Female	West Sumatra	Outside Java Island	5	5	5	4	4	4	2	1	5	4	2	5	4	4	5	3	1	1	5	1	1	1	1	1	1	1	29	41	6	76
949	20	Female	Central Java	Java Island	4	4	5	5	4	4	4	3	4	2	4	4	3	2	4	2	3	1	4	1	1	1	1	3	1	1	30	37	8	75
950	22	Female	Jakarta	Java Island	4	4	4	4	4	4	3	3	4	4	1	4	1	3	2	3	1	3	4	3	1	2	1	2	1	1	27	36	8	71
951	24	Female	West Java	Java Island	5	4	5	5	5	3	3	3	5	3	3	4	4	4	3	3	5	2	4	1	1	1	1	4	1	2	30	44	10	84
952	22	Female	West Sumatra	Outside Java Island	5	3	5	5	4	5	5	1	5	2	3	3	4	5	3	3	3	1	5	1	3	1	1	3	1	1	32	39	10	81
953	24	Female	Bali	Outside Java Island	4	4	4	4	4	4	4	4	5	4	2	3	2	2	3	2	2	2	3	2	2	1	1	4	2	3	28	36	13	77
954	20	Female	Central Java	Java Island	5	5	5	5	5	5	4	5	5	3	3	3	3	4	5	4	2	2	4	1	1	1	2	2	2	4	34	44	12	90
955	23	Female	West Sumatra	Outside Java Island	5	5	5	5	4	5	4	3	5	3	3	4	4	4	3	2	3	3	5	2	2	1	1	2	3	2	33	44	11	88
956	21	Female	West Java	Java Island	4	4	4	4	5	4	4	4	5	4	3	5	4	2	3	3	3	4	4	2	1	2	1	3	1	1	29	46	9	84
957	29	Female	Jakarta	Java Island	2	2	2	2	1	1	1	2	2	1	1	2	1	1	1	1	1	1	1	1	1	1	1	1	1	1	11	16	6	33
958	21	Female	Banten	Java Island	3	3	3	3	3	3	2	2	3	2	2	3	2	2	3	1	1	1	2	1	1	2	1	2	1	1	20	25	8	53
959	22	Female	Banten	Java Island	4	5	4	4	4	4	2	4	4	4	4	4	2	2	4	2	2	2	4	2	1	2	1	4	1	1	27	40	10	77
960	26	Female	Bali	Outside Java Island	4	3	4	5	4	2	3	2	5	4	4	2	2	2	3	2	2	2	4	2	2	2	1	2	1	1	25	36	9	70
961	26	Female	West Sumatra	Outside Java Island	5	5	5	4	4	4	4	3	4	2	4	4	4	3	3	2	2	3	4	1	2	1	1	2	1	1	31	39	8	78
962	23	Female	West Sumatra	Outside Java Island	5	5	5	5	5	5	5	5	3	3	5	5	4	2	5	2	2	2	3	2	2	2	1	2	3	3	35	43	13	91
963	22	Female	East Kalimantan	Outside Java Island	4	4	3	4	4	4	2	3	4	2	4	4	2	4	3	4	4	3	4	3	3	4	3	3	4	4	25	44	21	90
964	22	Female	South Sulawesi	Outside Java Island	4	3	4	4	3	4	4	4	4	5	3	3	3	3	3	2	2	2	2	2	1	1	3	2	2	2	26	38	11	75
965	22	Female	West Java	Java Island	5	3	5	4	3	4	3	3	5	3	3	3	3	3	3	2	4	2	5	1	1	1	1	1	1	1	27	40	6	73
966	19	Male	Banten	Java Island	5	5	5	5	5	5	5	1	5	3	1	5	1	1	1	1	1	5	5	1	1	1	1	1	1	1	35	31	6	72
967	22	Female	West Java	Java Island	4	5	5	5	5	4	5	2	5	1	1	4	2	2	3	1	1	3	2	1	2	1	1	2	1	1	33	28	8	69
968	27	Female	West Java	Java Island	4	3	4	4	3	4	3	2	4	3	1	4	1	1	1	1	1	2	2	1	1	1	1	1	1	1	25	24	6	55
969	19	Female	Banten	Java Island	5	5	5	5	5	5	5	1	5	3	3	3	5	3	3	3	3	5	3	3	4	3	1	3	3	5	35	43	19	97
970	20	Female	Jakarta	Java Island	5	3	5	5	5	4	3	4	5	4	1	2	4	3	3	3	3	4	4	1	1	1	1	3	1	1	30	41	8	79
971	22	Female	Banten	Java Island	5	5	5	5	5	5	5	2	5	2	3	5	3	4	4	3	4	2	5	2	2	5	2	3	2	1	35	44	15	94
972	25	Female	Jakarta	Java Island	5	5	5	5	5	4	5	5	5	5	4	4	3	3	2	3	3	5	3	3	2	5	4	4	1	2	34	48	18	100
973	19	Female	Banten	Java Island	4	2	3	3	2	3	3	2	4	3	1	2	1	3	3	1	4	2	3	1	2	1	1	1	1	1	20	30	7	57
974	19	Female	Jakarta	Java Island	4	2	5	4	3	4	5	2	5	4	1	3	1	1	1	1	1	1	2	1	1	1	1	2	2	1	27	24	8	59
975	21	Female	Yogyakarta	Java Island	5	5	5	5	4	4	4	3	5	4	5	5	4	3	4	3	2	2	4	2	1	1	1	3	2	2	32	46	10	88
976	28	Female	Banten	Java Island	4	4	4	4	4	4	3	4	4	4	3	4	3	3	3	4	3	2	4	2	2	2	2	2	2	2	27	43	12	82
977	22	Female	West Java	Java Island	4	4	4	3	3	4	3	3	1	2	3	4	2	1	2	1	3	3	3	1	1	2	1	2	2	1	25	29	9	63
978	21	Female	West Java	Java Island	5	4	5	4	4	4	4	2	4	2	2	3	4	2	3	2	2	4	4	1	1	1	1	2	1	1	30	35	7	72
979	22	Female	Gorontalo	Outside Java Island	4	5	4	5	4	4	2	3	2	3	2	4	3	2	3	1	2	1	2	1	1	2	1	4	1	1	28	29	10	67
980	22	Female	Banten	Java Island	4	3	3	4	3	3	3	3	4	3	3	4	3	2	3	2	2	1	3	3	2	1	1	2	1	1	23	36	8	67
981	19	Female	South Sulawesi	Outside Java Island	5	5	5	5	5	5	5	5	5	3	4	5	5	4	5	5	5	5	5	2	4	3	1	4	3	1	35	58	16	109
982	19	Female	South Sulawesi	Outside Java Island	2	5	3	5	3	3	3	4	4	1	4	5	4	4	3	3	4	2	3	1	2	1	1	4	1	3	24	42	12	78
983	23	Female	South Sulawesi	Outside Java Island	3	4	3	4	2	3	3	2	3	3	1	4	2	3	3	2	1	2	2	1	1	1	2	2	1	1	22	29	8	59
984	21	Female	East Java	Java Island	4	4	4	4	5	4	3	4	5	3	4	4	3	3	4	3	2	4	4	2	2	1	1	3	4	3	28	45	14	87
985	19	Female	Yogyakarta	Java Island	5	5	5	5	2	5	3	1	4	1	2	4	5	1	5	3	1	5	4	1	1	1	1	5	1	3	30	37	12	79
986	23	Female	Banten	Java Island	3	2	4	3	3	3	3	2	4	2	2	2	1	1	3	1	1	2	2	1	1	2	1	2	1	1	21	24	8	53
987	21	Female	South Sulawesi	Outside Java Island	5	5	5	5	5	5	5	5	5	1	1	4	3	3	2	2	1	2	3	1	1	1	1	3	1	1	35	33	8	76
988	19	Female	South Sulawesi	Outside Java Island	4	3	5	3	2	4	4	5	4	2	3	3	4	5	5	3	4	5	5	2	1	3	1	2	1	3	25	50	11	86
989	19	Female	South Sulawesi	Outside Java Island	5	5	5	5	4	5	4	5	5	4	3	3	4	5	5	4	3	4	5	2	3	2	1	5	4	2	33	52	17	102
990	22	Female	Jakarta	Java Island	5	5	5	5	5	5	5	4	5	3	3	5	5	3	4	3	4	4	4	5	3	3	1	4	1	1	35	52	13	100
991	26	Female	South Sulawesi	Outside Java Island	4	4	3	5	3	3	4	4	5	2	2	4	2	2	4	2	2	3	3	1	1	1	1	2	1	1	26	36	7	69
992	23	Female	South Sulawesi	Outside Java Island	4	4	4	4	4	4	4	1	4	4	3	3	2	2	3	3	3	2	3	2	1	3	1	2	1	1	28	35	9	72
993	22	Female	South Sulawesi	Outside Java Island	5	5	5	5	5	5	3	3	5	4	3	5	5	4	4	2	5	5	5	2	3	4	1	4	1	1	33	52	14	99
994	19	Female	Yogyakarta	Java Island	5	5	5	5	5	5	5	2	5	5	2	5	4	3	4	3	2	5	5	3	1	1	1	1	1	1	35	48	6	89
995	19	Female	Central Java	Java Island	5	5	5	5	4	5	4	3	5	3	4	4	5	4	5	3	2	3	5	2	1	3	1	3	1	1	33	48	10	91
996	22	Female	South Sulawesi	Outside Java Island	4	3	4	4	3	4	4	4	2	5	4	3	4	2	2	4	4	3	5	2	1	1	1	4	1	1	26	44	9	79
997	19	Female	South Sulawesi	Outside Java Island	3	3	3	3	3	4	3	2	5	3	3	5	5	3	3	3	3	3	3	3	3	3	3	3	4	3	22	44	19	85
998	21	Female	Banten	Java Island	4	5	4	4	5	2	2	2	5	3	2	4	2	2	3	2	2	4	2	2	2	1	2	2	1	2	26	35	10	71
999	21	Female	West Java	Java Island	5	5	5	5	4	5	5	2	5	4	3	5	2	1	1	2	1	3	3	1	1	1	2	3	1	1	34	33	9	76
1000	21	Female	Banten	Java Island	4	3	4	3	4	4	4	3	4	4	4	4	2	1	3	2	1	2	3	1	1	2	2	2	1	1	26	34	9	69
1001	23	Female	Central Java	Java Island	5	5	5	5	5	5	4	5	5	5	4	5	2	2	3	4	4	5	4	3	2	3	3	4	2	2	34	51	16	101
1002	22	Female	West Sulawesi	Outside Java Island	5	5	5	5	4	4	5	5	5	4	3	4	3	3	3	3	1	4	3	2	1	3	2	2	1	1	33	43	10	86
1003	21	Female	West Java	Java Island	4	4	4	3	4	4	3	4	5	3	3	4	4	3	4	3	2	3	4	3	4	4	3	4	3	3	26	45	21	92
1004	22	Female	South Sulawesi	Outside Java Island	4	5	4	5	5	4	4	5	4	5	4	5	4	5	4	3	4	5	5	3	2	5	5	5	4	4	31	56	25	112
1005	22	Female	Jakarta	Java Island	5	3	4	5	4	4	4	1	4	3	2	3	2	3	4	2	2	1	2	1	3	3	1	3	3	2	29	30	15	74
1006	21	Male	Jakarta	Java Island	5	4	3	4	4	2	2	4	2	3	3	3	3	1	1	1	1	1	1	1	1	1	3	2	1	3	24	25	11	60
1007	22	Female	East Java	Java Island	3	5	3	5	5	4	4	1	5	1	5	4	3	1	1	2	3	1	3	2	1	1	1	4	1	1	29	32	9	70
1008	19	Female	South Sulawesi	Outside Java Island	5	5	4	5	5	3	3	4	5	3	2	5	3	2	2	4	4	4	4	3	2	2	1	4	2	2	30	45	13	88
1009	22	Female	Jakarta	Java Island	2	3	4	5	5	3	1	2	4	2	1	2	1	1	2	1	4	3	2	1	1	1	1	4	1	1	23	26	9	58
1010	20	Male	West Java	Java Island	5	4	5	5	5	5	2	3	2	1	3	5	1	2	4	2	5	1	3	2	1	4	1	1	1	1	31	34	9	74
1011	19	Female	West Java	Java Island	5	5	4	5	5	3	3	4	5	3	2	5	3	2	2	4	4	4	4	3	2	2	1	4	2	2	30	45	13	88
1012	23	Female	Jakarta	Java Island	5	5	4	5	5	3	4	5	4	3	3	5	4	4	4	5	4	5	5	4	2	2	4	5	5	5	31	55	23	109
1013	21	Female	North Sumatra	Outside Java Island	4	5	4	4	4	4	4	4	5	3	4	5	2	2	4	4	4	3	2	4	1	1	1	4	1	1	29	46	9	84
1014	21	Female	South Sulawesi	Outside Java Island	4	5	4	5	4	4	5	4	5	3	3	5	4	4	3	3	1	5	3	2	1	1	1	3	1	1	31	45	8	84
1015	20	Female	South Sulawesi	Outside Java Island	5	5	5	5	5	5	3	3	5	3	3	5	1	1	3	3	1	1	1	3	1	1	1	3	1	1	33	33	8	74
1016	21	Male	Central Java	Java Island	5	5	5	5	4	5	4	5	5	5	4	5	4	5	4	3	3	2	4	3	2	3	4	5	2	1	33	52	17	102
1017	22	Female	West Java	Java Island	4	5	5	5	4	5	4	5	5	3	2	4	2	2	2	4	3	2	2	3	2	1	3	3	2	1	32	39	12	83
1018	21	Female	Bengkulu	Outside Java Island	4	4	4	3	2	3	1	4	4	4	3	5	3	3	3	2	2	2	4	1	1	1	1	1	1	1	21	40	6	67
1019	19	Female	Jakarta	Java Island	5	4	5	5	4	4	3	2	5	2	4	5	4	3	3	4	1	2	4	3	1	1	3	3	1	1	30	42	10	82
1020	22	Female	East Java	Java Island	5	5	5	5	5	5	5	2	5	2	5	5	2	4	4	1	1	5	4	2	1	1	1	1	1	1	35	42	6	83
1021	22	Female	East Java	Java Island	4	5	5	5	4	5	4	5	5	3	2	4	2	2	2	4	3	2	2	3	2	1	3	3	2	1	32	39	12	83
1022	22	Female	South Sulawesi	Outside Java Island	4	5	5	5	4	5	4	5	5	3	2	4	2	2	2	4	3	2	2	3	2	1	3	3	2	1	32	39	12	83
1023	21	Female	West Java	Java Island	5	3	4	3	3	3	3	1	4	3	2	2	1	2	3	2	1	2	2	2	1	1	1	1	1	1	24	27	6	57
1024	21	Female	Central Java	Java Island	3	4	3	4	3	4	3	3	5	3	4	3	4	3	4	3	4	3	4	3	4	3	4	3	3	4	24	46	21	91
1025	20	Female	West Java	Java Island	3	3	3	3	3	3	3	4	4	3	2	4	1	1	1	3	2	2	2	1	2	1	3	4	1	1	21	30	12	63
1026	22	Male	Jakarta	Java Island	5	3	5	4	4	5	4	3	3	4	1	2	1	1	1	1	4	3	2	2	3	3	1	2	2	1	30	28	12	70
1027	20	Male	South Sulawesi	Outside Java Island	5	5	5	5	5	5	5	4	5	1	3	4	3	1	5	3	1	1	1	3	1	5	5	3	3	1	35	35	18	88
1028	21	Female	Aceh	Outside Java Island	4	4	3	3	3	4	3	3	3	2	3	4	2	2	2	2	2	2	3	2	1	2	2	2	1	1	24	32	9	65
1029	26	Male	South Sumatra	Outside Java Island	4	3	3	4	4	3	4	3	4	3	3	4	3	4	4	2	2	4	4	3	3	3	4	4	2	2	25	43	18	86
1030	20	Female	South Sulawesi	Outside Java Island	5	4	5	5	4	5	4	4	5	5	4	4	5	4	5	2	5	4	5	2	3	4	3	4	3	2	32	54	19	105
1031	19	Female	East Java	Java Island	5	5	5	5	5	5	5	3	4	4	5	4	5	5	5	1	4	5	5	1	3	1	1	5	2	2	35	51	14	100
1032	22	Female	Jakarta	Java Island	5	5	5	5	5	5	5	2	5	2	5	5	2	4	4	1	1	5	4	2	1	1	1	1	1	1	35	42	6	83
1033	29	Female	Yogyakarta	Java Island	5	4	4	4	4	4	5	5	5	5	3	5	3	1	4	4	1	5	5	3	3	5	3	4	5	3	30	49	23	102
1034	21	Female	Riau	Outside Java Island	5	5	5	5	4	5	4	3	5	3	1	5	4	3	4	3	2	5	5	2	2	1	2	5	1	2	33	45	13	91
1035	19	Female	South Sulawesi	Outside Java Island	5	4	5	5	4	4	4	3	5	3	3	4	3	3	2	1	1	3	4	3	1	1	1	3	1	2	31	38	9	78
1036	20	Female	South Sulawesi	Outside Java Island	5	5	5	5	2	5	5	4	5	3	2	4	2	2	2	2	2	2	2	4	1	1	1	1	1	2	32	36	7	75
1037	19	Female	Central Java	Java Island	4	5	5	4	3	3	4	3	3	2	2	4	4	4	2	1	3	2	5	1	1	1	1	4	2	1	28	36	10	74
1038	20	Female	Central Java	Java Island	5	5	5	5	5	4	5	5	5	5	3	5	3	3	4	3	2	4	4	3	2	4	5	5	2	3	34	49	21	104
1039	20	Female	South Sulawesi	Outside Java Island	5	4	5	5	4	5	5	4	5	2	3	2	3	4	5	3	1	1	5	1	1	3	1	2	1	1	33	39	9	81
1040	23	Female	West Nusa Tenggara	Outside Java Island	5	4	5	4	5	4	5	3	5	4	5	4	5	5	5	5	5	3	5	3	3	1	1	5	3	1	32	57	14	103
1041	21	Female	West Sulawesi	Outside Java Island	5	4	5	4	5	5	4	4	5	4	4	2	5	5	5	4	2	3	4	2	3	3	1	3	3	3	32	49	16	97
1042	20	Female	Jakarta	Java Island	5	4	5	5	4	5	5	3	5	4	3	4	4	4	4	2	2	4	5	1	1	3	1	4	3	3	33	45	15	93
1043	20	Female	West Sulawesi	Outside Java Island	5	5	5	5	4	4	4	3	5	4	2	5	4	4	5	3	2	3	4	2	2	3	1	4	2	1	32	46	13	91
1044	19	Female	South Sulawesi	Outside Java Island	5	5	5	5	5	5	5	2	2	4	2	2	4	2	4	3	3	3	3	1	1	1	1	3	2	2	35	35	10	80
1045	19	Female	West Java	Java Island	5	4	4	4	3	4	3	3	4	3	2	3	3	4	3	2	1	2	4	2	1	2	3	3	2	1	27	36	12	75
1046	19	Female	West Java	Java Island	5	5	5	5	5	5	5	1	3	4	1	5	5	5	2	1	1	5	5	1	1	3	1	3	1	1	35	39	10	84
1047	21	Female	West Java	Java Island	5	4	5	5	5	3	4	3	4	3	2	4	3	3	2	1	2	3	3	1	1	3	1	3	2	1	31	34	11	76
1048	28	Female	Central Sulawesi	Outside Java Island	5	5	5	5	5	5	5	4	3	5	1	5	2	3	3	1	4	1	5	3	3	3	5	4	2	1	35	40	18	93
1049	19	Female	Bali	Outside Java Island	4	5	4	5	4	5	5	4	5	3	4	4	5	4	5	3	2	4	4	3	3	3	2	4	3	3	32	50	18	100
1050	20	Female	South Sulawesi	Outside Java Island	5	3	5	5	3	3	3	3	5	2	3	3	3	3	3	2	3	2	3	1	1	1	1	2	2	1	27	36	8	71
1051	21	Female	West Java	Java Island	5	5	5	5	5	5	5	4	5	5	2	3	1	3	2	1	1	3	1	1	1	1	1	3	1	1	35	32	8	75
1052	19	Female	Central Java	Java Island	4	4	4	4	4	4	4	4	4	4	3	4	2	3	3	2	4	3	3	2	3	2	2	3	3	2	28	41	15	84
1053	23	Female	Banten	Java Island	5	5	5	5	3	5	5	2	5	3	1	3	3	1	2	1	1	3	2	1	1	1	1	3	1	1	33	28	8	69
1054	19	Female	West Java	Java Island	2	2	2	2	3	2	2	2	4	3	3	2	2	2	4	1	1	2	4	1	1	1	1	2	1	1	15	31	7	53
1055	21	Female	South Kalimantan	Outside Java Island	5	5	5	5	5	5	5	3	5	4	4	5	3	2	3	3	2	4	4	2	1	3	1	5	3	2	35	44	15	94
1056	22	Female	South Sulawesi	Outside Java Island	5	5	5	5	5	4	4	3	5	4	3	4	4	3	3	3	3	3	5	3	3	2	2	3	2	2	33	46	14	93
1057	20	Female	Jambi	Outside Java Island	5	5	5	5	5	5	5	5	5	5	5	5	5	5	5	5	5	5	5	5	3	3	1	3	4	4	35	65	18	118
1058	29	Female	South Sulawesi	Outside Java Island	5	5	5	5	4	5	5	4	5	5	4	4	5	5	5	5	5	5	4	1	3	3	1	5	1	3	34	57	16	107
1059	20	Female	East Kalimantan	Outside Java Island	5	5	5	5	5	5	5	5	5	5	5	5	5	5	5	5	5	5	5	5	5	5	5	5	5	5	35	65	30	130
1060	19	Female	Jakarta	Java Island	3	3	5	5	5	5	3	3	5	3	3	3	4	3	3	5	3	3	1	1	1	1	3	3	2	2	29	40	12	81
1061	20	Female	West Sulawesi	Outside Java Island	5	4	5	5	4	5	3	4	5	5	5	5	3	1	1	4	1	3	4	3	1	3	1	2	2	2	31	44	11	86
1062	20	Female	Jakarta	Java Island	5	4	5	5	4	5	3	4	5	5	5	5	3	1	1	4	1	3	4	3	1	3	1	2	2	2	31	44	11	86
1063	20	Female	West Java	Java Island	4	5	4	4	1	2	3	3	4	4	2	3	3	1	1	1	1	5	4	1	1	2	2	3	3	1	23	33	12	68
1064	20	Female	West Java	Java Island	4	5	4	4	1	2	3	3	4	4	2	3	3	1	1	1	1	5	4	1	1	2	2	3	3	1	23	33	12	68
1065	23	Female	Banten	Java Island	5	5	5	5	5	5	5	1	5	3	4	2	3	1	5	3	1	1	5	3	1	1	1	4	1	1	35	37	9	81
1066	27	Female	Jakarta	Java Island	4	5	4	5	4	4	4	4	4	3	2	4	2	3	3	2	1	4	3	1	1	1	3	4	1	1	30	36	11	77
1067	22	Female	West Java	Java Island	5	5	5	5	5	4	5	4	5	3	3	5	2	2	4	1	1	5	3	3	3	3	1	2	1	2	34	41	12	87
1068	21	Female	Riau	Outside Java Island	5	5	5	5	5	5	5	4	5	5	4	5	5	4	4	3	4	4	5	3	2	2	1	4	1	1	35	55	11	101
1069	19	Female	West Java	Java Island	5	3	4	4	3	3	4	3	4	3	3	4	2	2	3	1	1	2	3	1	1	1	1	2	1	1	26	32	7	65
1070	21	Female	West Java	Java Island	5	3	5	5	3	4	3	3	5	4	3	4	4	4	3	4	2	1	4	2	3	2	1	3	2	2	28	43	13	84
1071	25	Female	West Java	Java Island	4	4	4	4	4	4	4	3	4	4	3	3	3	3	3	2	2	3	2	1	2	2	2	3	2	1	28	36	12	76
1072	22	Female	West Java	Java Island	5	5	5	5	4	5	4	3	5	4	4	4	4	1	5	3	4	5	4	3	2	3	1	5	1	1	33	49	13	95
1073	19	Female	West Java	Java Island	3	4	3	5	4	3	4	2	5	4	2	4	1	1	2	2	1	2	2	3	2	2	2	2	2	2	26	31	12	69
1074	19	Female	Jambi	Outside Java Island	4	3	5	4	3	5	4	1	5	3	3	3	3	3	4	2	1	3	4	1	1	2	1	3	1	1	28	36	9	73
1075	21	Female	South Sulawesi	Outside Java Island	5	5	5	5	5	5	5	5	5	5	3	5	2	3	3	3	3	3	3	3	2	3	3	3	2	2	35	46	15	96
1076	22	Female	Central Java	Java Island	5	4	5	5	4	5	5	2	5	2	4	4	4	3	4	2	2	2	4	1	1	2	1	2	3	1	33	39	10	82
1077	21	Female	Jakarta	Java Island	5	5	5	5	5	5	4	4	5	5	5	5	5	4	4	4	4	5	4	4	2	3	3	4	3	3	34	58	18	110
1078	20	Female	Jakarta	Java Island	5	4	4	4	3	4	4	4	5	4	4	4	3	3	3	3	4	5	3	2	3	1	1	4	1	2	28	47	12	87
1079	19	Female	South Sulawesi	Outside Java Island	5	5	3	5	5	5	3	4	4	5	4	5	5	4	5	5	3	5	5	4	3	3	3	5	3	4	31	58	21	110
1080	21	Female	Jakarta	Java Island	5	5	5	5	5	4	3	4	5	1	3	3	4	4	4	3	4	4	4	2	3	1	2	3	1	1	32	45	11	88
1081	23	Female	South Sumatra	Outside Java Island	5	5	5	5	5	5	5	3	5	5	3	5	4	4	5	3	3	5	5	3	1	1	1	2	1	1	35	53	7	95
1082	21	Female	Banten	Java Island	5	5	5	5	4	5	4	5	5	4	5	3	5	4	4	2	3	3	5	2	1	2	1	3	1	1	33	50	9	92
1083	22	Female	Riau	Outside Java Island	5	5	4	5	4	4	5	4	5	5	4	5	4	3	3	3	5	4	4	4	3	2	1	3	1	1	32	53	11	96
1084	20	Female	East Java	Java Island	3	5	3	5	5	4	4	2	4	1	2	3	2	2	4	1	1	5	4	1	1	1	1	4	1	1	29	32	9	70
1085	19	Female	Banten	Java Island	5	5	5	5	5	5	5	4	3	2	2	5	2	1	4	3	1	5	3	2	1	2	1	4	3	1	35	37	12	84
1086	25	Female	West Java	Java Island	5	5	5	5	5	4	5	1	5	2	2	4	3	1	2	1	1	3	3	1	1	1	1	3	1	3	34	29	10	73
1087	20	Female	Central Java	Java Island	5	5	5	5	5	4	5	3	5	5	5	4	4	4	5	4	5	3	4	3	3	3	2	4	3	2	34	54	17	105
1088	20	Female	Banten	Java Island	5	5	5	5	5	4	5	3	5	5	5	4	4	4	5	4	5	3	4	3	3	3	2	4	3	2	34	54	17	105
1089	19	Female	Central Java	Java Island	5	5	5	5	5	5	4	1	5	3	3	5	5	4	4	2	1	1	4	1	1	1	1	3	1	1	34	39	8	81
1090	23	Female	Banten	Java Island	4	5	4	5	5	5	5	3	5	3	3	5	4	4	4	3	3	5	5	2	3	5	1	5	3	3	33	49	20	102
1091	24	Female	Jakarta	Java Island	5	5	5	5	5	5	5	5	5	3	5	5	2	1	3	3	1	3	3	2	1	1	1	3	1	4	35	41	11	87
1092	20	Female	Jakarta	Java Island	4	4	4	4	3	4	4	2	4	3	2	3	3	3	3	2	2	3	2	1	2	2	1	1	1	1	27	33	8	68
1093	19	Female	West Java	Java Island	5	5	5	5	5	5	5	3	5	3	1	4	5	5	3	3	4	1	5	1	1	5	1	1	1	1	35	43	10	88
1094	20	Female	South Sulawesi	Outside Java Island	4	4	4	4	3	4	3	3	4	3	2	3	3	2	2	3	1	2	2	1	1	1	1	2	1	2	26	31	8	65
1095	22	Female	East Java	Java Island	5	5	4	5	3	5	3	1	3	2	1	3	1	1	3	1	1	1	3	1	1	1	1	2	1	1	30	22	7	59
1096	20	Female	West Java	Java Island	5	4	5	5	4	4	5	5	5	3	1	4	4	3	4	2	4	3	5	2	1	3	1	5	1	1	32	45	12	89
1097	19	Female	Jakarta	Java Island	5	5	5	5	4	4	4	2	4	4	3	4	4	4	4	1	3	4	4	2	2	3	3	3	4	3	32	43	18	93
1098	20	Female	West Sulawesi	Outside Java Island	5	5	5	5	5	5	5	2	3	3	2	4	5	2	3	1	3	2	4	2	1	1	1	3	1	1	35	36	8	79
1099	20	Female	West Sulawesi	Outside Java Island	3	3	2	2	2	2	2	3	5	3	2	2	3	3	2	3	2	2	3	2	2	2	2	2	2	2	16	35	12	63
1100	22	Female	Riau	Outside Java Island	5	4	5	5	4	5	4	3	5	3	4	4	3	3	3	3	2	2	4	2	2	2	2	3	3	3	32	41	15	88
1101	28	Female	Jakarta	Java Island	5	4	5	5	4	4	4	4	5	3	1	4	1	1	1	1	1	4	1	1	1	1	1	2	1	1	31	28	7	66
1102	24	Female	West Java	Java Island	5	5	5	5	5	5	5	5	5	3	5	5	2	1	3	3	1	3	3	2	1	1	1	3	1	4	35	41	11	87
1103	21	Female	West Java	Java Island	5	5	5	5	4	5	5	3	5	3	3	3	4	4	4	3	3	4	4	2	3	1	1	4	3	3	34	45	15	94
1104	22	Female	East Java	Java Island	5	5	5	5	5	5	5	2	5	2	5	5	2	4	4	1	1	5	4	2	1	1	1	1	1	1	35	42	6	83
1105	19	Female	Banten	Java Island	5	4	5	3	3	3	4	3	4	3	2	5	4	3	2	3	2	2	5	1	1	1	1	3	1	1	27	39	8	74
1106	19	Female	East Kalimantan	Outside Java Island	5	4	5	4	4	3	4	3	2	4	2	2	3	2	5	3	2	2	4	1	2	1	1	3	1	1	29	35	9	73
1107	19	Female	West Sumatra	Outside Java Island	4	4	4	4	4	4	4	5	5	4	5	4	3	3	4	4	3	3	5	3	1	3	3	2	2	3	28	51	14	93
1108	20	Female	Yogyakarta	Java Island	5	5	5	5	4	4	5	3	4	4	4	4	3	3	4	3	3	4	4	2	3	1	1	3	1	2	33	45	11	89
1109	21	Female	West Java	Java Island	5	4	5	5	5	5	4	4	4	3	2	4	2	2	3	2	3	2	3	1	1	1	1	2	1	1	33	35	7	75
1110	19	Female	West Java	Java Island	5	5	5	5	5	5	5	3	5	5	5	5	3	3	5	5	2	3	5	1	1	2	1	2	1	1	35	50	8	93
1111	20	Female	Central Java	Java Island	5	5	5	4	3	3	3	3	3	3	3	3	3	3	3	4	3	3	3	2	1	3	1	3	3	3	28	39	14	81
1112	20	Female	West Java	Java Island	5	5	5	5	4	4	5	4	5	5	2	2	4	3	5	3	3	2	4	1	1	3	1	5	3	3	33	43	16	92
1113	21	Female	Jakarta	Java Island	5	5	5	5	5	5	5	3	2	5	1	5	5	5	3	1	1	5	1	1	1	1	1	1	1	1	35	38	6	79
1114	19	Female	West Java	Java Island	5	4	4	4	4	4	4	3	4	4	3	4	4	4	5	3	4	3	3	2	1	1	1	2	1	1	29	46	7	82
1115	21	Female	Jakarta	Java Island	5	4	5	5	5	5	4	4	4	3	2	4	2	2	3	2	3	2	3	1	1	1	1	2	1	1	33	35	7	75
1116	21	Female	East Java	Java Island	5	5	5	5	4	5	5	4	5	4	3	5	3	4	3	2	4	3	4	2	3	2	1	5	1	2	34	46	14	94
1117	20	Male	Banten	Java Island	4	4	4	5	4	4	4	3	4	3	2	4	4	3	3	2	4	4	4	3	4	2	2	3	3	2	29	43	16	88
1118	21	Male	West Java	Java Island	5	4	4	4	4	4	4	3	4	2	2	4	2	2	3	1	1	3	2	1	1	1	1	1	1	1	29	30	6	65
1119	19	Female	West Nusa Tenggara	Outside Java Island	4	3	3	5	3	3	3	3	4	2	2	2	2	2	2	1	2	3	3	1	1	2	1	2	1	2	24	29	9	62
1120	20	Female	West Java	Java Island	4	4	5	4	4	5	5	5	4	2	3	5	3	3	3	5	2	3	4	2	2	2	1	3	2	3	31	44	13	88
1121	25	Female	Jakarta	Java Island	4	3	5	4	3	4	4	3	5	2	4	3	4	3	4	2	2	2	4	2	1	2	1	2	2	2	27	40	10	77
1122	23	Female	West Java	Java Island	5	4	5	4	4	4	4	4	4	1	3	4	4	3	2	1	2	2	4	1	1	1	1	2	1	2	30	35	8	73
1123	24	Female	South Sulawesi	Outside Java Island	4	4	4	4	4	3	4	2	5	2	3	4	2	2	3	2	4	4	3	2	3	3	1	3	3	2	27	38	15	80
1124	21	Female	West Java	Java Island	5	5	5	5	5	5	5	3	5	3	4	5	4	3	2	2	1	3	4	2	1	1	1	4	1	1	35	41	9	85
1125	24	Female	Central Sulawesi	Outside Java Island	5	4	5	5	5	5	5	2	4	5	5	4	2	1	2	3	4	5	5	2	2	1	1	4	1	1	34	44	10	88
1126	20	Female	Banten	Java Island	4	3	4	4	3	4	2	3	4	3	1	3	2	3	3	1	4	2	3	1	1	1	1	3	1	1	24	33	8	65
1127	20	Female	Central Java	Java Island	4	4	4	4	3	4	2	2	4	2	4	2	4	4	4	2	2	4	4	2	1	1	1	3	1	2	25	40	9	74
1128	21	Female	Banten	Java Island	5	5	5	5	5	5	5	4	5	2	5	4	4	3	3	5	5	5	4	2	1	1	1	5	2	3	35	51	13	99
1129	23	Female	Jakarta	Java Island	5	5	5	5	5	5	5	2	5	1	2	4	2	1	1	1	1	2	4	1	1	1	1	1	1	1	35	27	6	68
1130	25	Female	Central Sulawesi	Outside Java Island	5	5	5	5	5	3	4	5	5	5	5	5	3	3	4	2	3	4	4	1	2	1	1	3	1	1	32	49	9	90
1131	23	Female	North Sulawesi	Outside Java Island	4	4	4	4	4	4	4	2	4	3	2	4	3	3	3	2	3	4	4	2	2	1	1	2	1	1	28	39	8	75
1132	20	Female	Banten	Java Island	5	5	5	5	5	5	5	5	5	5	4	5	5	5	5	5	2	4	5	5	2	2	2	4	2	4	35	60	16	111
1133	23	Female	Riau	Outside Java Island	3	3	4	3	3	3	3	4	5	3	2	2	1	1	2	1	2	2	2	1	1	1	1	2	3	1	22	28	9	59
1134	19	Female	Jakarta	Java Island	5	5	5	5	5	5	5	4	5	5	4	5	5	5	5	4	4	3	5	3	1	3	1	5	1	1	35	57	12	104
1135	20	Female	South Sumatra	Outside Java Island	4	5	4	4	3	4	4	4	4	3	4	4	3	4	4	4	2	3	4	2	1	3	1	4	1	2	28	45	12	85
1136	20	Female	Jakarta	Java Island	4	4	4	5	5	4	3	3	5	3	3	4	3	3	4	3	2	3	4	2	3	3	2	3	2	2	29	42	15	86
1137	23	Male	West Java	Java Island	2	2	2	3	2	2	2	2	2	3	2	2	2	2	2	2	2	2	2	2	2	3	3	3	2	3	15	27	16	58
1138	21	Female	North Maluku	Outside Java Island	4	4	5	5	5	5	5	4	5	3	4	4	5	4	4	3	4	4	4	4	2	1	1	4	1	1	33	52	10	95
1139	19	Female	Jakarta	Java Island	5	5	5	5	5	4	5	5	5	4	5	4	5	5	5	4	4	4	5	3	4	4	2	5	5	4	34	58	24	116
1140	20	Female	Banten	Java Island	4	3	4	3	3	3	3	3	3	3	2	3	2	2	3	1	1	3	2	2	1	1	1	2	1	2	23	30	8	61
1141	25	Female	Jakarta	Java Island	5	5	5	5	5	5	5	3	5	4	3	5	3	2	4	2	1	4	4	2	1	2	2	2	2	2	35	42	11	88
1142	20	Female	Jakarta	Java Island	3	4	4	5	5	5	5	5	5	4	3	5	2	2	4	2	3	3	4	2	3	1	2	2	2	2	31	44	12	87
1143	24	Female	Jakarta	Java Island	4	4	4	4	3	3	3	1	4	4	4	4	3	3	3	1	1	1	4	1	1	1	1	1	1	2	25	34	7	66
1144	19	Female	North Sumatra	Outside Java Island	4	4	4	3	4	3	4	3	3	3	3	3	3	3	3	4	4	3	3	3	3	3	3	3	3	3	26	41	18	85
1145	25	Female	West Java	Java Island	5	5	5	5	5	5	5	1	5	4	4	5	5	4	5	3	5	5	5	5	3	3	1	5	1	1	35	56	14	105
1146	19	Female	West Java	Java Island	5	5	5	4	4	4	5	3	5	4	2	5	3	2	3	3	2	4	3	2	1	1	2	4	1	2	32	41	11	84
1147	30	Female	Jakarta	Java Island	5	5	5	5	4	3	3	4	5	3	4	4	4	4	5	3	3	3	4	3	2	5	3	3	1	1	30	49	15	94
1148	20	Female	West Java	Java Island	4	4	4	4	4	4	3	4	3	3	3	4	3	3	3	3	4	2	4	2	1	2	1	2	2	1	27	41	9	77
1149	19	Female	Jakarta	Java Island	4	3	4	5	4	4	3	2	4	3	4	3	4	2	4	3	4	4	5	2	2	4	1	3	3	3	27	44	16	87
1150	19	Female	Central Java	Java Island	4	5	4	5	5	4	5	4	5	4	5	5	5	5	5	3	5	5	5	2	4	5	5	5	3	2	32	58	24	114
1151	22	Female	Central Java	Java Island	5	5	4	5	4	4	5	3	5	5	3	3	1	3	3	2	1	4	3	1	1	3	3	4	1	1	32	37	13	82
1152	21	Female	West Java	Java Island	5	5	5	5	5	5	5	4	5	2	4	5	4	3	5	5	4	2	5	5	2	4	1	5	2	2	35	53	16	104
1153	19	Female	West Java	Java Island	5	4	5	5	4	4	4	2	5	2	2	4	3	2	4	1	2	1	4	1	1	1	1	2	1	1	31	33	7	71
1154	21	Female	Jakarta	Java Island	5	5	5	5	4	5	5	3	4	4	3	5	5	4	5	3	3	2	4	3	1	4	1	2	1	1	34	48	10	92
1155	22	Female	Jakarta	Java Island	3	3	4	4	3	3	4	2	4	1	2	3	3	4	4	1	4	3	3	1	2	1	1	2	1	1	24	35	8	67
1156	22	Female	Jakarta	Java Island	5	4	5	4	3	4	4	5	4	2	4	3	4	4	5	4	5	5	5	1	1	1	1	4	3	1	29	51	11	91
1157	22	Female	West Java	Java Island	5	4	5	5	5	5	4	3	5	5	3	5	4	4	4	2	2	4	5	2	4	3	1	4	2	2	33	48	16	97
1158	20	Female	East Java	Java Island	5	5	5	5	5	5	5	5	5	3	3	5	4	4	4	4	5	5	4	2	3	2	1	4	1	1	35	53	12	100
1159	19	Female	Jakarta	Java Island	5	5	5	5	4	4	5	4	5	2	3	4	2	2	3	2	2	3	4	1	1	5	5	4	2	1	33	37	18	88
1160	19	Female	West Java	Java Island	5	5	5	5	5	5	5	5	5	3	4	5	4	1	4	2	1	4	5	1	2	1	1	3	2	2	35	44	11	90
1161	19	Female	West Sumatra	Outside Java Island	5	5	5	5	4	4	5	3	5	3	3	3	3	3	3	2	1	3	4	2	2	2	1	2	2	2	33	38	11	82
1162	21	Female	Central Java	Java Island	5	5	4	5	5	5	4	4	5	2	2	4	4	2	2	2	4	2	4	2	2	2	2	5	3	2	33	39	16	88
1163	21	Female	East Java	Java Island	5	5	5	5	5	5	4	4	5	3	4	5	5	2	4	3	4	5	5	3	3	3	1	4	3	3	34	52	17	103
1164	21	Female	Central Java	Java Island	5	5	5	5	4	3	5	3	3	5	2	5	3	4	3	4	2	5	4	2	2	2	1	4	2	1	32	45	12	89
1165	20	Female	North Sulawesi	Outside Java Island	5	4	5	5	4	5	4	4	5	4	4	4	4	2	4	3	1	3	4	2	1	1	1	2	1	1	32	44	7	83
1166	22	Female	Jakarta	Java Island	4	5	5	5	4	4	4	2	5	3	2	4	3	2	4	1	3	2	5	1	1	1	1	3	1	1	31	37	8	76
1167	24	Female	Banten	Java Island	5	4	5	4	4	3	3	2	5	4	1	3	2	1	2	2	2	3	3	1	1	2	1	2	1	1	28	31	8	67
1168	24	Female	North Sumatra	Outside Java Island	5	4	5	5	5	5	5	3	4	3	5	4	5	5	5	2	3	5	5	2	3	4	1	2	1	2	34	51	13	98
1169	19	Female	Jakarta	Java Island	3	4	4	4	2	3	4	1	3	1	1	3	4	1	1	1	1	2	1	1	1	1	1	1	1	1	24	21	6	51
1170	21	Female	Banten	Java Island	5	4	5	5	4	5	5	3	5	3	4	4	4	4	2	4	4	5	5	2	2	1	1	4	4	4	33	49	16	98
1171	24	Female	Jakarta	Java Island	4	4	4	5	5	3	4	5	3	4	5	5	4	2	4	4	3	5	5	3	3	4	1	3	4	2	29	52	17	98
1172	21	Female	West Java	Java Island	4	4	4	4	3	4	4	3	4	2	4	4	4	2	2	2	2	3	4	2	1	2	2	4	1	1	27	38	11	76
1173	24	Female	Papua	Outside Java Island	5	4	5	4	4	3	3	2	5	4	1	3	2	1	2	2	2	3	3	1	1	2	1	2	1	1	28	31	8	67
1174	24	Female	Central Java	Java Island	5	4	5	4	4	3	3	2	5	4	1	3	2	1	2	2	2	3	3	1	1	2	1	2	1	1	28	31	8	67
1175	20	Female	Central Java	Java Island	5	4	4	4	4	4	4	3	4	2	1	3	3	2	3	2	3	4	3	3	2	2	2	4	1	1	29	36	12	77
1176	23	Female	West Kalimantan	Outside Java Island	5	4	4	4	4	3	4	2	5	2	4	4	4	4	4	1	1	3	4	1	1	1	1	3	1	1	28	39	8	75
1177	19	Female	Yogyakarta	Java Island	5	4	5	4	4	5	5	3	3	4	2	4	3	1	5	3	1	2	2	3	1	1	1	2	1	1	32	36	7	75
1178	26	Male	Banten	Java Island	4	3	4	4	3	4	1	4	5	3	2	4	2	1	1	2	1	4	2	1	1	1	1	4	4	1	23	32	12	67
1179	24	Female	West Sumatra	Outside Java Island	4	4	4	4	4	4	3	3	3	4	2	4	3	3	4	1	1	4	4	1	1	1	1	2	1	1	27	37	7	71
1180	24	Female	West Java	Java Island	4	4	4	5	4	4	4	4	2	3	4	4	4	2	4	4	4	4	4	2	1	1	1	3	3	3	29	45	12	86
1181	19	Female	West Kalimantan	Outside Java Island	3	3	4	5	5	4	2	3	2	3	2	4	2	3	2	1	1	2	1	2	1	1	1	1	1	1	26	28	6	60
1182	23	Female	Lampung	Outside Java Island	4	4	4	4	4	4	4	4	5	3	4	4	4	4	4	3	2	4	4	3	1	2	1	1	1	1	28	48	7	83
1183	28	Female	Central Java	Java Island	3	4	5	5	3	5	4	3	1	5	1	5	1	2	1	1	1	1	4	1	1	1	1	1	1	1	29	27	6	62
1184	29	Female	West Kalimantan	Outside Java Island	5	5	5	5	5	5	3	4	3	4	2	4	1	1	1	1	1	4	1	1	1	1	1	1	1	1	33	28	6	67
1185	21	Female	North Sumatra	Outside Java Island	4	4	4	5	4	4	4	5	4	5	3	5	3	2	3	2	3	5	4	3	2	1	1	4	1	1	29	47	10	86
1186	19	Female	Lampung	Outside Java Island	5	3	4	5	3	4	4	3	5	3	2	3	4	2	4	3	2	2	4	2	2	1	1	3	2	2	28	39	11	78
1187	20	Female	Banten	Java Island	5	5	5	5	4	5	4	3	5	4	3	5	3	5	4	3	5	2	3	1	3	1	1	3	1	1	33	46	10	89
1188	23	Female	East Java	Java Island	5	5	5	5	5	5	5	3	4	5	1	4	4	3	5	2	4	5	5	3	5	5	1	5	4	3	35	48	23	106
1189	20	Female	Yogyakarta	Java Island	3	5	5	5	5	3	2	3	4	4	3	4	3	3	4	5	3	2	5	3	2	3	1	4	2	1	28	46	13	87
1190	23	Female	Banten	Java Island	5	5	5	5	4	5	5	3	5	4	3	3	3	3	3	3	2	4	4	3	2	2	2	3	1	2	34	43	12	89
1191	26	Female	West Java	Java Island	5	5	5	5	5	5	4	5	5	5	5	5	5	5	5	5	4	5	5	5	5	3	4	4	3	3	34	64	22	120
1192	26	Female	Jakarta	Java Island	4	5	4	5	5	4	4	3	5	4	4	5	3	4	4	5	4	4	3	4	3	4	1	4	2	2	31	52	16	99
1193	20	Female	Jakarta	Java Island	5	5	5	5	5	5	5	4	5	5	2	5	5	5	5	3	3	2	4	3	2	1	1	3	2	2	35	51	11	97
1194	21	Female	West Kalimantan	Outside Java Island	4	4	5	3	4	4	4	3	5	4	3	4	3	3	3	2	1	2	2	1	1	1	1	3	1	1	28	36	8	72
1195	27	Male	Banten	Java Island	5	5	5	5	5	3	3	3	5	4	3	5	3	1	3	3	3	3	5	3	1	1	1	5	2	1	31	44	11	86
1196	20	Male	Jakarta	Java Island	4	3	4	4	5	4	5	5	5	4	2	4	4	1	3	2	1	4	4	3	5	5	3	3	3	1	29	42	20	91
1197	26	Female	Bangka Belitung Islands	Outside Java Island	5	4	4	4	4	4	4	3	4	2	3	4	2	3	4	2	1	3	4	3	3	2	1	2	1	1	29	38	10	77
1198	29	Female	Jakarta	Java Island	5	5	5	5	5	5	5	5	5	5	5	5	5	5	5	1	1	5	5	5	1	1	1	1	1	1	35	57	6	98
1199	24	Female	East Kalimantan	Outside Java Island	5	4	5	3	3	2	4	3	5	4	1	4	1	1	3	1	1	1	3	1	1	1	1	3	4	4	26	29	14	69
1200	28	Male	West Kalimantan	Outside Java Island	5	4	4	4	4	4	3	2	2	2	1	3	2	2	3	1	1	1	3	1	2	1	1	1	1	1	28	24	7	59
1201	21	Female	West Java	Java Island	5	3	5	4	3	4	4	5	5	5	3	4	4	2	2	2	1	4	4	2	3	2	2	2	3	2	28	43	14	85
1202	21	Female	Jakarta	Java Island	5	5	5	5	5	5	2	3	5	5	5	5	5	4	5	3	3	5	5	5	3	2	2	4	5	3	32	58	19	109
1203	27	Male	Central Java	Java Island	5	5	5	5	5	5	5	2	5	1	4	4	5	2	5	2	1	5	5	3	3	1	1	2	1	3	35	44	11	90
1204	30	Female	Yogyakarta	Java Island	5	5	5	5	4	5	5	4	5	3	3	3	4	3	3	3	3	2	4	2	2	1	1	4	2	3	34	42	13	89
1205	21	Female	West Java	Java Island	5	3	5	5	3	5	4	3	4	2	3	4	4	4	3	2	2	3	2	1	1	1	2	3	1	1	30	37	9	76
1206	26	Female	Central Java	Java Island	5	5	5	5	4	3	3	4	5	4	2	4	5	5	5	3	1	3	5	3	3	3	3	4	2	1	30	49	16	95
1207	25	Male	Lampung	Outside Java Island	5	5	5	5	5	5	5	5	2	5	5	5	4	2	4	5	4	4	5	5	2	4	5	2	2	2	35	55	17	107
1208	20	Female	Central Java	Java Island	5	5	5	5	5	5	4	3	4	4	2	4	1	1	5	3	1	4	4	3	1	1	3	2	1	1	34	39	9	82
1209	21	Female	Jakarta	Java Island	5	5	5	5	5	5	4	5	5	3	4	5	3	4	4	3	5	4	5	3	3	4	1	5	1	1	34	53	15	102
1210	24	Female	Riau	Outside Java Island	5	5	3	5	5	5	3	3	5	4	3	3	3	2	2	1	1	1	1	1	1	1	1	1	1	1	31	30	6	67
1211	23	Female	East Java	Java Island	3	3	3	3	3	3	3	4	4	3	3	4	2	2	3	3	4	1	4	2	1	2	1	2	3	1	21	39	10	70
1212	20	Female	Banten	Java Island	4	4	4	4	4	4	3	4	5	3	4	4	5	4	4	3	2	3	4	3	1	1	1	3	2	2	27	48	10	85
1213	37	Female	Central Java	Java Island	3	3	3	4	4	4	3	2	2	2	4	4	4	4	4	2	2	4	4	1	1	1	1	1	1	1	24	39	6	69
1214	22	Male	West Sumatra	Outside Java Island	5	5	5	5	5	5	5	4	5	5	3	5	2	1	1	5	2	3	4	2	1	1	1	4	3	1	35	42	11	88
1215	20	Female	Central Java	Java Island	5	3	5	5	4	3	4	2	5	3	4	5	3	3	3	2	1	1	3	1	2	2	1	3	1	1	29	36	10	75
1216	27	Female	South Sumatra	Outside Java Island	5	5	5	4	4	3	4	5	5	4	3	4	4	5	3	3	3	4	3	3	4	2	3	3	3	1	30	49	16	95
1217	21	Female	Jakarta	Java Island	5	4	5	5	5	5	5	3	5	2	2	4	3	2	4	1	2	3	4	1	1	3	1	3	1	1	34	36	10	80
1218	20	Female	West Nusa Tenggara	Outside Java Island	5	4	5	4	4	4	4	4	5	5	4	4	4	4	4	4	4	3	3	4	2	2	1	4	2	3	30	52	14	96
1219	20	Female	West Kalimantan	Outside Java Island	5	5	5	5	5	5	5	5	5	1	5	5	5	5	5	5	5	5	5	1	1	1	5	5	5	5	35	57	22	114
1220	21	Female	South Sulawesi	Outside Java Island	5	5	5	4	4	4	4	4	5	3	2	4	3	4	3	3	2	2	4	2	1	1	1	2	1	1	31	41	7	79
1221	20	Female	East Java	Java Island	5	4	5	4	4	3	4	4	5	1	3	4	4	2	2	3	2	4	4	3	1	2	1	3	1	3	29	41	11	81
1222	20	Female	East Java	Java Island	5	5	5	5	5	5	5	5	5	1	1	5	3	3	5	3	1	5	5	1	1	1	1	5	1	1	35	43	10	88
1223	28	Female	Jakarta	Java Island	4	4	4	4	4	4	4	2	4	2	4	4	4	4	4	3	4	4	4	2	2	1	1	2	1	1	28	45	8	81
1224	19	Female	West Java	Java Island	5	5	5	5	5	5	5	5	4	2	4	5	4	5	4	2	2	4	3	2	2	2	2	4	2	3	35	46	15	96
1225	19	Female	North Sumatra	Outside Java Island	5	5	5	5	4	5	3	1	4	4	1	4	3	4	3	1	3	1	4	4	1	3	1	2	1	1	32	37	9	78
1226	20	Female	Jakarta	Java Island	5	5	5	5	5	5	5	4	5	3	3	5	4	2	3	2	1	1	3	1	1	2	3	2	1	1	35	37	10	82
1227	24	Female	Jakarta	Java Island	4	5	5	5	5	4	5	4	5	4	4	5	3	4	4	5	5	3	5	5	3	3	3	5	3	3	33	56	20	109
1228	24	Female	West Java	Java Island	4	5	5	5	5	4	5	4	5	4	4	5	3	4	4	5	5	3	5	5	3	3	3	5	3	3	33	56	20	109
1229	23	Female	West Java	Java Island	5	5	5	5	5	5	5	5	5	4	3	5	5	3	5	5	4	2	5	1	3	1	1	5	1	1	35	52	12	99
1230	22	Female	West Java	Java Island	4	4	3	4	4	3	2	2	4	2	3	3	3	3	4	3	1	3	4	2	2	1	1	3	1	1	24	37	9	70
1231	21	Female	West Java	Java Island	3	4	3	4	3	3	3	4	5	3	3	3	3	4	3	3	2	3	3	2	1	1	1	2	2	2	23	41	9	73
1232	23	Female	East Java	Java Island	3	5	4	5	5	4	4	4	4	4	3	5	4	4	3	2	2	5	4	3	2	1	1	2	1	1	30	47	8	85
1233	20	Female	West Java	Java Island	3	3	5	3	3	3	3	3	5	3	2	3	3	2	3	2	2	3	3	1	1	3	3	3	2	2	23	35	14	72
1234	19	Female	East Java	Java Island	2	5	3	5	5	3	3	4	5	4	4	5	5	4	3	5	4	5	5	2	1	3	2	3	2	1	26	55	12	93
1235	23	Female	West Java	Java Island	5	3	5	5	5	3	4	3	5	3	5	4	2	2	3	3	3	4	4	2	2	2	1	3	3	2	30	43	13	86
1236	20	Female	West Java	Java Island	4	4	5	4	4	4	4	3	4	3	3	4	3	2	3	3	1	1	3	2	1	1	4	2	3	3	29	35	14	78
1237	27	Female	South Sulawesi	Outside Java Island	4	3	4	4	4	4	4	4	4	3	3	4	3	2	3	3	2	2	3	1	2	1	1	1	1	1	27	37	7	71
1238	19	Female	West Java	Java Island	4	4	4	5	5	4	4	3	5	3	2	3	4	3	3	3	2	2	4	1	1	1	1	3	2	2	30	38	10	78
1239	29	Female	Central Java	Java Island	4	4	4	5	4	5	3	3	4	4	3	4	4	3	4	3	2	4	4	3	2	5	4	4	2	2	29	45	19	93
1240	22	Female	South Kalimantan	Outside Java Island	3	4	3	4	3	3	3	3	5	3	2	3	3	2	3	2	2	4	3	1	2	2	1	3	2	2	23	36	12	71
1241	19	Female	East Java	Java Island	5	4	5	4	3	4	4	4	5	3	3	4	3	3	4	3	2	2	4	2	2	1	1	3	2	3	29	42	12	83
1242	20	Female	West Java	Java Island	5	5	5	5	4	5	4	3	5	3	2	4	3	1	5	3	1	4	4	1	1	2	1	3	1	1	33	39	9	81
1243	19	Female	Jakarta	Java Island	5	5	5	5	5	5	5	4	5	3	4	5	2	1	3	4	2	2	5	2	1	1	1	2	1	1	35	42	7	84
1244	19	Female	Jakarta	Java Island	2	5	2	5	4	3	2	3	4	4	2	4	2	2	3	3	4	3	3	1	2	3	1	2	3	4	23	38	15	76
1245	19	Female	Bali	Outside Java Island	5	4	5	5	4	5	4	3	4	3	3	4	4	4	4	3	4	3	5	3	3	1	1	4	2	2	32	47	13	92
1246	22	Female	West Java	Java Island	3	4	3	4	3	3	3	3	5	3	2	3	3	2	3	2	2	4	3	1	2	2	1	3	2	2	23	36	12	71
1247	23	Female	East Java	Java Island	5	5	5	5	5	5	4	4	5	5	5	5	4	4	5	3	5	4	5	3	3	1	1	3	1	2	34	57	11	102
1248	21	Female	East Kalimantan	Outside Java Island	4	4	4	4	4	3	4	4	5	3	2	3	3	2	2	2	1	5	3	1	1	1	1	2	2	1	27	36	8	71
1249	28	Male	Jakarta	Java Island	5	5	5	5	4	5	3	3	4	2	1	5	3	1	1	2	1	1	1	1	1	1	1	2	1	1	32	26	7	65
1250	25	Female	Banten	Java Island	4	4	4	4	4	4	5	5	3	3	4	5	3	3	4	3	2	3	4	1	1	3	1	3	1	3	29	43	12	84
1251	28	Female	Riau	Outside Java Island	4	4	5	4	4	4	4	3	4	3	1	3	2	1	3	2	3	3	4	1	1	1	1	1	1	1	29	33	6	68
1252	30	Male	West Java	Java Island	3	4	2	4	3	3	2	2	4	1	5	3	2	2	2	2	3	2	4	1	3	3	1	2	1	2	21	33	12	66
1253	27	Female	East Java	Java Island	4	4	4	4	4	4	4	3	4	5	4	4	4	2	3	3	1	2	3	3	3	3	2	4	2	2	28	41	16	85
1254	26	Female	Central Java	Java Island	5	5	5	5	5	5	5	5	5	2	2	5	3	4	3	4	4	1	2	4	1	1	2	3	3	3	35	44	13	92
1255	20	Female	Banten	Java Island	5	4	5	5	3	4	3	4	5	3	3	4	3	3	4	3	1	3	1	3	1	1	1	3	3	3	29	40	12	81
1256	22	Female	South Sulawesi	Outside Java Island	5	5	5	5	3	5	5	3	5	2	5	5	4	4	4	4	4	2	4	1	3	1	1	3	3	4	33	47	15	95
1257	23	Female	Jambi	Outside Java Island	4	4	4	4	4	4	4	4	5	2	2	5	4	4	4	2	4	4	4	1	1	1	1	1	1	1	28	45	6	79
1258	23	Female	East Java	Java Island	5	3	5	4	4	4	5	5	4	5	5	4	4	4	3	3	2	3	4	3	2	4	4	3	2	1	30	49	16	95
1259	22	Female	South Sumatra	Outside Java Island	5	5	5	5	5	5	5	4	5	5	5	5	5	5	3	4	3	4	3	1	1	1	3	3	2	1	35	52	11	98
1260	30	Female	South Sulawesi	Outside Java Island	4	4	4	4	4	4	4	3	4	5	4	4	4	2	4	2	2	3	4	2	1	2	4	4	2	2	28	43	15	86
1261	19	Female	Jakarta	Java Island	5	5	5	5	5	4	5	3	5	3	5	4	4	4	5	3	5	5	5	3	3	1	1	3	1	3	34	54	12	100
1262	20	Female	West Java	Java Island	4	4	4	4	4	4	4	3	4	1	2	4	4	2	2	1	1	4	4	2	1	1	1	4	1	2	28	34	10	72
1263	20	Female	Central Java	Java Island	4	4	4	4	3	4	4	4	5	3	3	5	3	4	3	3	4	5	3	3	4	4	2	3	3	4	27	48	20	95
1264	20	Female	Jakarta	Java Island	4	5	4	4	3	3	4	3	4	3	3	4	3	4	4	4	3	2	4	1	2	1	2	3	3	3	27	42	14	83
1265	20	Female	Jambi	Outside Java Island	5	4	4	5	5	4	4	3	5	4	3	4	4	2	3	2	1	3	3	2	2	1	1	3	1	1	31	39	9	79
1266	22	Female	East Java	Java Island	5	5	5	5	5	5	5	1	5	4	2	5	5	3	5	5	2	4	4	3	1	1	1	5	1	1	35	48	10	93
1267	24	Female	Central Java	Java Island	4	5	3	5	5	5	4	2	1	4	2	5	3	2	1	1	1	4	5	1	3	3	1	4	1	1	31	32	13	76
1268	19	Female	Jakarta	Java Island	5	5	5	5	5	4	3	4	5	1	3	4	2	1	2	2	1	3	4	1	1	1	1	3	1	1	32	33	8	73
1269	19	Female	Central Java	Java Island	4	4	4	4	4	4	4	4	5	2	5	3	4	4	4	2	5	4	5	1	3	1	1	4	3	1	28	48	13	89
1270	19	Female	Jakarta	Java Island	3	4	3	4	3	4	3	4	4	2	2	2	1	1	2	2	3	4	2	2	1	1	1	2	1	1	24	31	7	62
1271	19	Female	East Java	Java Island	3	4	3	5	4	5	3	3	4	1	3	4	5	4	5	2	4	5	5	1	1	1	1	2	1	1	27	46	7	80
1272	28	Female	Jakarta	Java Island	5	5	5	5	5	5	5	5	5	5	3	5	4	3	5	3	3	3	3	4	3	3	4	4	3	3	35	51	20	106
1273	27	Female	Central Java	Java Island	5	3	4	3	3	3	4	4	4	1	1	3	2	2	2	1	2	1	2	1	1	1	1	2	1	1	25	26	7	58
1274	26	Female	West Java	Java Island	5	5	5	5	5	5	5	5	3	5	5	5	4	3	4	3	3	4	5	4	1	1	1	4	1	1	35	53	9	97
1275	22	Female	East Java	Java Island	4	4	4	4	3	4	4	5	5	5	5	5	5	4	4	4	5	4	5	4	5	4	5	4	4	4	27	60	26	113
1276	20	Female	East Java	Java Island	4	3	3	4	4	3	4	4	4	4	4	3	3	3	4	4	3	4	4	4	4	4	4	3	4	4	25	48	23	96
1277	22	Female	West Java	Java Island	4	4	4	5	4	4	3	4	4	3	3	4	4	2	4	4	2	3	2	1	2	1	1	2	2	2	28	40	10	78
1278	19	Female	West Java	Java Island	4	4	4	5	4	4	3	3	3	1	1	4	2	3	2	1	1	2	4	1	1	1	1	4	1	1	28	28	9	65
1279	30	Female	Central Java	Java Island	3	3	3	3	3	3	3	3	5	1	2	2	1	1	2	1	1	3	2	1	1	1	1	1	1	1	21	25	6	52
1280	21	Female	West Sulawesi	Outside Java Island	5	5	5	5	5	5	5	4	5	3	4	4	5	2	3	2	2	4	4	3	2	1	1	3	2	2	35	45	11	91
1281	21	Female	Jakarta	Java Island	4	5	5	5	5	5	5	5	5	4	5	5	4	2	3	4	5	2	4	3	2	3	1	5	4	1	34	51	16	101
1282	19	Female	East Java	Java Island	3	3	3	3	4	3	3	3	1	4	1	3	1	1	1	1	1	1	3	1	1	1	1	2	1	1	22	22	7	51
1283	22	Female	Bangka Belitung Islands	Outside Java Island	5	4	5	5	5	5	4	5	4	5	5	5	5	3	4	5	4	4	5	4	4	4	4	4	2	3	33	58	21	112
1284	30	Female	Jakarta	Java Island	3	1	2	2	2	2	1	3	5	4	1	2	1	1	1	1	1	2	3	1	1	3	5	2	1	1	13	26	13	52
1285	21	Female	Central Java	Java Island	5	4	4	4	3	4	4	4	5	3	3	4	4	2	4	3	2	2	5	2	1	3	3	4	2	3	28	43	16	87
1286	19	Female	Bali	Outside Java Island	4	4	4	5	3	4	4	3	4	3	4	4	4	2	4	4	1	2	4	2	3	4	1	4	3	3	28	41	18	87
1287	22	Female	Riau	Outside Java Island	4	5	4	5	5	5	5	3	4	3	2	4	3	4	3	2	1	3	3	2	2	2	1	3	2	1	33	37	11	81
1288	22	Female	West Java	Java Island	4	5	4	5	4	4	2	3	2	3	2	4	3	2	3	1	2	1	2	1	1	2	1	4	1	1	28	29	10	67
1289	20	Female	Central Java	Java Island	5	4	5	5	4	5	5	3	5	4	5	4	5	5	5	3	3	3	5	2	1	1	1	4	3	4	33	52	14	99
1290	22	Female	West Java	Java Island	4	5	4	5	4	4	2	3	2	3	2	4	3	2	3	1	2	1	2	1	1	2	1	4	1	1	28	29	10	67
1291	21	Female	Central Java	Java Island	3	3	3	3	2	2	3	3	4	3	3	3	2	3	2	2	2	2	3	1	1	1	3	2	1	1	19	33	9	61
1292	22	Female	Jakarta	Java Island	2	4	4	4	4	4	4	3	4	4	2	4	4	4	2	1	1	4	4	2	1	2	3	2	1	1	26	39	10	75
1293	20	Female	West Java	Java Island	4	5	5	5	5	5	5	3	5	4	3	4	4	3	4	2	3	2	5	2	2	2	1	4	2	2	34	44	13	91
1294	27	Female	West Java	Java Island	5	5	5	4	4	5	5	5	5	4	4	5	3	3	4	4	3	3	5	3	2	1	1	4	2	4	33	51	14	98
1295	27	Female	West Sulawesi	Outside Java Island	5	5	5	4	4	5	5	5	5	4	4	5	3	3	4	4	3	3	5	3	2	1	1	4	2	4	33	51	14	98
1296	22	Female	West Sulawesi	Outside Java Island	5	5	5	5	5	5	5	3	5	3	5	4	3	3	3	2	3	3	3	2	2	1	1	3	2	2	35	42	11	88
1297	19	Female	East Java	Java Island	4	5	4	4	4	4	3	3	5	2	3	3	4	3	3	4	3	5	3	3	2	3	2	3	2	2	28	44	14	86
1298	20	Female	East Java	Java Island	5	5	5	5	5	5	5	4	4	5	4	5	3	4	5	3	3	5	5	1	2	2	1	4	2	3	35	51	14	100
1299	21	Female	Banten	Java Island	4	4	4	3	3	3	3	4	4	2	3	4	3	4	3	1	4	2	4	1	1	1	1	1	1	1	24	39	6	69
1300	24	Male	South Sulawesi	Outside Java Island	4	5	4	5	5	4	4	4	3	4	5	4	3	3	4	5	5	4	4	5	5	4	5	4	5	3	31	53	26	110
1301	26	Female	South Sumatra	Outside Java Island	5	4	4	4	4	4	4	3	2	4	3	4	4	1	2	2	3	2	4	2	3	1	1	3	1	1	29	36	10	75
1302	19	Female	West Java	Java Island	4	1	5	5	4	5	1	1	1	1	1	2	1	1	2	1	1	2	3	1	1	2	1	2	1	1	25	18	8	51
1303	21	Female	West Java	Java Island	5	5	5	5	5	3	5	5	5	5	3	5	5	5	5	5	4	4	5	4	4	3	2	5	3	3	33	60	20	113
1304	24	Female	Central Java	Java Island	4	5	5	5	5	5	5	4	4	2	1	5	2	2	4	1	1	1	4	1	1	2	1	1	1	1	34	32	7	73
1305	24	Female	Lampung	Outside Java Island	5	5	5	5	5	5	3	3	4	2	1	5	2	2	1	1	3	1	2	1	1	1	1	1	1	1	33	28	6	67
1306	22	Female	East Java	Java Island	5	5	4	4	3	4	2	5	5	4	5	5	4	2	2	4	2	4	3	2	1	2	1	2	1	1	27	47	8	82
1307	19	Female	South Kalimantan	Outside Java Island	5	5	5	5	5	5	5	2	5	4	4	4	3	3	3	2	2	2	1	1	1	1	1	2	1	1	35	36	7	78
1308	24	Female	Bangka Belitung Islands	Outside Java Island	4	4	5	5	5	5	5	3	5	2	3	4	4	4	4	3	3	4	4	3	2	1	1	4	2	1	33	46	11	90
1309	21	Female	West Sumatra	Outside Java Island	5	5	5	5	4	5	5	4	5	5	3	5	3	3	4	3	3	5	5	2	1	1	2	3	3	1	34	50	11	95
1310	22	Female	West Java	Java Island	5	5	5	5	4	5	4	4	5	5	3	4	3	2	3	2	1	5	3	3	1	1	2	2	1	1	33	43	8	84
1311	22	Female	Jakarta	Java Island	5	5	4	5	4	4	4	5	5	3	2	4	2	3	4	2	3	4	4	1	1	2	2	2	1	1	31	42	9	82
1312	19	Female	Yogyakarta	Java Island	4	5	5	4	4	3	3	1	5	3	2	4	1	3	4	1	1	2	3	1	1	1	1	4	2	1	28	31	10	69
1313	21	Female	North Sumatra	Outside Java Island	4	4	4	4	2	3	3	3	4	2	2	2	3	2	4	1	3	3	4	1	1	1	1	2	1	1	24	34	7	65
1314	23	Female	West Java	Java Island	4	4	4	4	4	4	4	5	4	3	3	4	4	4	4	2	2	3	4	2	1	1	1	2	1	1	28	44	7	79
1315	20	Female	South Kalimantan	Outside Java Island	4	4	4	4	4	3	3	2	4	2	2	2	2	2	2	2	3	2	2	1	1	1	2	3	1	2	26	28	10	64
1316	20	Male	Central Java	Java Island	5	4	4	5	4	4	4	2	4	3	3	4	3	3	4	4	5	3	4	2	3	2	2	2	2	1	30	44	12	86
1317	28	Female	Jakarta	Java Island	4	3	4	5	4	4	3	3	5	4	4	5	4	3	4	2	4	4	4	2	1	1	1	3	1	1	27	48	8	83
1318	19	Female	East Java	Java Island	5	2	5	5	5	5	5	3	5	3	3	2	4	2	1	3	1	1	5	1	1	4	1	5	1	1	32	34	13	79
1319	20	Female	West Java	Java Island	3	3	3	5	3	3	2	2	5	2	2	4	3	2	3	2	3	2	3	3	1	1	2	4	2	2	22	36	12	70
1320	22	Female	Yogyakarta	Java Island	4	1	4	3	2	3	4	3	4	3	2	3	3	3	3	2	2	4	3	2	2	2	1	4	1	2	21	37	12	70
1321	29	Female	East Java	Java Island	4	4	4	4	4	4	4	4	3	2	4	4	3	3	3	2	2	4	3	2	1	2	2	2	2	2	28	39	11	78
1322	19	Female	Yogyakarta	Java Island	4	5	4	5	4	3	4	3	5	3	1	4	4	3	3	5	4	2	3	4	1	2	1	3	3	1	29	44	11	84
1323	22	Female	Jakarta	Java Island	4	3	4	5	3	4	4	3	5	2	4	1	4	4	5	1	5	1	4	1	1	1	1	4	1	1	27	40	9	76
1324	21	Female	Banten	Java Island	5	5	5	5	5	5	5	5	5	4	4	5	5	4	5	5	1	5	5	3	1	5	1	5	3	1	35	56	16	107
1325	20	Female	East Java	Java Island	5	5	4	4	3	4	4	3	5	2	3	4	2	2	3	1	3	4	3	3	1	1	1	1	3	5	29	38	12	79
1326	22	Female	Aceh	Outside Java Island	5	5	5	5	5	5	5	3	5	3	3	5	3	1	2	1	1	3	3	1	1	1	1	3	1	1	35	34	8	77
1327	24	Female	West Sulawesi	Outside Java Island	5	5	5	5	5	5	5	4	5	4	3	4	5	5	3	2	3	5	5	3	1	1	1	1	2	1	35	51	7	93
1328	20	Female	East Java	Java Island	5	4	4	4	4	4	4	3	5	3	3	2	3	3	4	3	1	1	4	1	1	1	1	3	4	4	29	36	14	79
1329	29	Male	West Sulawesi	Outside Java Island	5	5	5	5	5	5	5	4	5	3	4	3	3	2	5	3	2	3	4	5	4	1	2	3	3	3	35	46	16	97
1330	22	Female	Central Java	Java Island	5	4	5	4	4	4	4	3	5	3	3	3	4	4	4	3	3	4	3	1	2	1	1	2	1	1	30	43	8	81
1331	19	Female	Jakarta	Java Island	3	4	4	5	4	4	4	2	5	4	1	2	2	2	2	1	2	3	3	1	3	2	1	4	3	1	28	30	14	72
1332	19	Female	Central Java	Java Island	5	5	5	5	5	5	5	5	5	4	5	5	1	4	5	1	1	5	4	1	2	5	1	5	5	5	35	46	23	104
1333	19	Female	Banten	Java Island	4	5	5	5	4	4	4	4	5	4	3	4	3	3	4	2	4	3	5	3	2	4	2	4	1	3	31	47	16	94
1334	19	Female	West Sulawesi	Outside Java Island	4	5	5	5	4	4	4	4	5	4	3	4	3	3	4	2	4	3	5	3	2	4	2	4	1	3	31	47	16	94
1335	22	Female	East Java	Java Island	4	4	3	3	2	1	3	1	2	1	1	4	1	1	1	1	1	4	2	1	1	1	1	1	1	1	20	21	6	47
1336	20	Female	West Sulawesi	Outside Java Island	4	3	5	4	4	4	4	4	5	3	4	4	5	3	5	2	1	1	5	1	1	1	1	2	1	1	28	43	7	78
1337	20	Female	Yogyakarta	Java Island	4	4	4	4	4	4	4	3	5	3	4	3	4	4	4	1	1	1	3	1	1	1	1	1	1	1	28	37	6	71
1338	19	Female	Yogyakarta	Java Island	4	4	4	4	4	3	3	2	4	2	2	3	3	3	3	2	2	2	3	1	1	2	1	3	2	2	26	32	11	69
1339	19	Female	Banten	Java Island	5	4	3	4	4	4	4	3	5	3	2	4	3	4	3	2	2	4	3	3	3	4	1	2	2	2	28	41	14	83
1340	19	Female	West Sumatra	Outside Java Island	5	4	4	4	4	4	4	2	4	4	2	2	4	2	4	4	2	5	4	2	3	2	1	4	1	1	29	41	12	82
1341	19	Female	Jakarta	Java Island	4	3	4	4	3	3	3	1	4	3	2	3	1	1	2	1	1	1	2	2	1	1	1	2	1	1	24	24	7	55
1342	20	Female	Bali	Outside Java Island	4	3	4	4	5	5	3	5	2	5	5	4	5	5	5	3	3	4	5	3	2	4	3	5	1	3	28	54	18	100
1343	20	Female	West Java	Java Island	4	4	4	4	4	4	3	3	4	2	2	3	2	2	1	2	2	2	2	3	1	3	2	2	2	2	27	30	12	69
1344	22	Female	South Sulawesi	Outside Java Island	2	2	2	3	3	2	2	4	4	3	3	3	3	3	3	2	3	2	2	1	1	1	1	1	1	1	16	36	6	58
1345	23	Female	East Java	Java Island	2	4	3	2	3	3	3	4	5	3	2	4	2	3	3	3	3	4	3	3	2	1	1	2	2	2	20	42	10	72
1346	28	Female	Jakarta	Java Island	4	4	4	4	4	4	3	3	4	3	2	4	4	4	4	3	2	2	4	3	1	1	1	3	1	3	27	42	10	79
1347	27	Female	West Kalimantan	Outside Java Island	5	5	5	5	5	5	5	1	5	3	2	5	4	3	4	1	4	3	4	3	1	1	1	3	1	1	35	42	8	85
1348	21	Female	West Java	Java Island	4	2	4	4	4	4	4	3	4	1	2	3	2	2	2	1	3	2	3	1	1	1	1	3	1	1	26	29	8	63
1349	20	Female	Banten	Java Island	3	4	3	3	3	3	3	3	4	3	3	3	2	2	3	2	1	2	3	1	1	1	1	2	2	3	22	32	10	64
1350	23	Female	West Java	Java Island	4	3	4	4	3	3	3	5	4	3	3	3	3	2	4	3	1	2	3	2	2	1	1	2	1	1	24	38	8	70
1351	21	Female	Bengkulu	Outside Java Island	5	5	5	4	3	3	3	5	4	4	3	4	2	2	4	3	2	3	2	2	3	2	3	3	2	5	28	40	18	86
1352	21	Female	Jakarta	Java Island	5	5	5	5	5	3	4	3	5	1	3	4	3	3	4	4	5	2	4	3	1	3	1	5	1	1	32	44	12	88
1353	23	Female	North Sumatra	Outside Java Island	5	4	5	5	3	5	3	3	5	2	2	4	1	2	1	1	1	2	1	1	1	1	1	1	1	1	30	26	6	62
1354	19	Female	South Sulawesi	Outside Java Island	5	5	5	5	3	5	5	1	5	3	1	5	3	4	3	2	1	1	5	1	1	2	1	3	1	1	33	35	9	77
1355	21	Male	Jakarta	Java Island	3	3	4	2	2	3	2	4	5	2	2	3	1	2	3	1	1	4	4	1	1	1	1	1	1	1	19	33	6	58
1356	19	Female	Lampung	Outside Java Island	5	5	5	5	5	4	4	3	5	3	3	5	3	4	5	2	3	4	5	1	1	4	2	3	1	1	33	46	12	91
1357	21	Female	Yogyakarta	Java Island	5	5	5	4	5	4	2	2	5	2	4	5	3	3	1	2	4	1	5	2	1	1	1	3	1	1	30	39	8	77
1358	20	Female	Central Java	Java Island	5	4	5	5	5	5	2	2	5	4	4	5	4	4	2	4	4	2	4	1	1	1	2	1	1	1	31	45	7	83
1359	19	Female	East Java	Java Island	4	4	4	4	3	4	4	3	4	2	2	3	3	3	3	3	2	2	3	2	1	3	1	2	2	2	27	35	11	73
1360	22	Female	Jakarta	Java Island	5	4	5	5	5	5	5	4	5	4	4	4	4	2	3	3	3	3	4	3	1	2	2	3	2	2	34	46	12	92
1361	20	Female	Yogyakarta	Java Island	5	4	5	5	3	4	4	2	5	1	5	2	4	3	4	1	1	1	3	1	1	1	1	5	1	1	30	33	10	73
1362	19	Female	South Sulawesi	Outside Java Island	5	5	5	5	5	4	5	4	5	4	5	5	4	3	4	4	4	1	4	2	3	2	1	5	2	2	34	49	15	98
1363	21	Female	West Java	Java Island	5	5	5	5	5	3	5	5	5	3	4	4	3	2	5	1	1	2	5	1	1	1	1	3	2	3	33	41	11	85
1364	20	Female	Bali	Outside Java Island	5	4	5	5	5	5	5	4	5	4	4	3	3	3	3	2	2	3	3	1	1	1	1	2	1	1	34	40	7	81
1365	19	Female	Jakarta	Java Island	5	5	5	5	5	5	5	4	5	4	5	4	4	4	4	4	4	3	4	3	4	1	3	4	2	1	35	52	15	102
1366	20	Female	South Sulawesi	Outside Java Island	5	5	5	4	4	4	4	4	4	3	4	4	3	2	4	4	2	2	3	3	2	4	4	4	2	2	31	42	18	91
1367	20	Female	North Sumatra	Outside Java Island	5	3	5	4	3	3	4	1	4	3	1	3	1	1	1	1	1	3	1	1	1	1	1	1	1	1	27	22	6	55
1368	22	Female	Jakarta	Java Island	5	4	5	4	4	4	4	3	5	3	4	4	5	4	3	1	4	3	5	1	2	1	1	3	3	1	30	45	11	86
1369	21	Female	West Java	Java Island	5	4	4	4	4	4	4	4	5	3	4	4	3	3	3	4	3	4	4	3	3	2	3	3	3	4	29	47	18	94
1370	20	Female	West Java	Java Island	4	4	4	4	4	4	4	3	3	2	2	4	2	2	3	2	2	3	2	2	1	2	1	2	1	1	28	32	8	68
1371	20	Female	Jakarta	Java Island	4	4	4	4	4	4	3	4	4	3	3	3	3	3	2	2	2	2	4	1	1	2	1	2	2	1	27	36	9	72
1372	23	Female	East Java	Java Island	5	5	5	5	4	4	4	4	5	2	3	3	2	2	3	1	1	2	3	1	1	1	1	2	1	2	32	32	8	72
1373	23	Female	West Java	Java Island	4	4	4	4	4	4	3	1	5	2	3	3	3	3	4	3	1	2	4	2	1	2	1	2	1	2	27	36	9	72
1374	19	Female	Central Java	Java Island	5	4	5	5	5	4	5	3	3	3	2	4	4	3	3	5	4	4	5	3	1	2	1	5	4	3	33	46	16	95
1375	20	Female	Bali	Outside Java Island	5	5	5	5	5	5	5	3	4	4	4	5	3	1	3	4	1	4	4	3	1	4	3	4	1	1	35	43	14	92
1376	20	Female	East Java	Java Island	5	4	4	4	4	3	3	3	4	2	1	3	2	2	2	1	1	2	3	1	1	1	1	2	2	1	27	27	8	62
1377	29	Female	Central Java	Java Island	5	5	5	4	4	5	4	4	3	3	3	3	3	4	3	3	4	4	4	3	3	3	3	2	2	2	32	44	15	91
1378	21	Female	West Java	Java Island	5	4	5	5	4	4	4	3	5	3	1	4	2	2	3	1	1	4	3	1	1	2	1	1	1	2	31	33	8	72
1379	27	Female	West Java	Java Island	5	5	5	5	5	5	5	5	5	5	5	5	5	5	5	5	5	5	5	5	5	5	5	5	5	5	35	65	30	130
1380	20	Female	West Java	Java Island	5	5	5	4	4	4	4	4	4	3	4	4	3	2	4	4	2	2	3	3	2	4	4	4	2	2	31	42	18	91
1381	20	Female	Bali	Outside Java Island	5	5	5	5	2	5	5	4	5	2	5	5	5	3	5	2	2	2	5	2	2	5	1	3	4	2	32	47	17	96
1382	20	Female	Central Java	Java Island	5	4	5	5	4	5	5	2	5	4	3	5	3	2	4	4	1	1	3	1	1	4	3	3	1	2	33	38	14	85
1383	21	Female	Banten	Java Island	5	4	4	4	4	4	3	3	2	2	3	3	2	3	3	2	3	2	3	2	2	1	1	2	2	2	28	33	10	71
1384	30	Female	Yogyakarta	Java Island	5	4	4	4	2	4	2	3	4	2	2	3	1	1	3	3	1	1	3	1	1	1	1	1	1	1	25	28	6	59
1385	21	Female	West Java	Java Island	4	3	4	4	4	4	4	3	5	3	3	4	2	2	3	1	1	1	2	1	1	1	2	1	1	1	27	31	7	65
1386	26	Female	Jakarta	Java Island	2	4	4	4	4	4	4	3	3	3	2	4	2	2	2	2	2	1	2	2	1	2	2	2	2	3	26	30	12	68
1387	19	Female	Central Java	Java Island	4	4	4	4	4	4	4	3	4	2	3	4	4	4	4	2	3	2	4	1	2	1	2	3	2	2	28	40	12	80
1388	21	Female	East Java	Java Island	4	4	4	4	3	4	3	4	5	3	3	2	3	3	2	3	2	3	3	2	1	2	1	2	3	2	26	38	11	75
1389	19	Female	South Sulawesi	Outside Java Island	4	4	4	4	4	4	3	3	4	3	3	4	2	2	3	3	2	2	4	2	1	1	2	3	2	1	27	37	10	74
1390	20	Female	Jakarta	Java Island	5	5	5	5	4	5	4	5	5	4	4	5	5	4	4	3	2	3	5	3	2	1	4	3	2	2	33	52	14	99
1391	19	Female	Central Java	Java Island	4	5	5	5	5	5	5	4	3	3	3	5	5	5	4	2	2	3	3	2	1	1	1	3	1	5	34	44	12	90
1392	19	Female	Jakarta	Java Island	5	4	4	5	5	4	3	2	4	2	3	5	2	2	4	2	5	4	4	2	2	2	2	4	2	2	30	41	14	85
1393	19	Female	Riau	Outside Java Island	4	2	4	4	4	3	3	2	4	3	2	4	2	2	1	3	1	2	3	1	1	1	1	2	1	1	24	30	7	61
1394	28	Female	South Sulawesi	Outside Java Island	5	5	5	5	4	5	4	2	4	2	1	3	1	1	2	2	2	3	3	1	1	1	1	1	1	1	33	27	6	66
1395	19	Female	East Java	Java Island	4	4	4	4	3	4	4	3	4	3	3	4	3	3	3	2	2	2	3	2	1	1	1	4	3	3	27	37	13	77
1396	20	Female	Jakarta	Java Island	4	3	4	4	3	3	4	1	4	2	2	3	2	1	1	3	1	3	3	1	1	1	4	2	1	1	25	27	10	62
1397	21	Female	West Java	Java Island	5	4	5	5	4	4	3	4	5	2	1	4	4	4	4	3	4	5	4	2	2	3	1	2	2	1	30	46	11	87
1398	20	Female	West Java	Java Island	5	5	5	5	5	5	5	5	5	3	3	5	3	2	3	1	3	4	3	2	1	1	3	4	1	1	35	42	11	88
1399	24	Female	Jakarta	Java Island	3	4	5	5	4	4	4	3	5	3	2	4	2	1	3	1	3	1	1	1	1	1	1	3	1	1	29	30	8	67
1400	20	Female	West Kalimantan	Outside Java Island	2	3	2	5	5	2	3	2	4	1	2	3	2	2	1	1	4	3	3	1	1	1	1	4	1	1	22	29	9	60
1401	19	Female	West Java	Java Island	4	4	4	4	4	4	4	2	4	2	1	4	4	3	4	1	2	3	4	3	1	2	1	3	1	1	28	37	9	74
1402	22	Female	Central Java	Java Island	5	5	5	5	5	5	5	1	5	3	1	5	4	3	1	2	3	3	3	2	1	1	1	5	1	1	35	36	10	81
1403	22	Female	Jakarta	Java Island	4	5	5	5	4	4	4	1	5	3	3	4	2	2	4	3	3	4	4	3	1	1	1	2	2	1	31	41	8	80
1404	24	Female	Jakarta	Java Island	5	5	5	4	4	4	4	5	5	4	4	3	3	2	4	5	1	2	4	2	1	2	5	4	2	1	31	44	15	90
1405	20	Female	Jakarta	Java Island	5	5	5	5	4	5	4	2	5	2	3	4	4	3	3	4	1	4	4	1	1	1	1	3	1	1	33	40	8	81
1406	19	Female	West Java	Java Island	5	5	5	5	4	5	4	4	5	5	5	5	1	1	3	1	1	3	1	1	1	1	1	2	1	1	33	36	7	76
1407	20	Female	East Java	Java Island	4	4	3	4	3	3	3	3	4	3	2	3	3	2	3	2	1	2	2	1	1	1	1	2	1	1	24	31	7	62
1408	21	Female	Central Java	Java Island	4	4	5	5	3	4	4	3	4	4	1	3	4	3	4	2	1	3	4	1	1	1	1	3	1	1	29	37	8	74
1409	19	Female	North Sumatra	Outside Java Island	5	5	5	5	5	5	5	5	5	3	2	5	5	3	2	3	3	4	3	1	1	1	1	3	1	1	35	44	8	87
1410	21	Female	South Sumatra	Outside Java Island	5	4	4	5	4	3	4	2	4	3	3	4	3	2	3	3	1	5	4	2	1	1	1	3	1	1	29	39	8	76
1411	21	Female	Central Java	Java Island	4	4	4	4	4	4	4	4	5	4	2	4	3	3	3	2	2	4	3	2	1	2	2	3	1	2	28	41	11	80
1412	23	Female	West Java	Java Island	5	5	5	5	5	5	5	4	5	3	5	5	5	5	5	4	4	5	5	3	2	1	1	4	1	1	35	58	10	103
1413	19	Female	Jakarta	Java Island	5	4	5	5	5	5	5	5	5	5	3	4	4	3	4	2	3	3	2	1	2	2	1	4	1	1	34	44	11	89
1414	20	Female	East Java	Java Island	5	4	5	4	3	4	4	5	4	4	2	3	4	3	4	1	1	1	4	1	1	2	1	3	1	1	29	37	9	75
1415	22	Female	North Sulawesi	Outside Java Island	3	2	3	2	2	2	2	3	3	4	1	2	3	3	2	1	2	2	2	1	1	3	1	1	1	1	16	29	8	53
1416	28	Female	Jakarta	Java Island	5	4	5	5	4	4	4	4	5	3	3	4	4	3	3	3	1	3	3	2	1	1	1	3	1	1	31	41	8	80
1417	19	Female	East Java	Java Island	2	2	1	3	2	3	3	3	4	4	2	3	2	3	3	1	1	2	1	1	1	1	1	1	1	2	16	30	7	53
1418	20	Female	Jakarta	Java Island	5	5	5	5	5	4	5	5	5	5	5	5	5	5	5	5	5	5	5	5	5	5	5	5	5	5	34	65	30	129
1419	21	Female	Jakarta	Java Island	5	5	5	4	4	4	5	4	5	2	3	5	5	5	5	2	2	2	4	1	3	1	2	5	3	2	32	45	16	93
1420	20	Female	Jakarta	Java Island	5	4	5	5	4	3	4	3	5	1	2	3	3	2	3	3	1	2	3	1	1	1	1	3	3	1	30	32	10	72
1421	21	Female	East Nusa Tenggara	Outside Java Island	5	5	5	5	5	5	5	5	5	3	3	5	5	1	5	3	2	5	5	1	3	5	1	5	1	5	35	48	20	103
1422	19	Female	Jakarta	Java Island	4	4	4	4	4	4	4	2	5	3	3	4	4	3	3	3	3	2	5	3	2	2	3	3	2	2	28	43	14	85
1423	21	Female	Gorontalo	Outside Java Island	5	4	5	5	4	5	5	3	5	2	4	4	5	5	4	2	4	4	4	2	3	1	1	3	2	3	33	48	13	94
1424	23	Female	East Java	Java Island	5	5	5	5	5	5	5	2	4	2	2	5	4	4	4	2	2	2	2	1	1	1	1	2	1	1	35	36	7	78
1425	22	Female	Yogyakarta	Java Island	4	4	4	4	3	4	4	2	3	3	1	3	2	2	3	2	3	2	4	1	1	1	1	1	1	1	27	31	6	64
1426	19	Female	West Java	Java Island	5	5	5	5	4	5	5	2	5	3	2	3	5	4	3	3	2	3	2	2	2	1	1	4	1	1	34	39	10	83
1427	19	Female	West Java	Java Island	5	4	4	5	5	4	5	2	2	3	1	4	5	3	3	1	2	5	4	2	2	3	1	5	1	1	32	37	13	82
1428	22	Female	Bali	Outside Java Island	4	4	4	4	4	4	4	4	5	4	4	5	4	3	4	3	3	5	4	3	3	3	2	4	3	2	28	51	17	96
1429	19	Female	Central Java	Java Island	4	5	5	5	5	5	5	4	5	5	4	5	5	4	5	5	1	4	4	2	2	3	2	4	3	2	34	53	16	103
1430	22	Female	Jakarta	Java Island	5	4	5	5	5	5	3	1	5	3	2	5	2	1	3	3	2	5	5	2	2	1	1	5	2	2	32	39	13	84
1431	19	Female	East Kalimantan	Outside Java Island	5	4	5	4	3	3	4	4	5	3	2	3	4	3	5	2	2	1	5	2	2	3	1	4	2	1	28	41	13	82
1432	23	Female	Yogyakarta	Java Island	5	5	5	5	1	4	2	2	4	3	1	3	1	2	1	3	3	5	3	1	1	1	1	2	1	1	27	32	7	66
1433	21	Female	Jakarta	Java Island	4	3	5	3	3	4	5	5	5	1	1	5	3	3	1	1	3	1	1	1	1	1	1	4	1	1	27	31	9	67
1434	19	Female	Central Java	Java Island	4	4	5	4	4	4	3	4	5	2	2	4	1	3	3	1	1	4	4	1	1	1	1	2	1	1	28	35	7	70
1435	23	Female	Jakarta	Java Island	5	3	4	5	3	5	3	2	5	2	3	2	3	4	4	1	3	1	5	1	1	1	1	2	1	1	28	36	7	71
1436	20	Female	North Sumatra	Outside Java Island	4	5	3	4	2	3	5	4	5	2	1	5	4	4	4	3	4	2	4	5	5	2	1	2	3	1	26	47	14	87
1437	20	Female	Aceh	Outside Java Island	4	5	3	4	2	3	5	4	5	2	1	5	4	4	4	3	4	2	4	5	5	2	1	2	3	1	26	47	14	87
1438	23	Female	East Nusa Tenggara	Outside Java Island	5	3	4	4	3	4	4	5	4	3	3	4	2	1	2	2	3	4	3	2	1	3	1	2	1	1	27	38	9	74
1439	19	Female	Yogyakarta	Java Island	4	4	4	4	4	4	4	4	5	4	3	4	4	5	3	3	4	2	4	2	2	2	2	2	2	4	28	47	14	89
1440	24	Female	Jakarta	Java Island	4	4	4	3	2	2	4	3	2	1	1	3	1	1	1	1	1	2	2	2	1	1	1	2	1	1	23	21	7	51
1441	25	Female	Jakarta	Java Island	4	4	4	5	4	4	3	1	5	1	2	3	3	4	5	3	4	3	4	2	1	1	1	3	1	1	28	40	8	76
1442	19	Female	South Kalimantan	Outside Java Island	5	5	5	5	4	5	5	2	5	5	2	3	2	1	1	1	1	3	2	1	1	1	1	3	1	1	34	29	8	71
1443	20	Female	East Java	Java Island	5	4	4	5	3	5	4	3	4	3	3	3	4	4	4	3	2	2	4	2	2	3	1	2	1	1	30	41	10	81
1444	19	Female	East Java	Java Island	5	4	5	4	4	4	5	3	5	3	2	4	3	3	4	4	2	5	4	4	1	2	2	4	2	2	31	46	13	90
1445	19	Female	Banten	Java Island	5	5	5	5	5	5	5	5	5	3	5	5	5	5	5	5	3	5	5	4	4	3	3	5	3	2	35	60	20	115
1446	20	Female	South Sulawesi	Outside Java Island	4	4	4	5	4	4	3	2	4	2	3	4	3	2	3	3	2	4	3	2	2	3	1	3	1	3	28	37	13	78
1447	21	Female	Banten	Java Island	4	5	5	5	4	5	5	5	5	3	3	3	4	4	3	3	4	3	5	3	2	2	2	4	2	2	33	48	14	95
1448	22	Female	East Java	Java Island	5	5	5	5	5	5	5	3	5	5	4	5	3	3	3	4	1	5	3	3	2	1	1	5	1	1	35	47	11	93
1449	29	Female	North Sumatra	Outside Java Island	5	4	5	4	4	4	4	3	4	3	3	4	3	4	4	3	4	3	4	2	2	1	2	3	3	2	30	44	13	87
1450	20	Female	Central Java	Java Island	4	4	4	4	4	3	3	4	4	2	4	4	4	3	2	2	4	2	3	2	2	3	3	3	2	3	26	40	16	82
1451	24	Female	Jakarta	Java Island	4	4	4	4	4	4	4	2	2	3	3	4	2	2	3	3	2	3	2	3	1	1	1	2	2	2	28	34	9	71
1452	20	Female	Jakarta	Java Island	4	4	4	4	4	4	4	4	5	4	5	5	5	4	4	3	3	2	4	2	1	1	1	4	1	1	28	50	9	87
1453	21	Female	West Java	Java Island	5	5	5	5	5	5	5	5	5	3	3	4	2	2	3	3	3	3	3	3	1	5	3	5	5	1	35	42	20	97
1454	22	Female	Jakarta	Java Island	4	4	4	4	3	4	2	2	4	2	1	3	2	1	3	1	2	1	3	1	1	1	1	2	1	1	25	26	7	58
1455	19	Female	East Java	Java Island	5	5	4	5	3	2	2	5	5	4	3	5	5	5	4	4	5	4	5	2	2	2	3	3	5	4	26	56	19	101
1456	19	Female	West Java	Java Island	5	5	4	5	4	5	4	2	5	4	4	3	4	4	3	4	2	4	5	2	1	3	2	4	3	4	32	46	17	95
1457	19	Female	East Java	Java Island	5	4	5	5	4	3	3	2	5	3	2	3	3	4	3	2	3	4	5	3	1	1	1	4	1	3	29	42	11	82
1458	19	Female	West Sumatra	Outside Java Island	5	4	5	5	3	5	5	5	5	3	5	3	4	1	4	3	1	1	4	3	4	4	1	2	2	3	32	42	16	90
1459	28	Female	South Kalimantan	Outside Java Island	5	4	4	4	3	5	5	3	1	4	3	4	3	1	3	1	1	5	2	1	1	3	1	4	1	1	30	32	11	73
1460	19	Female	North Sumatra	Outside Java Island	3	3	4	4	4	3	3	3	4	3	2	3	3	3	3	2	1	2	4	1	1	1	1	3	2	1	24	34	9	67
1461	24	Female	Jakarta	Java Island	5	5	5	5	5	5	5	5	5	3	5	5	3	3	5	3	3	5	5	3	1	2	3	5	4	3	35	53	18	106
1462	19	Female	Central Java	Java Island	5	4	5	5	3	4	4	3	5	3	4	3	4	3	2	1	1	2	3	2	1	2	1	3	2	3	30	36	12	78
1463	19	Female	Jakarta	Java Island	5	5	5	5	4	5	4	2	5	2	1	3	2	2	3	1	4	3	4	2	1	1	1	2	1	1	33	34	7	74
1464	19	Female	Jakarta	Java Island	5	5	4	5	5	3	3	2	3	4	1	5	5	5	3	3	4	3	5	2	3	4	1	4	3	1	30	45	16	91
1465	19	Female	Central Java	Java Island	5	4	5	5	4	4	5	4	5	4	3	4	5	5	5	3	5	3	5	3	3	4	1	3	3	1	32	54	15	101
1466	19	Female	Banten	Java Island	5	5	5	5	5	5	3	4	5	3	3	4	4	2	3	2	2	4	3	2	1	2	1	2	1	1	33	41	8	82
1467	20	Female	Central Java	Java Island	4	4	4	4	3	4	3	2	4	4	3	4	2	2	3	2	2	4	3	2	2	2	2	3	2	2	26	37	13	76
1468	20	Female	East Java	Java Island	5	3	5	5	3	4	4	3	5	4	1	3	4	3	3	2	3	3	4	2	2	2	1	2	3	3	29	40	13	82
1469	21	Female	West Java	Java Island	4	3	4	4	3	3	4	2	4	2	2	3	2	3	2	2	1	4	3	1	1	2	1	3	1	1	25	31	9	65
1470	22	Female	Bali	Outside Java Island	5	4	5	5	4	5	5	3	5	3	3	3	4	3	4	2	1	5	4	2	3	1	1	3	1	2	33	42	11	86
1471	19	Female	Aceh	Outside Java Island	5	4	4	5	4	4	3	4	3	3	3	3	3	3	4	2	3	4	4	1	1	1	1	3	3	1	29	40	10	79
1472	19	Female	Lampung	Outside Java Island	5	5	5	5	4	5	5	3	5	2	2	5	3	4	4	4	2	2	4	1	1	1	1	3	1	1	34	41	8	83
1473	22	Female	South Sulawesi	Outside Java Island	5	5	5	5	5	5	5	4	5	3	3	5	4	4	4	3	4	4	4	2	1	1	1	3	1	1	35	49	8	92
1474	30	Male	West Java	Java Island	2	5	5	5	3	5	3	3	5	5	1	5	1	1	1	3	2	2	2	3	3	1	1	5	1	1	28	34	12	74
1475	20	Female	West Java	Java Island	5	5	5	5	5	5	5	2	5	3	3	3	1	1	4	3	1	5	5	3	1	1	1	1	1	1	35	39	6	80
1476	21	Female	Yogyakarta	Java Island	5	5	4	5	5	4	3	3	5	4	3	4	4	4	4	3	3	3	3	1	2	1	1	3	1	1	31	44	9	84
1477	21	Female	North Sumatra	Outside Java Island	4	4	5	5	4	4	4	1	4	2	2	3	2	1	1	1	1	2	1	1	1	1	1	1	1	1	30	22	6	58
1478	20	Male	Central Java	Java Island	2	4	2	5	5	4	1	4	4	3	3	3	4	3	4	2	1	3	4	2	2	2	2	2	2	2	23	40	12	75
1479	19	Female	Central Kalimantan	Outside Java Island	5	5	4	5	5	5	5	4	5	4	3	5	4	3	4	3	4	4	4	3	3	3	2	5	3	3	34	50	19	103
1480	22	Female	East Java	Java Island	4	2	2	3	3	4	3	1	4	1	1	1	2	2	2	1	1	1	2	1	1	1	1	1	1	1	21	20	6	47
1481	23	Female	West Java	Java Island	5	5	5	5	5	5	5	3	5	5	3	5	3	1	4	4	2	5	5	3	2	1	3	4	1	1	35	48	12	95
1482	20	Female	West Java	Java Island	5	5	5	5	5	5	5	5	5	3	5	5	5	5	5	5	5	5	5	3	1	1	1	5	2	3	35	61	13	109
1483	29	Female	Central Java	Java Island	4	5	5	5	5	5	5	5	5	3	5	5	5	3	4	3	2	3	3	1	1	3	1	1	1	1	34	47	8	89
1484	19	Female	South Sumatra	Outside Java Island	5	4	5	4	4	4	4	3	5	2	3	4	2	1	1	1	2	3	3	1	1	1	2	3	3	3	30	31	13	74
1485	19	Female	Jakarta	Java Island	5	5	5	5	5	5	4	5	5	2	4	5	3	5	5	4	4	2	4	4	3	2	1	1	3	2	34	52	12	98
1486	25	Female	Jakarta	Java Island	5	5	5	5	5	5	5	4	5	2	5	5	4	1	5	1	1	2	5	3	1	1	1	4	1	2	35	43	10	88
1487	22	Female	Jakarta	Java Island	4	3	4	4	4	4	3	4	4	3	2	3	3	3	3	3	3	4	4	2	1	1	1	3	2	1	26	41	9	76
1488	21	Female	East Java	Java Island	4	5	4	5	5	4	4	3	4	4	3	4	4	4	4	4	2	4	4	2	2	3	2	4	2	2	31	46	15	92
1489	20	Female	Central Java	Java Island	5	5	5	5	5	5	5	4	4	4	3	5	3	4	5	3	3	5	4	3	3	3	1	4	3	3	35	50	17	102
1490	19	Female	East Java	Java Island	5	5	5	5	4	5	5	3	5	1	3	3	3	3	4	1	1	2	5	1	1	1	3	5	3	3	34	35	16	85
1491	19	Female	Banten	Java Island	5	5	5	5	5	5	4	2	5	4	3	5	3	4	5	4	1	3	5	2	2	3	2	4	3	3	34	46	17	97
1492	19	Female	Jakarta	Java Island	5	5	5	4	4	4	3	2	5	1	2	4	2	3	3	2	2	3	4	1	1	2	1	4	1	1	30	34	10	74
1493	21	Female	West Java	Java Island	4	4	4	4	3	4	4	3	4	2	1	3	3	2	1	1	3	2	3	1	1	1	3	1	1	1	27	29	8	64
1494	21	Female	Central Java	Java Island	5	4	4	5	4	4	4	3	4	3	1	3	3	3	4	2	3	4	4	1	1	2	1	2	1	1	30	38	8	76
1495	22	Female	West Java	Java Island	4	5	4	5	5	4	4	3	4	3	3	4	3	3	4	3	1	3	3	3	3	3	2	3	2	3	31	40	16	87
1496	21	Female	West Java	Java Island	5	5	5	5	5	5	5	3	4	4	2	5	3	4	4	4	3	2	3	1	2	3	5	1	1	1	35	42	13	90
1497	20	Female	East Java	Java Island	3	2	3	3	2	3	2	3	5	2	2	3	1	1	2	3	1	2	1	2	2	3	1	1	1	1	18	28	9	55
1498	19	Female	East Java	Java Island	5	5	5	5	4	5	5	5	4	5	3	5	5	5	5	3	4	3	5	3	1	3	3	5	1	1	34	55	14	103
1499	22	Female	West Java	Java Island	4	4	4	4	4	4	4	3	5	3	3	4	4	3	3	2	1	3	4	1	1	1	1	2	1	1	28	39	7	74
1500	23	Female	Aceh	Outside Java Island	4	5	4	5	5	3	4	3	4	2	3	5	3	2	2	1	1	2	3	2	1	1	1	3	1	1	30	33	8	71
1501	19	Female	West Java	Java Island	1	5	1	5	5	2	1	5	4	4	5	5	4	3	3	2	4	2	4	3	3	2	1	5	2	2	20	48	15	83
1502	20	Female	West Java	Java Island	5	4	4	4	4	4	4	3	4	3	2	4	4	4	4	2	2	2	4	3	3	1	1	4	3	3	29	41	15	85
1503	19	Female	East Java	Java Island	5	5	5	5	5	5	2	4	5	3	2	5	5	4	5	3	2	1	5	2	1	1	1	3	1	1	32	46	8	86
1504	24	Female	West Java	Java Island	5	3	5	5	3	3	5	2	5	3	3	1	4	3	5	1	4	1	5	2	2	3	1	4	3	1	29	39	14	82
1505	23	Male	South Sulawesi	Outside Java Island	5	3	4	4	4	4	3	4	5	4	3	3	3	3	3	2	3	4	4	2	1	3	2	3	1	1	27	43	11	81
1506	20	Female	West Java	Java Island	5	5	5	5	4	4	3	5	5	5	1	5	3	3	5	3	1	4	5	3	1	3	1	3	1	1	31	48	10	89
1507	22	Female	East Java	Java Island	4	3	3	4	3	3	3	1	4	5	2	3	1	1	3	1	1	1	1	3	1	1	1	1	1	1	23	27	6	56
1508	20	Female	East Java	Java Island	5	5	5	5	4	4	3	5	5	5	1	5	3	3	5	3	1	4	5	3	1	3	1	3	1	1	31	48	10	89
1509	19	Female	North Sumatra	Outside Java Island	5	4	5	5	4	4	4	3	5	3	5	4	1	4	4	1	2	1	5	1	1	3	1	2	1	1	31	39	9	79
1510	30	Female	East Java	Java Island	5	5	5	5	3	4	4	1	5	3	2	3	4	2	1	1	3	3	4	2	1	1	1	3	1	1	31	34	8	73
1511	19	Female	Papua	Outside Java Island	4	4	4	4	3	4	3	4	4	3	3	4	4	4	3	2	1	2	4	1	1	1	2	2	2	1	26	39	9	74
1512	19	Female	East Java	Java Island	4	4	4	5	4	4	3	3	4	2	3	5	4	4	4	4	2	4	4	2	2	3	4	4	3	3	28	45	19	92
1513	22	Female	Banten	Java Island	4	4	5	5	5	5	5	2	5	2	2	3	2	1	2	1	2	1	5	1	1	1	1	2	1	1	33	29	7	69
1514	25	Female	Jakarta	Java Island	5	5	5	4	4	5	5	3	5	2	2	4	4	4	3	4	3	3	4	3	1	2	3	3	3	3	33	44	15	92
1515	19	Female	Jakarta	Java Island	5	4	5	5	5	4	5	4	5	2	4	2	5	5	5	5	5	4	5	1	3	1	1	5	3	1	33	52	14	99
1516	20	Female	Central Java	Java Island	5	5	5	5	5	3	3	1	5	2	5	4	5	4	2	1	5	4	4	4	1	1	1	5	1	1	31	46	10	87
1517	30	Female	Central Java	Java Island	4	4	4	5	4	4	3	4	5	2	5	5	5	5	5	2	4	1	4	1	1	1	1	1	1	1	28	48	6	82
1518	21	Female	Central Java	Java Island	4	5	3	5	4	5	4	4	5	3	5	3	4	5	1	2	5	3	4	3	1	1	3	3	1	2	30	47	11	88
1519	22	Female	Central Java	Java Island	4	4	4	4	3	3	4	3	5	3	2	5	1	1	2	1	1	3	3	3	1	1	1	3	1	1	26	33	8	67
1520	20	Female	West Java	Java Island	5	4	5	5	4	5	3	3	5	4	2	3	4	2	5	3	3	3	5	2	3	2	1	2	1	1	31	44	10	85
1521	23	Female	Central Java	Java Island	3	4	4	4	3	3	3	5	5	5	3	4	3	3	4	3	3	3	4	2	1	1	1	3	1	1	24	47	8	79
1522	19	Female	Jakarta	Java Island	3	5	3	5	5	3	3	3	4	3	1	3	2	3	3	2	1	2	3	1	1	3	1	1	3	1	27	31	10	68
1523	24	Female	Banten	Java Island	5	5	5	5	3	4	4	3	5	4	3	4	5	5	5	3	5	2	5	2	3	4	1	4	1	1	31	51	14	96
1524	20	Female	Banten	Java Island	5	5	5	5	5	5	5	4	5	5	4	5	4	1	3	4	1	2	3	1	1	1	1	2	1	1	35	42	7	84
1525	22	Female	Banten	Java Island	3	4	4	4	3	3	2	3	4	3	1	3	1	1	1	1	1	2	2	1	1	1	1	2	1	1	23	24	7	54
1526	24	Female	East Java	Java Island	5	4	5	4	4	4	3	5	3	2	2	4	3	2	3	3	3	2	4	1	1	2	1	3	1	3	29	37	11	77
1527	20	Female	Jakarta	Java Island	4	4	5	5	4	5	4	4	5	3	3	3	4	4	4	2	1	3	4	1	2	1	1	3	2	2	31	41	11	83
1528	29	Female	Banten	Java Island	5	5	4	5	4	4	3	4	5	4	3	4	3	4	3	3	3	4	4	3	3	2	1	4	3	4	30	47	17	94
1529	25	Female	West Java	Java Island	5	5	5	5	5	5	5	5	5	5	3	5	4	3	5	4	3	3	5	3	3	1	1	3	3	3	35	53	14	102
1530	21	Female	East Java	Java Island	5	4	5	5	4	4	4	4	5	3	3	4	3	3	4	3	2	2	4	1	2	2	1	2	2	2	31	41	11	83
1531	30	Female	West Java	Java Island	5	5	5	5	5	5	5	5	5	3	4	4	4	3	4	5	3	3	4	3	3	1	1	5	3	2	35	50	15	100
1532	19	Female	West Java	Java Island	5	5	5	5	5	5	5	5	5	3	5	3	5	5	5	3	5	5	5	1	3	1	1	5	2	1	35	55	13	103
1533	25	Female	Jakarta	Java Island	5	5	5	5	4	5	4	3	5	3	3	4	1	1	3	1	1	1	1	1	1	2	1	1	1	1	33	28	7	68
1534	21	Female	Jakarta	Java Island	5	5	5	5	5	3	3	5	3	5	4	5	3	5	2	1	1	3	4	1	1	5	1	3	1	5	31	42	16	89
1535	21	Female	East Java	Java Island	5	5	5	5	5	4	5	2	4	2	2	5	4	3	3	5	1	3	3	1	1	1	1	3	3	1	34	38	10	82
1536	19	Female	Bali	Outside Java Island	5	5	5	5	4	4	3	3	5	4	2	5	2	1	2	3	2	5	3	4	2	3	2	4	1	1	31	41	13	85
1537	19	Female	East Java	Java Island	4	5	3	5	3	4	5	3	5	3	3	3	3	3	3	3	3	3	3	3	2	3	3	3	4	2	29	41	17	87
1538	20	Female	Jakarta	Java Island	5	5	5	5	5	5	5	4	5	3	2	4	4	4	4	2	4	5	4	2	1	2	1	4	1	1	35	47	10	92
1539	21	Female	West Java	Java Island	5	4	5	4	4	4	4	2	5	2	2	3	3	3	5	2	1	1	3	2	1	1	1	2	1	1	30	34	7	71
1540	20	Female	Jakarta	Java Island	5	5	5	5	5	3	5	3	3	1	3	5	3	3	3	2	4	4	4	4	1	1	1	3	2	1	33	42	9	84
1541	19	Female	West Java	Java Island	4	3	4	5	3	5	4	3	5	3	3	3	3	3	3	2	3	2	3	1	2	3	1	3	1	1	28	37	11	76
1542	20	Female	East Java	Java Island	5	4	5	5	4	5	5	3	5	4	3	5	5	4	4	3	3	5	5	3	3	3	3	3	3	3	33	52	18	103
1543	20	Female	Central Java	Java Island	5	4	4	5	4	3	4	3	5	4	4	3	3	3	4	3	2	3	4	3	2	1	3	3	1	1	29	44	11	84
1544	21	Female	Riau	Outside Java Island	5	4	5	5	4	3	4	5	5	4	5	4	4	4	5	3	1	4	3	1	3	3	5	3	3	4	30	48	21	99
1545	22	Female	East Java	Java Island	4	4	4	4	4	4	4	3	4	4	3	4	4	4	3	2	3	3	3	1	2	1	1	3	2	2	28	41	11	80
1546	24	Female	Bangka Belitung Islands	Outside Java Island	4	4	4	4	4	4	4	3	4	4	3	3	4	4	4	3	3	4	4	2	2	2	1	4	2	2	28	45	13	86
1547	19	Female	South Sumatra	Outside Java Island	5	4	4	4	4	5	5	4	5	4	3	5	4	4	4	3	4	3	5	2	3	2	1	4	2	2	31	50	14	95
1548	21	Female	Central Java	Java Island	5	5	5	5	5	5	5	3	5	4	3	5	2	2	2	4	2	4	4	3	2	1	1	3	2	1	35	43	10	88
1549	19	Female	Central Java	Java Island	5	4	4	4	3	4	4	3	5	3	2	4	2	3	3	3	3	4	2	1	2	2	1	3	2	1	28	38	11	77
1550	26	Female	West Java	Java Island	3	4	4	4	4	4	4	5	5	3	3	4	1	1	3	3	3	1	3	3	1	4	4	2	3	1	27	38	15	80
1551	24	Female	Central Java	Java Island	4	4	4	4	4	3	3	1	4	2	1	4	2	3	3	1	1	1	4	2	1	2	3	3	3	2	26	29	14	69
1552	22	Female	Jakarta	Java Island	3	3	3	4	3	3	3	4	4	3	3	4	3	3	3	2	1	3	3	2	2	3	2	3	3	3	22	38	16	76
1553	19	Female	West Kalimantan	Outside Java Island	5	5	5	5	3	3	5	1	5	4	4	5	5	5	5	4	4	4	5	2	4	3	1	5	4	2	31	53	19	103
1554	22	Female	Jakarta	Java Island	4	4	4	5	3	3	3	4	4	3	2	3	2	2	2	2	1	3	3	2	2	2	2	2	2	2	26	33	12	71
1555	19	Female	Jakarta	Java Island	5	5	5	4	4	3	4	3	5	2	1	4	4	2	3	3	2	5	4	5	1	2	1	2	1	2	30	43	9	82
1556	23	Female	East Java	Java Island	4	4	4	4	4	4	4	2	2	1	2	2	4	4	1	1	1	4	2	1	1	1	1	2	1	1	28	27	7	62
1557	23	Female	West Sulawesi	Outside Java Island	5	4	5	4	4	3	2	3	5	1	3	3	3	2	3	3	2	4	3	4	1	1	1	2	1	1	27	39	7	73
1558	25	Female	Central Java	Java Island	5	4	4	4	4	4	4	3	4	3	3	4	4	3	4	3	3	3	4	2	2	1	1	3	3	2	29	43	12	84
1559	20	Female	West Java	Java Island	5	5	5	5	5	5	5	4	5	4	3	4	4	4	3	2	2	2	2	2	2	2	1	3	1	1	35	41	10	86
1560	23	Female	East Kalimantan	Outside Java Island	5	5	5	5	4	5	2	5	5	1	3	2	2	4	4	3	4	2	4	2	2	2	1	3	1	1	31	41	10	82
1561	22	Female	Central Java	Java Island	4	4	4	4	4	4	4	3	5	3	3	4	4	3	4	2	3	2	4	2	2	1	4	3	2	4	28	42	16	86
1562	20	Female	Jakarta	Java Island	5	5	5	5	5	4	4	3	5	4	3	5	4	4	4	3	4	5	5	4	1	2	3	3	3	3	33	53	15	101
1563	23	Female	Central Java	Java Island	4	4	4	4	4	4	4	2	4	2	3	3	3	2	2	2	3	4	2	1	1	1	1	4	1	2	28	33	10	71
1564	20	Female	Yogyakarta	Java Island	4	5	5	5	5	5	3	2	4	3	4	3	4	3	4	2	4	3	5	3	2	3	1	2	3	3	32	44	14	90
1565	19	Female	West Java	Java Island	5	5	5	5	4	5	3	3	5	4	2	3	4	3	3	2	1	4	2	1	1	1	1	5	2	1	32	37	11	80
1566	19	Male	West Kalimantan	Outside Java Island	4	5	3	4	5	5	3	4	5	4	5	3	2	3	5	4	4	5	3	2	2	1	1	5	3	2	29	49	14	92
1567	20	Female	East Java	Java Island	5	4	5	4	3	4	4	3	2	3	2	3	2	4	3	1	3	3	3	1	2	1	1	1	1	1	29	33	7	69
1568	28	Female	Yogyakarta	Java Island	3	5	3	2	2	4	3	1	5	2	1	3	3	4	2	1	1	1	3	4	1	4	1	5	4	4	22	31	19	72
1569	22	Female	Banten	Java Island	5	4	5	5	4	3	4	3	4	3	3	4	4	4	4	3	2	3	3	2	2	3	2	2	2	2	30	42	13	85
1570	27	Female	Banten	Java Island	5	5	5	5	4	5	5	4	5	4	3	4	3	2	3	3	2	3	3	1	1	2	4	4	3	1	34	40	15	89
1571	20	Female	West Java	Java Island	3	4	3	4	4	3	2	3	4	2	2	4	1	1	1	1	1	4	3	2	1	2	1	3	2	1	23	29	10	62
1572	23	Female	Jakarta	Java Island	5	4	5	5	4	5	2	3	2	4	3	4	4	2	2	3	1	4	3	1	3	1	1	3	1	1	30	36	10	76
1573	19	Female	Jakarta	Java Island	5	5	5	5	3	4	4	5	5	5	3	5	3	3	3	3	1	4	4	1	1	3	5	5	1	1	31	45	16	92
1574	19	Female	Jambi	Outside Java Island	5	4	5	5	4	3	3	2	5	3	3	4	1	1	4	2	1	4	3	1	1	2	1	3	1	1	29	34	9	72
1575	23	Female	Central Java	Java Island	4	5	4	5	5	4	4	3	5	4	4	5	3	2	5	5	3	5	5	3	1	3	1	5	2	1	31	52	13	96
1576	21	Female	East Java	Java Island	5	3	4	5	4	3	5	3	5	1	4	4	3	1	4	3	3	1	2	1	1	3	1	2	1	1	29	35	9	73
1577	22	Female	South Sulawesi	Outside Java Island	5	5	5	5	5	5	5	5	5	4	3	5	4	3	4	3	3	2	5	2	2	3	5	4	4	4	35	48	22	105
1578	26	Female	North Sumatra	Outside Java Island	4	4	4	4	4	3	4	3	4	5	2	4	2	4	4	2	3	5	4	1	2	1	1	3	1	1	27	43	9	79
1579	20	Female	Yogyakarta	Java Island	4	3	4	5	3	4	4	4	5	4	3	4	4	4	3	2	5	4	4	3	2	1	2	2	2	3	27	49	12	88
1580	20	Female	West Java	Java Island	4	4	4	4	4	4	4	3	4	3	2	4	5	4	3	3	4	4	4	3	3	3	1	3	3	2	28	46	15	89
1581	22	Female	South Sulawesi	Outside Java Island	5	5	5	4	4	3	3	3	4	3	3	4	2	1	1	1	1	1	1	1	1	1	1	1	1	1	29	26	6	61
1582	21	Female	Central Kalimantan	Outside Java Island	5	5	5	5	5	5	4	4	5	2	3	4	4	3	4	1	2	4	4	3	1	1	3	4	1	1	34	43	11	88
1583	19	Female	Banten	Java Island	4	3	4	4	4	4	4	3	4	2	2	4	2	2	1	1	3	1	3	1	1	1	1	2	1	1	27	29	7	63
1584	20	Female	Jakarta	Java Island	4	3	4	2	3	3	3	2	5	2	2	3	2	1	1	1	1	2	3	2	1	1	1	1	2	2	22	27	8	57
1585	20	Female	South Kalimantan	Outside Java Island	4	3	4	4	4	3	3	1	3	4	1	3	3	4	1	2	1	1	4	1	2	1	1	3	1	1	25	29	9	63
1586	21	Female	Riau	Outside Java Island	4	2	5	5	4	4	3	3	5	2	2	3	3	2	4	3	2	3	2	2	2	1	1	3	2	1	27	36	10	73
1587	25	Female	West Java	Java Island	5	5	5	4	4	2	1	2	5	2	2	4	5	1	5	4	5	1	4	2	1	4	2	2	1	1	26	42	11	79
1588	19	Female	East Java	Java Island	5	5	5	5	4	4	5	5	5	4	5	5	3	3	3	3	2	3	4	2	3	1	1	4	2	2	33	47	13	93
1589	19	Female	East Java	Java Island	4	5	4	5	5	5	4	4	5	3	4	5	5	5	5	3	4	3	5	2	3	2	3	5	3	3	32	53	19	104
1590	21	Female	West Java	Java Island	5	5	5	5	5	5	3	5	5	4	3	5	3	3	3	2	2	3	3	1	1	3	2	4	1	2	33	42	13	88
1591	20	Female	Central Java	Java Island	4	3	3	5	3	3	3	4	5	2	1	4	4	4	4	1	1	5	5	1	1	2	1	5	3	1	24	41	13	78
1592	21	Female	Bengkulu	Outside Java Island	5	4	5	5	4	4	4	2	2	2	4	4	2	2	4	2	2	2	4	2	1	1	1	2	1	1	31	34	7	72
1593	19	Male	Yogyakarta	Java Island	5	5	5	5	3	5	5	3	2	3	4	2	4	5	5	2	2	5	4	2	3	4	3	4	2	1	33	43	17	93
1594	29	Female	Yogyakarta	Java Island	4	5	5	5	5	4	5	4	5	3	2	4	2	1	4	1	1	2	2	1	1	1	2	3	2	2	33	32	11	76
1595	20	Female	Central Java	Java Island	3	4	3	5	4	4	4	4	5	5	3	5	5	5	5	4	4	4	5	3	3	1	1	4	1	1	27	57	11	95
1596	19	Female	Jakarta	Java Island	5	5	5	5	5	5	4	5	5	5	4	5	5	4	4	5	4	5	5	4	3	2	5	5	1	1	34	60	17	111
1597	20	Male	Jakarta	Java Island	5	4	4	3	3	3	4	2	4	2	2	4	3	3	2	2	1	3	2	1	2	1	1	2	1	1	26	31	8	65
1598	23	Female	West Java	Java Island	5	5	5	5	4	5	4	3	5	4	2	4	5	4	3	2	5	2	2	1	3	3	3	3	1	1	33	42	14	89
1599	19	Female	East Java	Java Island	5	3	5	5	3	5	3	2	3	5	2	3	2	2	2	3	1	5	1	2	1	1	2	2	1	1	29	33	8	70
1600	19	Female	Jakarta	Java Island	5	3	5	5	3	2	3	4	4	3	3	4	4	4	4	2	1	3	4	3	1	1	3	4	2	2	26	43	13	82
1601	24	Female	West Java	Java Island	5	5	5	5	5	5	4	4	5	5	3	3	3	3	3	2	1	3	3	1	1	2	1	3	2	3	34	39	12	85
1602	21	Female	Jakarta	Java Island	5	5	5	5	5	5	5	1	5	5	5	4	3	3	5	4	1	5	4	4	1	1	2	5	1	1	35	49	11	95
1603	20	Female	West Java	Java Island	5	5	5	5	5	5	5	5	5	5	5	5	3	3	3	5	2	3	5	1	1	1	1	3	1	1	35	50	8	93
1604	22	Female	West Sulawesi	Outside Java Island	4	5	3	5	3	3	4	3	5	4	4	5	2	2	4	3	1	2	2	1	1	1	3	2	2	2	27	38	11	76
1605	25	Female	Central Kalimantan	Outside Java Island	5	5	5	5	4	4	5	3	5	4	4	3	3	2	4	2	4	5	5	1	1	3	1	3	1	1	33	45	10	88
1606	19	Female	South Sulawesi	Outside Java Island	3	2	4	3	4	2	3	2	4	3	2	3	3	2	4	1	2	1	4	1	2	1	1	3	1	1	21	32	9	62
1607	19	Female	Banten	Java Island	5	5	5	5	4	5	5	3	5	4	4	3	5	5	5	4	3	4	5	3	3	3	1	3	1	1	34	53	12	99
1608	26	Female	West Java	Java Island	4	4	4	4	4	4	4	4	5	4	2	4	4	3	4	3	5	3	5	3	1	3	1	2	1	1	28	49	9	86
1609	22	Female	East Java	Java Island	3	4	4	3	3	3	4	1	3	4	2	4	4	4	4	4	3	1	3	2	1	1	1	3	1	1	24	39	8	71
1610	24	Female	Jakarta	Java Island	4	5	5	5	3	4	4	2	4	4	3	4	2	2	3	1	1	3	3	1	1	1	1	2	1	1	30	33	7	70
1611	21	Female	Bali	Outside Java Island	5	5	4	5	5	5	5	1	5	3	3	5	4	5	3	5	3	4	2	1	1	1	1	5	1	1	34	44	10	88
1612	22	Female	West Java	Java Island	4	4	4	4	4	4	4	4	5	3	2	4	4	3	3	3	3	4	4	3	3	2	1	3	2	2	28	45	13	86
1613	21	Female	Central Java	Java Island	5	5	5	5	5	5	5	3	5	1	1	5	2	2	1	1	2	1	3	2	1	1	5	1	1	1	35	29	10	74
1614	20	Female	West Java	Java Island	4	4	4	4	4	4	3	4	5	3	2	3	3	4	4	3	3	2	3	2	2	2	1	3	1	1	27	41	10	78
1615	29	Female	East Java	Java Island	5	5	5	3	3	3	3	3	5	3	1	5	3	3	3	3	3	4	3	2	1	1	1	1	1	1	27	41	6	74
1616	23	Female	East Nusa Tenggara	Outside Java Island	4	4	4	4	3	4	3	2	3	4	2	3	2	2	1	2	1	2	3	1	1	2	1	1	1	1	26	28	7	61
1617	19	Female	Lampung	Outside Java Island	4	5	5	5	4	3	4	3	5	3	3	5	4	4	4	3	2	3	4	1	1	3	1	3	1	1	30	44	10	84
1618	22	Female	Yogyakarta	Java Island	4	4	4	4	3	4	4	4	4	3	3	4	1	1	2	2	2	3	3	2	1	1	4	3	2	2	27	34	13	74
1619	21	Female	Jakarta	Java Island	4	5	4	4	4	4	4	4	4	4	4	4	2	2	4	4	4	4	4	4	4	4	4	4	4	4	29	48	24	101
1620	26	Female	Banten	Java Island	5	2	5	5	3	5	5	3	4	2	2	3	1	1	2	1	1	3	2	1	1	1	1	2	1	1	30	26	7	63
1621	22	Female	West Sumatra	Outside Java Island	5	5	5	5	3	4	3	1	3	2	3	3	4	2	3	1	2	1	3	1	1	1	1	3	1	1	30	29	8	67
1622	19	Female	West Java	Java Island	5	4	5	5	4	5	3	3	5	3	3	4	4	4	3	2	2	3	4	1	1	1	1	3	1	3	31	41	10	82
1623	21	Female	South Kalimantan	Outside Java Island	5	2	4	5	2	2	2	2	4	1	1	4	1	1	1	1	1	2	1	1	1	1	1	1	1	1	22	21	6	49
1624	22	Female	Central Java	Java Island	4	4	4	4	4	3	4	3	5	1	2	4	2	1	4	2	1	3	3	1	1	1	1	3	2	1	27	32	9	68
1625	19	Female	South Sulawesi	Outside Java Island	4	3	4	4	3	3	2	2	5	2	1	2	2	2	2	2	1	2	2	2	1	1	1	3	1	1	23	27	8	58
1626	19	Female	West Java	Java Island	5	5	4	5	4	4	4	2	5	4	2	4	3	1	2	3	1	4	2	2	1	1	1	3	1	3	31	35	10	76
1627	20	Female	Banten	Java Island	5	5	5	5	4	4	4	5	5	3	3	4	3	2	4	3	1	3	4	2	1	1	2	2	3	3	32	42	12	86
1628	21	Female	West Java	Java Island	3	3	3	3	3	3	3	3	3	3	3	3	3	3	3	3	3	3	3	3	3	3	3	3	3	3	21	39	18	78
1629	20	Female	Banten	Java Island	5	5	5	5	5	5	5	4	5	5	4	5	3	4	5	5	4	5	5	3	3	3	5	5	3	3	35	57	22	114
1630	25	Female	West Java	Java Island	4	5	5	5	5	3	4	3	4	5	3	4	3	4	4	2	2	3	4	3	2	2	3	3	2	2	31	44	14	89
1631	20	Female	Jambi	Outside Java Island	5	4	5	4	4	3	3	3	4	2	4	3	4	3	3	3	2	1	4	1	1	2	1	4	2	1	28	37	11	76
1632	23	Male	West Java	Java Island	5	5	5	5	4	4	4	2	5	5	4	4	3	3	3	4	3	4	4	3	3	3	2	3	2	3	32	47	16	95
1633	20	Female	Yogyakarta	Java Island	5	5	5	5	5	5	5	5	5	3	4	5	5	5	5	4	5	5	5	3	3	3	2	5	3	2	35	59	18	112
1634	22	Female	East Java	Java Island	4	4	5	4	4	4	4	3	3	4	2	4	2	2	1	4	2	2	2	2	1	3	5	3	1	1	29	33	14	76
1635	21	Female	West Java	Java Island	1	5	1	5	5	5	5	4	5	5	5	5	5	2	5	5	1	2	5	1	1	1	2	5	2	2	27	50	13	90
1636	27	Female	South Sulawesi	Outside Java Island	5	5	5	4	4	4	4	2	5	3	2	5	4	2	3	2	1	1	4	5	1	4	1	2	1	2	31	39	11	81
1637	20	Female	East Java	Java Island	5	5	5	5	5	3	5	3	3	1	3	5	3	3	3	2	4	4	4	4	1	1	1	3	2	1	33	42	9	84
1638	22	Female	North Sumatra	Outside Java Island	5	4	5	5	4	5	4	3	5	1	3	4	4	4	3	3	3	3	5	3	2	2	2	3	2	2	32	44	13	89
1639	21	Female	East Kalimantan	Outside Java Island	4	4	5	5	3	3	4	3	5	3	3	3	3	3	3	3	1	2	4	2	2	1	1	2	2	2	28	38	10	76
1640	22	Female	West Java	Java Island	4	5	5	5	4	4	3	4	5	2	3	4	4	4	4	3	2	4	5	2	2	3	2	3	3	4	30	46	17	93
1641	20	Female	West Java	Java Island	5	5	5	5	5	5	5	5	4	4	3	5	4	3	3	4	3	4	5	4	2	1	1	4	1	1	35	51	10	96
1642	22	Male	Central Java	Java Island	1	2	2	3	4	1	1	3	3	3	1	3	1	1	1	2	1	2	2	1	1	2	1	2	2	1	14	24	9	47
1643	21	Female	Papua	Outside Java Island	5	4	4	4	3	3	3	4	3	3	2	4	2	3	4	3	1	4	4	1	2	3	1	2	1	1	26	38	10	74
1644	20	Female	North Sumatra	Outside Java Island	5	5	5	5	5	4	4	4	4	4	3	4	4	4	4	3	3	5	4	4	3	4	1	4	4	2	33	50	18	101
1645	23	Female	South Sulawesi	Outside Java Island	4	2	3	3	2	3	4	4	4	2	2	3	1	1	3	1	1	2	1	2	1	4	2	2	1	1	21	27	11	59
1646	20	Female	Banten	Java Island	5	5	5	5	4	5	5	5	3	5	3	4	4	2	3	2	2	3	3	3	1	1	1	2	5	3	34	42	13	89
1647	20	Female	Yogyakarta	Java Island	3	5	3	5	4	5	3	5	5	4	3	5	4	3	3	4	3	3	4	3	2	3	3	4	3	3	28	49	18	95
1648	21	Female	East Kalimantan	Outside Java Island	5	5	5	4	4	5	4	3	4	4	1	2	2	1	4	3	1	2	4	1	1	3	1	4	1	1	32	32	11	75
1649	21	Male	Bali	Outside Java Island	5	4	4	4	4	4	4	1	5	1	2	4	3	4	2	2	5	5	4	3	1	3	1	4	1	2	29	41	12	82
1650	21	Female	Banten	Java Island	4	4	4	4	4	4	4	3	4	4	2	4	3	3	3	3	3	4	3	2	2	2	1	2	1	1	28	41	9	78
1651	21	Female	West Kalimantan	Outside Java Island	4	4	5	4	4	4	4	4	4	5	3	4	4	2	3	1	3	1	3	3	2	3	3	3	1	2	29	40	14	83
1652	19	Female	Riau	Outside Java Island	4	4	4	5	4	3	4	3	5	3	3	4	3	3	3	2	2	3	4	1	1	1	1	4	3	3	28	39	13	80
1653	26	Male	East Java	Java Island	5	5	5	5	5	5	5	4	4	4	3	4	3	2	4	2	1	1	3	1	1	1	5	4	1	1	35	36	13	84
1654	20	Female	East Java	Java Island	5	5	5	5	4	4	4	4	5	4	2	5	3	3	5	4	3	3	4	2	2	2	3	5	1	1	32	47	14	93
1655	23	Female	West Java	Java Island	4	5	5	5	5	5	3	4	5	5	3	3	4	3	3	2	3	2	4	2	1	1	1	2	1	1	32	43	7	82
1656	19	Female	East Java	Java Island	5	4	4	5	4	3	4	4	4	3	3	2	3	3	4	3	3	4	4	1	2	3	1	3	3	4	29	41	16	86
1657	24	Female	Bali	Outside Java Island	4	5	5	5	3	4	4	2	4	4	3	4	2	2	3	1	1	3	3	1	1	1	1	2	1	1	30	33	7	70
1658	23	Female	Central Java	Java Island	3	5	1	5	4	2	2	4	5	4	5	5	5	5	5	4	5	4	3	4	2	2	4	4	2	3	22	58	17	97
1659	22	Female	East Java	Java Island	4	4	4	4	4	3	3	2	5	1	2	3	2	2	2	4	1	3	3	2	1	1	1	2	1	1	26	32	7	65
1660	19	Female	East Java	Java Island	5	5	5	5	3	5	5	3	5	4	2	5	5	3	3	1	1	4	2	1	1	1	3	4	1	1	33	39	11	83
1661	22	Female	Jakarta	Java Island	5	4	5	5	4	5	2	5	5	5	1	4	5	2	2	3	1	5	2	2	1	1	1	5	2	1	30	42	11	83
1662	19	Female	Banten	Java Island	2	4	2	4	4	1	2	5	4	3	1	4	3	3	3	2	1	2	3	2	1	1	1	3	1	1	19	36	8	63
1663	21	Female	West Java	Java Island	5	5	4	5	5	5	4	4	5	4	5	4	4	4	5	3	2	5	5	3	1	2	1	4	2	4	33	53	14	100
1664	20	Female	Jakarta	Java Island	5	4	5	5	5	3	2	3	2	1	1	4	3	1	4	1	1	1	5	1	1	1	1	2	2	1	29	28	8	65
1665	27	Female	Jakarta	Java Island	4	4	4	4	4	4	4	3	4	4	4	3	4	4	4	4	3	3	4	3	3	4	4	4	4	4	28	47	23	98
1666	20	Female	Central Java	Java Island	5	4	5	4	3	4	3	3	5	3	3	3	3	3	3	2	1	2	5	1	1	1	2	5	1	2	28	37	12	77
1667	23	Male	Central Kalimantan	Outside Java Island	5	5	5	5	5	5	5	1	5	3	1	5	3	3	1	1	3	1	3	1	1	1	1	3	1	1	35	31	8	74
1668	23	Female	West Java	Java Island	3	5	3	4	3	3	3	5	3	3	2	4	2	1	2	1	1	3	2	2	2	2	3	3	3	2	24	31	15	70
1669	19	Male	Gorontalo	Outside Java Island	5	5	5	3	3	5	3	5	4	3	3	3	3	4	4	2	1	2	3	3	1	1	1	2	1	3	29	40	9	78
1670	20	Female	East Java	Java Island	3	4	4	5	3	3	2	3	4	3	2	3	2	1	1	3	1	2	3	3	1	2	3	3	4	3	24	31	16	71
1671	20	Female	Lampung	Outside Java Island	5	5	5	5	5	5	5	3	5	2	3	4	4	3	2	1	4	3	5	2	1	1	1	3	1	1	35	41	8	84
1672	19	Female	Yogyakarta	Java Island	5	5	5	5	5	5	5	3	4	2	4	4	3	2	4	5	3	5	4	4	3	4	1	4	2	2	35	47	16	98
1673	19	Female	Bali	Outside Java Island	1	5	1	5	5	3	3	5	5	3	3	5	4	4	4	3	4	3	4	3	2	1	3	5	3	3	23	50	17	90
1674	20	Female	West Java	Java Island	5	5	5	5	5	5	5	3	5	5	5	5	5	5	5	5	5	5	5	3	2	1	5	5	3	3	35	61	19	115
1675	19	Female	Bali	Outside Java Island	5	5	5	5	4	5	5	3	5	2	3	5	4	2	5	4	1	5	3	3	2	2	3	5	3	3	34	45	18	97
1676	20	Female	West Java	Java Island	3	1	3	5	1	1	1	1	3	1	1	1	1	1	3	1	1	1	5	1	1	1	1	3	1	1	15	21	8	44
1677	20	Female	North Sumatra	Outside Java Island	4	3	3	4	3	3	3	3	5	4	2	3	2	2	2	1	2	3	3	1	2	3	2	1	1	1	23	33	10	66
1678	21	Female	West Java	Java Island	4	5	4	5	5	4	5	3	5	2	2	5	4	5	5	2	4	5	5	3	4	2	1	4	1	1	32	50	13	95
1679	22	Female	Yogyakarta	Java Island	5	4	4	4	4	4	4	3	4	2	4	4	3	4	4	2	3	4	4	2	2	2	3	3	3	3	29	43	16	88
1680	20	Female	Papua	Outside Java Island	5	5	4	3	3	3	2	4	5	2	2	4	3	2	2	1	1	3	1	1	1	1	1	1	1	1	25	31	6	62
1681	19	Female	Jakarta	Java Island	4	5	5	5	5	4	4	4	5	3	4	5	5	3	4	1	1	2	3	1	1	1	1	2	2	2	32	41	9	82
1682	21	Female	Banten	Java Island	5	4	4	5	5	4	4	5	5	2	1	4	2	2	2	1	1	2	2	3	1	2	1	2	1	1	31	32	8	71
1683	22	Female	Jakarta	Java Island	4	4	4	4	4	4	4	2	4	3	2	4	4	4	4	2	3	3	4	2	1	2	2	3	3	1	28	41	12	81
1684	20	Female	East Java	Java Island	5	5	4	5	3	3	4	4	5	3	3	3	4	3	4	3	2	4	4	1	3	1	1	2	3	1	29	43	11	83
1685	19	Female	Jakarta	Java Island	4	5	5	5	5	3	5	3	5	5	3	4	4	3	3	4	3	3	4	3	3	2	1	5	2	2	32	47	15	94
1686	22	Female	East Java	Java Island	3	3	3	1	3	3	1	1	3	3	1	4	3	3	1	1	3	4	3	1	1	1	3	1	1	1	17	31	8	56
1687	22	Female	Central Kalimantan	Outside Java Island	5	4	5	5	4	5	5	3	5	4	3	3	3	3	4	3	3	3	4	3	3	1	1	2	1	1	33	44	9	86
1688	25	Female	Central Java	Java Island	5	5	5	5	5	5	5	5	4	1	2	4	1	2	2	1	1	1	2	2	1	2	1	2	1	2	35	28	9	72
1689	20	Female	Jakarta	Java Island	4	4	5	5	4	4	4	2	4	2	4	4	4	4	4	2	4	1	5	1	2	2	2	4	2	2	30	41	14	85
1690	23	Female	Central Java	Java Island	5	5	5	5	5	5	3	5	5	3	2	4	2	3	3	1	1	5	4	2	2	1	1	4	3	3	33	40	14	87
1691	23	Female	North Sumatra	Outside Java Island	4	4	4	4	4	5	4	3	5	3	3	4	3	3	3	3	2	3	3	2	3	1	1	3	1	1	29	40	10	79
1692	19	Female	Jakarta	Java Island	5	4	5	4	4	3	5	4	5	5	5	2	5	3	4	4	3	4	5	2	4	3	3	4	3	2	30	51	19	100
1693	19	Female	Yogyakarta	Java Island	4	5	5	5	5	4	4	4	5	3	4	5	5	3	4	1	1	2	3	1	1	1	1	2	2	2	32	41	9	82
1694	21	Female	East Java	Java Island	5	5	5	4	3	4	4	4	5	3	3	4	4	4	4	5	4	3	4	3	3	4	1	5	2	2	30	50	17	97
1695	21	Female	Banten	Java Island	5	5	5	5	4	5	5	4	4	3	3	4	2	4	5	3	2	4	4	1	3	2	3	4	2	2	34	43	16	93
1696	20	Female	West Sumatra	Outside Java Island	5	5	5	5	4	3	5	2	4	3	5	4	5	5	5	5	5	3	5	3	5	4	1	5	3	2	32	54	20	106
1697	20	Female	South Sulawesi	Outside Java Island	3	4	5	5	4	4	3	3	5	4	3	4	3	3	3	2	2	4	4	3	3	2	3	4	4	5	28	43	21	92
1698	24	Female	Central Java	Java Island	5	4	5	4	4	4	3	5	3	2	2	4	3	2	3	3	3	2	4	1	1	2	1	3	1	3	29	37	11	77
1699	20	Female	West Java	Java Island	3	3	3	4	3	3	3	4	5	3	3	3	3	3	3	3	1	3	3	3	1	1	1	3	3	3	22	40	12	74
1700	20	Female	East Java	Java Island	5	5	5	5	5	5	5	2	5	3	3	5	3	2	2	1	2	5	1	1	1	2	1	5	1	1	35	35	11	81
1701	22	Female	Central Java	Java Island	5	5	5	5	5	4	5	3	5	4	3	5	5	5	5	4	3	2	5	2	1	2	1	3	3	1	34	51	11	96
1702	19	Female	South Sulawesi	Outside Java Island	4	4	4	4	3	3	4	4	3	3	3	4	4	3	2	2	3	4	5	2	2	2	2	3	1	1	26	42	11	79
1703	19	Male	Jakarta	Java Island	4	4	3	4	4	3	3	2	4	2	2	3	2	1	2	1	3	2	3	1	1	2	1	2	2	1	25	28	9	62
1704	19	Female	North Sumatra	Outside Java Island	5	5	5	5	5	5	5	4	5	4	4	5	3	3	4	4	4	5	5	3	3	1	2	3	3	3	35	53	15	103
1705	19	Male	Maluku	Outside Java Island	4	4	5	4	3	4	3	4	3	4	2	3	2	3	3	2	2	3	4	3	1	1	3	2	3	2	27	38	12	77
1706	20	Female	North Sumatra	Outside Java Island	5	5	5	5	5	5	5	4	5	5	4	5	3	4	5	5	4	5	5	3	3	3	5	5	3	3	35	57	22	114
1707	19	Female	Riau	Outside Java Island	5	5	5	5	4	3	3	2	5	3	2	4	4	3	3	2	3	4	3	2	1	2	1	3	3	1	30	40	11	81
1708	20	Female	Jakarta	Java Island	2	5	4	3	3	4	4	3	3	3	3	5	5	3	3	4	3	5	3	1	3	3	1	4	1	1	25	44	13	82
1709	19	Female	Jakarta	Java Island	5	4	5	5	5	5	5	2	5	3	3	3	5	4	5	3	3	2	4	1	2	2	1	3	1	1	34	43	10	87
1710	20	Female	Jakarta	Java Island	4	4	4	4	4	4	4	4	4	3	3	4	3	3	3	1	3	3	3	1	1	1	1	2	1	1	28	38	7	73
1711	21	Female	West Java	Java Island	5	5	5	5	5	5	5	5	5	4	2	5	3	2	5	1	1	5	5	2	1	1	2	5	2	1	35	45	12	92
1712	21	Female	Jakarta	Java Island	3	4	4	4	3	3	2	2	4	2	1	3	2	1	1	1	1	2	2	1	1	1	1	2	2	1	23	23	8	54
1713	26	Female	Yogyakarta	Java Island	4	4	4	4	4	4	4	3	4	1	2	4	1	1	2	3	1	3	2	2	2	1	1	2	3	2	28	29	11	68
1714	19	Female	Central Java	Java Island	5	5	5	5	4	5	5	2	5	3	2	3	5	5	5	2	2	4	5	1	1	1	1	5	2	3	34	44	13	91
1715	24	Female	Banten	Java Island	4	5	5	5	5	5	5	3	4	4	5	5	2	2	4	5	3	5	5	3	3	3	1	4	1	1	34	50	13	97
1716	19	Female	Central Java	Java Island	3	3	3	4	3	3	2	2	5	4	1	4	2	4	4	1	1	1	4	1	1	1	1	3	1	1	21	34	8	63
1717	21	Female	East Java	Java Island	5	5	5	5	5	5	4	3	5	4	3	3	3	2	4	3	1	2	3	2	3	3	3	3	3	3	34	38	18	90
1718	19	Female	Yogyakarta	Java Island	5	5	5	5	4	5	3	3	5	3	3	5	3	3	3	1	2	4	3	1	1	2	2	2	1	1	32	39	9	80
1719	20	Female	Central Java	Java Island	5	5	5	5	5	3	4	5	5	5	4	4	3	3	5	3	3	4	3	2	1	2	1	3	1	1	32	49	9	90
1720	25	Female	East Java	Java Island	5	4	5	5	4	4	4	4	4	3	3	4	4	3	4	3	4	4	4	3	1	1	1	4	3	3	31	47	13	91
1721	19	Male	West Sumatra	Outside Java Island	4	3	5	5	3	3	1	2	4	2	1	3	1	2	3	1	1	4	2	1	1	1	1	1	1	1	24	27	6	57
1722	22	Female	Central Java	Java Island	4	3	4	4	4	4	2	1	3	2	2	4	2	2	2	1	1	3	2	1	1	1	1	3	1	1	25	26	8	59
1723	18	Female	East Java	Java Island	4	4	4	4	4	4	4	4	4	4	4	4	4	4	4	4	4	4	4	4	4	4	4	4	4	4	28	52	24	104
1724	20	Female	South Sulawesi	Outside Java Island	4	4	4	4	4	4	4	4	4	3	4	4	3	4	3	3	2	3	4	2	1	1	2	3	2	1	28	43	10	81
1725	18	Female	West Java	Java Island	4	3	4	3	3	3	3	3	3	2	1	3	2	1	3	2	1	2	3	3	2	3	2	3	3	2	23	29	15	67
1726	18	Female	East Java	Java Island	3	3	3	3	3	3	4	3	4	4	3	3	3	2	3	3	2	2	3	2	2	2	1	3	2	2	22	37	12	71
1727	18	Female	Jakarta	Java Island	4	3	4	3	3	3	4	3	2	3	2	4	4	4	3	3	2	3	3	2	3	2	1	2	2	2	24	38	12	74
1728	19	Male	Banten	Java Island	4	4	4	4	3	4	3	3	3	2	2	4	2	2	2	1	1	3	3	2	1	2	2	3	1	1	26	30	10	66
1729	18	Female	North Sumatra	Outside Java Island	4	4	4	4	4	4	4	4	4	3	3	4	4	4	4	4	4	4	4	4	4	3	2	4	4	2	28	50	19	97
1730	19	Female	Jakarta	Java Island	4	4	4	4	4	3	3	3	4	3	2	4	3	1	3	3	2	4	3	2	3	2	4	4	2	1	26	37	16	79
1731	18	Female	West Java	Java Island	3	3	3	3	2	2	3	3	3	3	1	3	3	3	3	3	3	3	4	2	2	2	1	3	1	1	19	37	10	66
1732	18	Female	West Java	Java Island	3	4	4	4	3	3	3	2	3	3	2	3	3	2	3	2	2	2	3	1	2	1	1	2	2	2	24	31	10	65
1733	18	Female	South Sulawesi	Outside Java Island	4	4	4	4	4	4	4	2	4	4	3	4	4	4	4	4	2	4	4	4	1	1	1	4	1	1	28	47	9	84
1734	18	Female	East Java	Java Island	3	3	3	3	3	3	2	2	3	2	3	3	3	2	2	2	2	2	3	2	2	2	1	2	2	3	20	31	12	63
1735	18	Female	Banten	Java Island	4	4	4	4	4	4	4	2	4	4	4	4	4	3	4	4	1	4	4	2	2	2	2	2	3	4	28	44	15	87
1736	18	Female	Jakarta	Java Island	4	4	4	4	4	4	4	4	4	3	3	4	4	4	3	3	4	4	4	2	2	3	2	4	1	1	28	46	13	87
1737	18	Female	East Java	Java Island	3	4	4	4	3	3	3	3	3	3	4	4	3	2	3	3	2	3	3	3	2	3	4	3	4	4	24	39	20	83
1738	18	Female	West Java	Java Island	1	2	3	4	3	3	3	2	4	2	1	2	1	1	2	1	2	2	1	1	1	1	1	2	1	1	19	22	7	48
1739	18	Female	Banten	Java Island	4	4	4	4	3	3	3	2	3	2	3	3	3	3	3	3	1	1	2	1	1	1	1	2	2	2	25	30	9	64
1740	21	Female	Jakarta	Java Island	4	4	4	4	4	4	4	4	3	3	2	4	2	3	3	3	3	3	4	3	2	2	1	1	1	1	28	40	8	76
1741	18	Female	Bali	Outside Java Island	4	4	4	4	4	4	4	4	1	3	1	4	3	4	3	3	3	2	3	1	1	1	1	2	1	1	28	35	7	70
1742	18	Female	West Java	Java Island	3	3	3	4	3	4	4	3	4	3	3	3	4	2	3	4	2	3	4	2	2	2	1	3	3	2	24	40	13	77
1743	22	Female	West Java	Java Island	4	4	4	4	4	4	4	3	3	2	3	3	3	3	3	2	2	2	3	3	1	2	1	2	2	3	28	35	11	74
1744	20	Female	West Java	Java Island	4	3	4	4	4	4	4	2	3	4	4	3	3	1	2	4	4	4	4	3	1	4	4	3	1	2	27	41	15	83
1745	18	Female	Banten	Java Island	4	4	4	4	4	4	4	4	4	2	2	3	2	2	3	1	2	4	4	2	1	1	1	2	1	1	28	35	7	70
1746	18	Female	Central Java	Java Island	4	4	4	4	4	3	4	3	4	3	3	3	3	2	3	4	3	3	2	2	2	2	2	4	2	3	27	38	15	80
1747	19	Female	East Kalimantan	Outside Java Island	4	4	4	4	4	4	4	4	4	4	3	4	4	4	3	3	3	4	4	2	1	2	1	3	2	1	28	46	10	84
1748	19	Female	Banten	Java Island	3	4	4	4	3	3	3	4	4	3	3	3	3	3	3	2	1	4	4	1	1	1	1	2	2	1	24	38	8	70
1749	21	Female	Jakarta	Java Island	3	3	3	3	3	3	2	2	3	3	1	3	3	3	3	2	1	2	2	2	1	1	2	2	1	1	20	30	8	58
1750	18	Female	East Java	Java Island	3	3	3	3	3	3	3	2	3	2	2	3	2	2	3	2	2	2	2	1	1	2	2	2	1	2	21	28	10	59
1751	22	Male	Jakarta	Java Island	4	4	4	4	2	4	4	3	4	1	3	2	2	1	4	2	1	3	1	2	2	1	1	3	1	1	26	29	9	64
1752	18	Female	West Papua	Outside Java Island	4	4	4	4	4	3	3	3	3	2	4	3	4	4	4	2	3	3	4	2	2	2	1	3	2	2	26	41	12	79
1753	18	Female	Jakarta	Java Island	4	4	4	4	4	4	4	3	4	2	2	4	2	2	3	4	2	3	2	2	2	2	2	3	3	2	28	35	14	77
1754	18	Female	East Java	Java Island	4	4	4	4	4	4	4	4	3	3	4	4	3	4	4	4	3	4	4	3	1	1	3	4	2	4	28	47	15	90
1755	18	Female	West Java	Java Island	3	4	4	4	4	4	4	1	3	2	1	4	3	3	2	1	2	1	2	1	1	1	1	2	1	1	27	26	7	60
1756	22	Female	Jakarta	Java Island	4	4	4	4	4	4	4	2	4	3	3	4	2	1	3	2	2	3	4	3	2	2	2	3	1	1	28	36	11	75
1757	18	Female	West Java	Java Island	4	4	4	4	3	3	4	3	4	3	3	3	3	3	3	2	1	2	3	2	2	2	2	3	2	2	26	35	13	74
1758	20	Female	Riau	Outside Java Island	3	2	1	1	2	3	4	2	3	4	4	4	3	4	4	2	4	2	4	2	2	4	1	2	4	2	16	42	15	73
1759	18	Female	Jakarta	Java Island	4	4	4	4	3	4	4	2	4	2	3	3	3	2	3	2	3	4	3	2	1	3	2	3	2	2	27	36	13	76
1760	18	Female	Banten	Java Island	4	4	4	4	3	3	3	3	4	3	2	4	2	3	3	2	2	3	3	2	2	3	2	3	2	2	25	36	14	75
1761	18	Female	North Sumatra	Outside Java Island	4	4	4	4	4	4	4	2	4	4	2	4	4	4	4	3	2	4	4	2	2	2	1	4	1	1	28	43	11	82
1762	22	Female	Banten	Java Island	4	3	3	4	4	3	3	3	4	2	3	4	4	3	3	3	1	2	3	3	2	2	1	2	1	2	24	38	10	72
1763	18	Female	West Java	Java Island	4	3	4	3	3	3	3	2	3	1	2	3	2	2	3	3	2	3	2	3	1	2	1	4	2	1	23	31	11	65
1764	20	Female	West Java	Java Island	4	3	4	3	3	3	3	3	4	2	2	2	1	1	2	2	3	2	3	2	2	1	2	3	2	2	23	29	12	64
1765	19	Female	East Java	Java Island	3	4	4	3	3	3	4	4	4	3	3	4	3	4	3	2	4	3	2	4	2	2	2	3	2	2	24	43	13	80
1766	18	Female	Jakarta	Java Island	4	4	4	4	4	4	4	3	4	4	3	4	3	3	3	2	2	3	3	2	2	4	2	2	2	2	28	39	14	81
1767	18	Female	West Java	Java Island	4	3	4	4	4	4	3	3	4	3	1	4	3	1	2	3	1	2	3	2	1	3	1	2	1	1	26	32	9	67
1768	20	Female	Jakarta	Java Island	3	2	3	4	4	3	3	1	2	2	2	4	2	2	3	2	4	2	2	1	2	2	1	3	1	1	22	29	10	61
1769	19	Female	Jakarta	Java Island	3	3	3	4	4	3	3	3	4	3	3	4	3	3	4	4	3	3	3	4	3	4	4	4	4	3	23	44	22	89
1770	18	Female	Jakarta	Java Island	3	3	3	3	3	2	2	1	4	2	2	3	1	1	2	2	2	2	3	1	1	1	1	2	1	1	19	26	7	52
1771	22	Female	West Java	Java Island	2	4	3	4	4	2	4	2	3	2	2	3	2	2	3	2	2	2	2	2	1	1	1	3	1	1	23	29	8	60
1772	18	Female	Jakarta	Java Island	4	4	4	4	4	4	4	2	4	3	4	4	4	4	4	3	2	4	4	2	2	2	2	4	2	1	28	44	13	85
1773	18	Female	Jakarta	Java Island	4	4	4	4	3	3	3	3	4	4	2	3	3	4	3	2	3	3	3	2	3	2	2	3	2	2	25	39	14	78
1774	19	Female	Jakarta	Java Island	3	3	2	3	3	2	3	2	4	1	3	3	2	2	3	1	2	3	3	1	1	1	1	3	1	1	19	30	8	57
1775	18	Female	Jakarta	Java Island	3	4	3	4	3	3	3	3	4	2	3	4	3	3	3	2	3	3	3	1	2	2	1	3	2	2	23	37	12	72
1776	20	Male	Banten	Java Island	4	2	3	3	3	3	3	1	1	1	1	2	2	2	1	1	1	1	2	1	1	1	1	1	1	1	21	17	6	44
1777	20	Female	West Java	Java Island	4	4	4	4	3	3	3	1	4	3	1	2	3	2	2	1	3	1	3	1	1	1	1	3	1	1	25	27	8	60
1778	20	Female	Jakarta	Java Island	4	4	4	4	4	4	4	4	4	4	4	4	4	4	4	4	3	4	4	4	3	4	3	4	3	3	28	51	20	99
1779	18	Female	Jakarta	Java Island	4	4	3	4	4	4	3	4	4	4	4	4	3	2	3	2	1	2	3	2	1	2	2	4	2	1	26	38	12	76
1780	18	Female	West Java	Java Island	3	3	3	3	3	3	4	4	4	2	2	3	4	3	3	3	3	3	3	3	2	2	2	3	2	3	22	40	14	76
1781	18	Female	Riau	Outside Java Island	2	3	3	4	3	3	3	2	3	2	1	3	2	2	2	2	2	2	2	1	1	1	1	1	1	1	21	26	6	53
1782	20	Female	Jakarta	Java Island	4	4	4	4	4	4	4	4	4	4	4	3	3	3	4	3	3	3	3	2	1	2	2	3	2	2	28	43	12	83
1783	18	Female	West Java	Java Island	4	4	4	4	4	4	4	3	4	4	2	4	4	3	4	2	2	3	4	1	1	1	2	4	2	1	28	40	11	79
1784	18	Female	Central Java	Java Island	2	4	4	4	3	2	3	3	4	2	3	4	3	3	3	2	2	3	3	2	2	2	4	3	3	3	22	37	17	76
1785	22	Male	Jakarta	Java Island	3	3	3	3	3	3	3	3	3	3	2	3	2	2	2	3	2	3	2	3	2	1	3	2	2	2	21	33	12	66
1786	18	Female	East Java	Java Island	4	4	4	4	4	4	4	4	4	2	3	4	3	1	3	2	1	3	3	2	1	2	1	3	1	1	28	35	9	72
1787	18	Female	Jakarta	Java Island	4	2	3	4	3	3	3	2	4	2	4	1	3	3	3	2	3	2	2	1	1	1	1	1	1	1	22	32	6	60
1788	19	Female	East Java	Java Island	4	4	4	4	4	4	4	3	4	1	1	3	1	1	3	2	1	2	3	2	1	1	1	3	1	1	28	27	8	63
1789	18	Female	East Java	Java Island	3	4	4	4	4	3	4	4	3	2	4	4	3	3	3	2	3	2	3	2	2	2	1	3	1	1	26	38	10	74
1790	18	Female	Central Java	Java Island	4	4	4	4	3	4	3	2	4	3	4	4	4	1	4	4	4	4	4	3	3	3	3	4	2	4	26	45	19	90
1791	18	Female	South Kalimantan	Outside Java Island	4	4	4	4	3	2	4	2	2	3	1	2	1	2	2	1	1	4	2	1	1	1	1	3	2	1	25	24	9	58
1792	22	Male	North Sumatra	Outside Java Island	3	3	3	3	3	3	3	3	4	2	2	3	3	3	3	2	1	1	3	1	1	1	1	3	1	1	21	31	8	60
1793	20	Female	Jakarta	Java Island	4	3	3	3	4	3	3	3	4	3	2	3	2	3	3	2	3	3	2	2	3	2	1	1	1	1	23	35	9	67
1794	18	Female	Yogyakarta	Java Island	2	4	4	4	2	3	3	4	4	4	2	4	4	3	3	2	2	3	3	3	1	2	1	2	2	4	22	41	12	75
1795	22	Female	Jakarta	Java Island	3	4	3	4	3	3	3	2	3	2	1	3	2	1	2	1	1	2	2	1	1	2	2	3	2	1	23	23	11	57
1796	18	Female	South Kalimantan	Outside Java Island	4	4	4	4	3	3	4	2	4	3	2	4	3	3	4	3	2	2	3	1	3	3	1	3	2	3	26	36	15	77
1797	18	Female	Banten	Java Island	3	2	3	2	3	4	3	3	4	3	3	2	2	3	2	1	4	3	3	1	1	1	1	2	1	1	20	34	7	61
1798	18	Female	East Java	Java Island	4	3	4	4	3	4	4	3	4	2	4	3	4	3	2	3	3	4	3	2	1	1	1	4	1	2	26	40	10	76
1799	18	Female	East Java	Java Island	4	4	4	4	4	3	4	2	3	2	1	3	4	4	4	2	3	4	3	2	2	1	1	3	1	1	27	37	9	73
1800	21	Female	West Java	Java Island	3	3	3	3	3	3	3	3	3	2	2	3	3	3	3	1	2	3	2	1	1	1	1	3	1	1	21	31	8	60
1801	19	Female	West Java	Java Island	4	4	4	4	3	3	4	4	4	4	2	3	3	2	4	3	2	3	3	2	1	2	2	3	1	2	26	39	11	76
1802	21	Female	East Java	Java Island	3	3	2	1	1	1	3	2	3	2	2	2	1	1	2	2	1	1	2	1	1	1	1	2	1	1	14	22	7	43
1803	18	Female	Lampung	Outside Java Island	4	4	4	4	3	4	4	2	4	2	3	2	4	4	4	2	3	2	4	2	1	4	1	2	1	1	27	38	10	75
1804	18	Female	Lampung	Outside Java Island	2	3	2	4	4	2	3	2	4	3	2	2	4	4	3	4	4	3	4	3	2	3	2	4	2	2	20	42	15	77
1805	18	Female	Jakarta	Java Island	4	4	4	4	4	4	4	3	3	4	2	4	3	3	4	4	2	3	3	2	3	2	4	3	4	2	28	40	18	86
1806	18	Female	East Java	Java Island	3	3	2	3	3	2	2	2	3	2	2	2	2	2	2	1	1	2	3	1	1	2	1	2	2	2	18	25	10	53
1807	18	Female	West Java	Java Island	3	3	3	3	3	3	2	3	4	3	2	3	4	3	4	3	3	1	3	2	2	2	1	2	2	2	20	38	11	69
1808	19	Female	West Java	Java Island	4	4	4	4	4	4	4	4	4	3	4	4	2	2	2	2	1	2	4	2	2	2	2	4	2	1	28	36	13	77
1809	18	Female	East Java	Java Island	4	4	4	4	3	3	3	3	1	2	3	4	3	1	2	3	1	1	4	1	1	1	1	4	1	3	25	29	11	65
1810	19	Male	West Java	Java Island	3	4	3	2	1	1	2	3	2	2	3	3	2	1	2	3	4	3	2	1	3	3	3	2	2	3	16	31	16	63
1811	18	Female	East Java	Java Island	4	4	4	4	3	3	4	1	3	2	2	2	3	3	3	3	1	2	3	3	2	4	3	3	3	3	26	31	18	75
1812	21	Female	Jakarta	Java Island	4	3	4	4	3	3	3	3	3	3	2	4	3	2	2	2	2	3	3	1	2	1	1	2	1	1	24	33	8	65
1813	18	Female	West Java	Java Island	3	4	3	4	4	4	4	4	3	1	2	4	2	2	2	1	1	3	2	2	1	2	2	2	1	1	26	29	9	64
1814	18	Female	South Sulawesi	Outside Java Island	4	4	2	4	3	3	3	4	3	3	3	3	3	2	2	2	2	3	3	3	1	1	2	3	2	2	23	36	11	70
1815	18	Female	East Java	Java Island	4	4	4	4	4	3	3	3	3	1	1	4	2	3	3	2	1	1	2	1	1	1	3	1	1	1	26	27	8	61
1816	21	Female	East Java	Java Island	3	3	3	3	3	3	3	2	1	1	1	3	2	2	2	1	1	2	3	1	1	1	1	2	1	1	21	22	7	50
1817	18	Female	Banten	Java Island	4	4	4	4	4	4	4	4	4	3	3	3	3	3	2	2	2	3	4	2	2	2	3	3	1	1	28	38	12	78
1818	18	Female	Central Java	Java Island	4	4	4	4	4	4	4	3	3	2	2	3	2	3	2	3	2	2	4	2	2	2	3	3	3	2	28	33	15	76
1819	19	Female	West Java	Java Island	4	4	4	4	4	4	4	3	4	2	2	4	4	4	4	3	2	4	4	2	1	2	3	4	3	1	28	42	14	84
1820	19	Female	West Java	Java Island	4	4	4	4	4	4	4	4	4	2	2	4	4	3	4	3	1	4	4	2	1	1	3	4	3	2	28	41	14	83
1821	22	Female	Jakarta	Java Island	4	4	4	4	4	4	4	3	4	2	2	3	3	3	3	3	2	2	3	3	2	2	2	2	1	2	28	36	11	75
1822	18	Female	Banten	Java Island	4	3	4	4	4	4	3	2	3	3	1	4	3	3	3	2	2	4	4	2	1	1	1	2	1	1	26	36	7	69
1823	18	Female	North Sumatra	Outside Java Island	4	4	4	4	3	4	4	2	4	3	1	3	4	3	2	2	2	2	3	2	2	3	2	3	2	1	27	33	13	73
1824	21	Female	Riau	Outside Java Island	3	4	2	4	3	3	3	3	4	2	2	3	2	2	2	3	1	4	3	3	1	3	1	2	1	2	22	34	10	66
1825	18	Female	Jakarta	Java Island	4	4	4	4	3	4	4	2	4	2	3	4	2	1	1	2	2	1	3	1	1	1	1	2	1	1	27	28	7	62
1826	18	Female	West Java	Java Island	4	4	4	4	3	4	4	2	4	3	1	4	2	2	4	1	1	3	3	3	1	1	1	4	1	2	27	33	10	70
1827	18	Female	Jakarta	Java Island	4	4	4	4	3	4	4	1	4	1	3	4	1	1	1	2	1	1	3	2	1	1	2	2	1	1	27	25	8	60
1828	18	Female	West Java	Java Island	4	4	4	4	4	4	4	3	4	3	2	4	2	3	4	3	3	4	4	3	2	2	3	4	3	2	28	42	16	86
1829	18	Female	West Java	Java Island	4	3	4	3	3	3	3	3	3	2	3	3	2	2	3	2	2	2	2	2	1	1	2	3	1	2	23	31	10	64
1830	22	Female	West Java	Java Island	3	4	3	3	3	3	3	2	3	2	3	4	2	2	3	2	3	4	3	2	1	2	1	2	1	2	22	35	9	66
1831	18	Female	West Java	Java Island	3	3	3	3	3	3	2	2	3	2	1	2	2	3	3	2	2	2	2	1	1	1	1	2	1	1	20	27	7	54
1832	18	Female	West Java	Java Island	4	4	4	3	4	4	2	3	4	2	3	4	4	3	2	2	3	1	2	1	1	1	1	3	2	3	25	34	11	70
1833	18	Female	Jakarta	Java Island	4	4	4	4	4	4	4	4	4	4	4	4	4	4	4	3	4	4	4	3	3	3	3	4	2	1	28	50	16	94
1834	18	Female	East Java	Java Island	4	4	4	4	4	4	4	2	4	2	2	3	3	3	2	2	2	3	3	2	1	1	1	3	1	1	28	33	8	69
1835	18	Female	Jakarta	Java Island	4	4	4	4	4	4	4	4	4	4	3	4	4	4	4	3	3	4	4	2	2	2	2	4	2	2	28	47	14	89
1836	19	Female	West Java	Java Island	4	3	4	3	3	3	2	2	4	2	3	3	3	3	2	1	3	2	3	1	1	2	1	2	1	1	22	32	8	62
1837	18	Female	North Sumatra	Outside Java Island	4	4	4	4	4	4	3	4	4	3	2	4	3	3	4	2	2	3	3	2	1	2	2	3	3	3	27	39	14	80
1838	18	Female	Central Java	Java Island	4	4	4	4	3	3	4	4	4	3	2	3	3	3	2	1	1	2	2	1	1	1	1	3	3	1	26	31	10	67
1839	18	Female	West Java	Java Island	4	4	3	4	3	3	3	3	3	2	2	3	1	2	3	2	2	2	3	2	1	2	2	3	2	1	24	30	11	65
1840	18	Female	West Java	Java Island	3	4	3	4	4	3	2	2	4	2	1	3	3	3	3	1	3	4	3	1	1	1	1	3	2	2	23	33	10	66
1841	18	Female	Yogyakarta	Java Island	4	4	4	4	4	4	4	2	4	3	3	4	4	3	2	4	3	2	3	3	2	2	1	3	1	1	28	40	10	78
1842	21	Female	West Java	Java Island	4	4	4	4	4	4	4	3	4	3	3	3	2	3	3	3	2	4	2	2	2	1	2	4	2	2	28	37	13	78
1843	18	Female	South Sumatra	Outside Java Island	4	4	4	4	4	4	4	4	4	2	3	4	4	4	4	3	1	4	4	1	1	3	2	3	2	4	28	42	15	85
1844	18	Female	Central Java	Java Island	4	2	4	3	2	3	3	4	4	4	3	4	2	4	4	4	2	3	2	2	1	1	2	4	2	1	21	42	11	74
1845	18	Female	West Java	Java Island	3	3	4	4	3	2	3	3	3	3	2	3	2	2	2	1	1	2	2	1	1	2	1	3	1	1	22	27	9	58
1846	20	Female	Central Java	Java Island	3	2	3	3	3	3	2	2	3	2	2	2	3	2	2	2	2	2	3	1	2	2	2	3	2	2	19	28	13	60
1847	18	Female	West Java	Java Island	4	4	3	4	4	3	4	4	3	2	1	3	2	2	2	2	2	4	2	2	1	1	2	3	2	1	26	31	10	67
1848	18	Female	Central Java	Java Island	3	4	4	3	1	2	4	3	4	3	2	1	4	3	4	2	2	2	3	1	2	1	3	3	4	1	21	34	14	69
1849	18	Female	West Java	Java Island	4	4	4	4	3	3	3	4	4	4	3	3	3	2	4	2	2	2	2	2	1	1	1	3	2	1	25	37	9	71
1850	19	Female	West Java	Java Island	3	2	3	4	4	3	2	2	3	2	3	3	3	3	3	2	2	3	3	2	2	3	1	3	2	3	21	34	14	69
1851	21	Female	West Java	Java Island	3	3	3	4	3	3	3	2	3	3	2	3	3	2	3	3	2	2	3	2	1	2	1	2	1	1	22	33	8	63
1852	18	Female	West Java	Java Island	3	3	3	3	3	3	3	2	4	2	2	3	2	2	2	2	2	2	2	2	2	2	1	3	2	2	21	29	12	62
1853	22	Female	Jakarta	Java Island	4	4	3	4	4	4	3	3	4	3	3	4	3	4	2	4	3	4	2	2	2	1	1	4	2	2	26	41	12	79
1854	22	Female	South Sulawesi	Outside Java Island	4	3	4	4	2	2	2	2	4	4	4	2	2	1	1	1	1	1	1	1	1	1	1	1	1	1	21	25	6	52
1855	18	Female	Banten	Java Island	2	3	2	4	3	3	4	3	4	3	2	3	2	4	3	1	1	3	3	2	1	3	4	3	2	1	21	34	14	69
1856	21	Female	Yogyakarta	Java Island	4	4	4	4	4	4	4	1	3	2	1	2	1	1	2	1	1	2	2	1	1	1	1	1	1	1	28	20	6	54
1857	18	Female	East Kalimantan	Outside Java Island	4	4	4	4	4	4	4	3	4	3	2	4	4	4	4	3	2	4	3	2	2	4	2	3	1	2	28	42	14	84
1858	18	Female	Central Java	Java Island	4	4	4	4	4	3	4	4	4	3	2	2	3	3	2	2	2	2	4	2	2	2	3	3	2	2	27	35	14	76
1859	18	Female	Banten	Java Island	4	4	4	4	4	4	4	3	4	3	2	4	3	3	3	2	2	3	3	2	2	1	2	3	2	1	28	37	11	76
1860	20	Female	West Java	Java Island	4	3	4	3	3	4	3	4	4	3	1	3	1	1	2	2	1	2	2	2	1	2	2	3	2	2	24	28	12	64
1861	21	Female	West Java	Java Island	4	3	4	4	3	4	4	3	4	4	2	2	3	2	3	1	2	3	4	1	1	2	1	2	2	1	26	34	9	69
1862	19	Female	East Java	Java Island	3	4	4	4	4	4	4	3	4	3	2	4	3	3	3	3	3	4	3	2	2	2	2	4	3	2	27	40	15	82
1863	19	Female	East Java	Java Island	4	4	4	4	4	4	3	3	4	4	3	4	3	3	4	3	2	3	3	3	2	2	3	4	3	2	27	42	16	85
1864	18	Female	Banten	Java Island	3	4	4	4	4	4	3	2	3	1	1	2	2	2	3	1	1	2	3	1	1	1	1	1	1	1	26	24	6	56
1865	20	Female	West Java	Java Island	4	4	4	4	4	4	4	2	4	2	3	4	4	4	3	2	3	2	4	1	1	2	1	3	1	1	28	38	9	75
1866	20	Female	West Java	Java Island	4	4	4	4	4	4	1	1	4	2	4	4	3	3	3	1	3	2	3	3	2	1	1	3	1	1	25	36	9	70
1867	21	Female	West Java	Java Island	4	3	4	4	3	3	3	3	4	3	2	3	2	3	2	3	4	2	2	3	1	1	1	3	1	1	24	36	8	68
1868	18	Female	Banten	Java Island	4	3	4	4	3	3	3	3	4	2	3	3	3	2	3	2	3	3	4	2	2	2	2	3	2	2	24	37	13	74
1869	18	Female	West Java	Java Island	4	4	4	4	4	4	4	3	4	2	3	4	3	3	4	4	3	4	4	3	2	2	2	2	2	2	28	44	12	84
1870	20	Female	West Java	Java Island	4	4	4	4	4	4	3	3	3	3	1	3	2	2	2	2	1	3	3	3	2	1	1	3	1	1	27	31	9	67
1871	20	Female	Yogyakarta	Java Island	3	3	3	3	3	3	2	3	3	2	2	3	3	3	3	2	2	3	3	1	1	2	2	2	2	2	20	33	11	64
1872	18	Female	West Sumatra	Outside Java Island	3	4	4	4	4	4	4	3	4	2	3	3	3	2	3	3	1	3	3	2	2	1	2	3	2	1	27	35	11	73
1873	20	Female	Jakarta	Java Island	3	4	4	4	3	3	4	4	4	2	3	3	2	2	3	2	2	4	4	2	2	2	2	3	1	1	25	37	11	73
1874	19	Female	West Java	Java Island	4	3	4	4	3	4	3	3	4	2	2	3	3	2	2	1	1	1	3	1	1	1	1	3	2	3	25	28	11	64
1875	18	Female	Central Java	Java Island	3	4	3	3	3	3	3	3	4	2	2	3	3	1	4	2	1	2	3	1	1	1	1	3	1	2	22	31	9	62
1876	18	Female	Banten	Java Island	4	4	4	4	4	4	4	3	4	2	2	3	3	1	4	1	2	4	3	1	2	2	3	4	3	2	28	33	16	77
1877	18	Female	West Sumatra	Outside Java Island	4	4	4	4	4	4	4	3	3	2	3	3	2	1	3	2	1	3	3	2	1	1	2	3	1	1	28	31	9	68
1878	18	Female	West Java	Java Island	3	3	4	4	4	3	3	3	3	4	4	3	4	4	4	3	3	2	4	2	2	1	1	4	3	3	24	43	14	81
1879	22	Female	West Nusa Tenggara	Outside Java Island	4	4	4	4	4	4	4	3	4	3	4	4	4	4	4	3	3	3	4	2	2	4	1	4	2	1	28	45	14	87
1880	18	Female	South Sumatra	Outside Java Island	4	4	4	4	4	4	4	4	4	4	4	4	4	4	4	2	1	3	4	1	1	1	1	3	1	1	28	43	8	79
1881	18	Female	East Java	Java Island	4	4	4	4	4	3	3	2	4	2	1	4	1	1	2	2	1	4	3	3	1	1	1	4	1	1	26	30	9	65
1882	18	Female	Central Kalimantan	Outside Java Island	3	3	3	3	3	3	3	2	3	3	2	3	4	4	3	4	4	4	4	3	3	3	1	4	2	2	21	43	15	79
1883	18	Female	Central Java	Java Island	4	4	4	4	2	4	4	3	4	2	3	4	3	2	2	2	3	2	4	1	2	1	2	2	2	2	26	35	11	72
1884	18	Female	Jakarta	Java Island	4	2	4	4	3	4	4	2	4	3	2	2	3	4	3	2	2	2	3	1	2	1	2	3	1	1	25	33	10	68
1885	18	Female	East Java	Java Island	4	4	4	4	4	4	4	2	4	3	4	3	3	4	3	4	4	4	3	3	2	1	1	4	2	1	28	44	11	83
1886	18	Female	East Kalimantan	Outside Java Island	4	4	4	4	4	4	4	3	4	2	1	4	4	3	4	3	2	4	4	1	1	1	1	4	1	1	28	39	9	76
1887	20	Female	East Java	Java Island	4	4	4	4	4	4	4	3	2	1	1	4	1	1	2	2	1	2	2	1	1	2	3	2	2	1	28	23	11	62
1888	18	Female	West Java	Java Island	4	4	4	3	2	3	2	3	4	2	3	3	3	3	3	2	1	2	3	1	1	1	1	2	2	3	22	33	10	65
1889	21	Female	Jakarta	Java Island	4	4	4	4	4	3	2	2	4	2	3	2	1	2	4	2	3	1	2	1	3	1	1	4	1	1	25	29	11	65
1890	22	Female	Riau	Outside Java Island	4	4	4	4	4	4	4	1	4	4	4	4	3	1	4	3	2	3	3	3	3	1	4	3	1	3	28	39	15	82
1891	18	Female	Banten	Java Island	3	3	4	4	2	3	3	2	3	2	1	3	2	3	3	2	1	1	3	1	1	3	1	3	1	1	22	27	10	59
1892	21	Female	Jakarta	Java Island	4	4	4	4	4	4	3	3	4	1	2	3	4	2	2	4	2	4	4	4	2	3	2	4	1	1	27	39	13	79
1893	18	Female	Central Kalimantan	Outside Java Island	4	4	4	4	4	4	4	2	4	2	3	3	1	1	3	2	1	3	3	1	1	1	1	3	1	1	28	29	8	65
1894	18	Female	Jakarta	Java Island	4	4	4	3	2	3	3	2	4	3	1	2	3	2	3	1	1	3	3	1	1	1	1	1	1	1	23	29	6	58
1895	21	Female	Central Java	Java Island	3	3	2	4	3	3	2	2	2	2	1	3	1	1	2	1	2	3	3	1	1	1	1	2	1	1	20	24	7	51
1896	22	Female	East Java	Java Island	2	4	2	4	4	2	2	3	4	3	4	4	3	2	3	4	4	3	3	3	1	1	1	4	3	2	20	43	12	75
1897	20	Female	Central Java	Java Island	4	2	4	4	3	4	4	2	2	3	2	3	2	2	3	1	2	2	3	2	2	2	1	2	1	1	25	29	9	63
1898	21	Female	Central Java	Java Island	4	3	4	4	3	3	3	3	3	3	2	3	2	2	2	2	1	1	3	2	1	1	2	2	1	1	24	29	8	61
1899	22	Female	Central Java	Java Island	4	4	2	3	3	2	3	3	3	4	3	4	3	3	3	3	3	3	3	3	2	2	2	3	1	1	21	41	11	73
1900	22	Female	Central Java	Java Island	3	3	3	3	2	3	3	3	2	3	2	4	2	1	3	3	1	3	2	1	1	1	4	2	1	1	20	30	10	60
1901	21	Female	Central Java	Java Island	3	3	3	3	3	3	3	2	2	2	1	4	1	1	1	1	1	2	3	1	1	1	1	1	1	1	21	22	6	49
1902	21	Female	Central Java	Java Island	4	4	3	4	4	4	4	2	4	2	3	4	3	3	3	3	2	4	4	2	1	2	1	4	1	1	27	39	10	76
1903	21	Female	Yogyakarta	Java Island	4	4	4	4	4	4	4	3	4	3	2	4	3	3	3	2	3	4	4	2	2	2	2	3	2	2	28	40	13	81
1904	18	Female	Central Java	Java Island	4	4	4	3	3	3	4	4	4	2	4	3	4	4	4	2	2	4	4	2	1	1	1	4	1	3	25	43	11	79
1905	22	Female	Central Java	Java Island	3	4	3	3	3	3	3	3	2	2	1	3	2	1	2	3	2	1	3	1	1	2	1	2	1	2	22	26	9	57
1906	22	Male	Central Java	Java Island	1	2	2	2	1	1	1	2	2	2	1	3	1	1	1	1	1	1	1	1	1	2	2	1	1	1	10	18	8	36
1907	22	Female	Yogyakarta	Java Island	3	3	3	3	3	3	2	3	4	1	2	3	2	1	3	1	1	1	2	1	1	1	1	1	1	1	20	25	6	51
1908	21	Female	Central Java	Java Island	4	4	4	4	4	4	4	4	4	4	4	4	4	4	4	4	4	3	4	3	2	2	3	3	2	1	28	50	13	91
1909	22	Female	Central Java	Java Island	3	2	2	2	1	1	3	3	2	2	2	2	1	1	1	1	1	2	1	1	1	1	1	2	1	1	14	20	7	41
1910	19	Female	Central Java	Java Island	3	3	3	3	3	3	3	2	4	3	2	4	4	4	4	2	2	4	3	1	1	3	1	1	1	1	21	39	8	68
1911	19	Female	Central Java	Java Island	3	3	3	3	3	3	3	2	4	3	2	4	4	4	4	2	2	4	3	1	1	3	1	1	1	1	21	39	8	68
1912	22	Male	Central Java	Java Island	1	1	1	1	1	1	1	1	1	1	1	2	1	1	1	1	1	1	1	1	1	1	1	1	1	1	7	14	6	27
1913	18	Female	East Java	Java Island	4	4	4	4	3	3	3	2	4	2	3	4	3	1	2	1	1	2	4	2	1	1	2	3	2	1	25	31	10	66
1914	22	Male	Central Java	Java Island	4	3	3	3	3	3	3	2	3	2	2	3	1	1	1	2	1	3	1	1	1	1	1	3	1	1	22	23	8	53
1915	22	Female	East Java	Java Island	3	3	3	3	3	3	3	3	4	3	2	3	2	1	4	2	2	2	2	2	1	1	1	1	1	1	21	32	6	59
1916	18	Male	Banten	Java Island	4	2	3	3	3	3	2	2	2	2	2	2	1	1	1	1	1	3	1	1	1	1	1	1	1	1	20	20	6	46
1917	21	Female	Jakarta	Java Island	4	3	3	3	3	3	3	2	1	3	3	3	2	1	1	2	1	4	1	2	1	1	1	2	1	1	22	26	7	55
1918	18	Female	West Java	Java Island	4	4	4	4	4	4	3	4	2	4	2	4	4	3	4	3	2	4	4	2	1	4	2	4	2	2	27	42	15	84
1919	22	Female	Jakarta	Java Island	4	4	4	3	3	3	4	3	3	3	3	4	2	2	3	2	1	2	3	2	1	2	3	3	2	1	25	33	12	70
1920	18	Female	Central Java	Java Island	3	3	3	3	3	3	2	2	3	3	2	3	1	1	2	1	1	2	1	1	1	1	3	2	1	1	20	23	9	52
1921	18	Female	East Java	Java Island	4	4	4	4	3	2	4	4	4	3	4	4	4	4	4	4	4	2	4	2	4	2	2	2	2	1	25	47	13	85
1922	22	Female	Central Java	Java Island	4	4	4	4	4	3	3	2	3	1	2	3	2	2	2	1	1	3	2	1	1	1	1	2	1	1	26	25	7	58
1923	18	Female	East Java	Java Island	3	3	4	4	4	4	4	3	4	3	3	4	3	3	4	2	2	3	3	1	2	1	2	3	1	1	26	38	10	74
1924	22	Female	Central Java	Java Island	1	3	3	4	2	3	3	4	4	2	2	2	2	1	1	1	1	3	1	1	3	1	3	2	3	2	19	25	14	58
1925	22	Female	Banten	Java Island	4	3	4	3	3	3	3	3	3	2	2	3	2	2	3	2	2	3	3	2	1	1	3	2	2	2	23	32	11	66
1926	19	Female	Yogyakarta	Java Island	3	3	4	4	3	4	4	3	4	3	3	4	3	3	3	3	3	3	3	3	3	3	2	3	2	2	25	41	15	81
1927	21	Female	Jakarta	Java Island	4	3	3	3	3	3	3	2	2	2	2	3	3	2	3	2	1	2	4	1	2	1	1	3	2	2	22	29	11	62
1928	18	Female	Riau	Outside Java Island	4	4	4	4	4	3	4	3	3	4	3	2	3	2	3	4	3	4	4	2	2	1	2	4	4	3	27	40	16	83
1929	22	Female	Yogyakarta	Java Island	4	3	3	3	2	2	2	3	3	3	2	3	1	1	1	1	2	1	2	1	1	1	1	2	1	1	19	24	7	50
1930	20	Female	Bali	Outside Java Island	4	4	4	4	4	4	4	4	4	4	2	4	2	3	3	1	2	2	2	3	1	3	1	2	1	1	28	36	9	73
1931	18	Female	Jakarta	Java Island	4	4	3	3	3	3	2	1	2	1	1	3	1	1	2	1	1	2	1	1	1	1	1	2	1	1	22	18	7	47
1932	21	Female	Yogyakarta	Java Island	1	2	1	3	2	3	2	2	2	2	2	2	2	2	4	2	3	2	4	1	2	2	2	2	2	1	14	30	11	55
1933	18	Female	Central Java	Java Island	3	3	3	4	3	3	3	2	3	3	1	3	2	2	3	2	2	3	3	2	2	2	2	2	1	1	22	31	10	63
1934	18	Female	Jakarta	Java Island	4	4	4	4	2	3	3	3	4	3	2	3	2	2	4	3	2	1	4	1	1	2	1	3	1	1	24	34	9	67
1935	21	Female	East Java	Java Island	3	4	4	3	4	3	4	4	3	2	1	2	2	3	3	1	1	4	2	1	1	1	1	2	2	1	25	29	8	62
1936	22	Female	Jakarta	Java Island	3	3	3	3	3	3	3	3	4	2	2	3	2	2	2	1	1	3	3	1	2	1	2	2	1	1	21	29	9	59
1937	22	Female	Central Java	Java Island	4	4	3	4	4	3	3	2	4	3	2	4	3	2	3	3	2	2	3	2	1	1	2	3	3	3	25	35	13	73
1938	22	Female	West Java	Java Island	4	4	4	4	4	4	4	4	3	4	4	4	3	3	3	4	4	4	3	2	2	2	4	4	1	1	28	45	14	87
1939	20	Female	East Java	Java Island	4	3	3	3	3	3	3	2	2	3	1	4	1	1	1	1	1	3	2	2	2	1	1	2	1	1	22	24	8	54
1940	22	Female	Bali	Outside Java Island	4	4	4	4	4	4	4	4	4	4	2	4	2	2	2	3	3	4	2	4	1	3	4	3	1	1	28	40	13	81
1941	21	Female	Central Java	Java Island	3	3	4	3	3	3	3	2	3	2	2	3	2	2	2	2	1	2	2	2	1	1	1	2	2	2	22	27	9	58
1942	19	Female	West Java	Java Island	4	4	3	4	4	4	4	3	4	3	3	3	3	3	3	2	1	3	2	1	1	1	1	3	3	2	27	34	11	72
1943	20	Female	Central Java	Java Island	3	3	3	4	4	4	4	2	4	3	4	4	3	2	4	3	3	4	3	2	1	2	1	3	1	1	25	41	9	75
1944	19	Female	East Java	Java Island	4	4	4	4	4	4	4	4	4	3	3	4	4	4	4	3	2	3	4	2	2	4	3	3	2	3	28	44	17	89
1945	19	Female	Jakarta	Java Island	4	4	3	3	3	3	3	1	3	2	1	2	3	2	3	1	2	2	3	1	1	3	1	1	3	1	23	26	10	59
1946	18	Female	Yogyakarta	Java Island	3	4	3	4	3	3	3	3	3	3	2	3	2	2	3	4	1	2	3	2	2	2	2	2	2	2	23	33	12	68
1947	18	Female	West Java	Java Island	3	4	3	4	4	3	3	3	3	2	3	4	3	2	2	3	1	2	3	2	2	3	3	3	2	1	24	33	14	71
1948	22	Female	Central Java	Java Island	3	3	3	3	3	3	2	3	4	4	2	2	2	2	2	2	2	2	2	2	1	2	2	2	2	2	20	31	11	62
1949	22	Female	Yogyakarta	Java Island	3	3	4	3	3	3	3	2	2	2	2	3	2	2	2	2	2	1	2	1	1	1	1	2	1	1	22	25	7	54
1950	19	Male	Jakarta	Java Island	3	3	3	3	1	3	3	2	2	3	1	2	2	2	2	2	3	2	3	1	1	2	1	1	1	1	19	27	7	53
1951	22	Female	East Java	Java Island	2	3	3	3	3	3	3	3	4	2	3	3	2	2	2	3	3	2	2	1	1	1	1	2	1	1	20	32	7	59
1952	19	Female	Central Java	Java Island	4	4	4	4	4	4	4	3	3	2	2	4	3	3	2	2	2	2	3	3	1	2	2	3	1	1	28	34	10	72
1953	21	Female	West Java	Java Island	4	4	4	4	4	4	3	3	4	3	3	4	4	4	4	3	2	3	4	2	2	2	1	3	2	2	27	43	12	82
1954	20	Female	Bali	Outside Java Island	3	3	3	3	3	3	3	3	3	3	3	3	3	3	4	2	2	2	3	3	1	1	2	3	2	2	21	37	11	69
1955	18	Female	Jakarta	Java Island	4	4	3	3	3	3	3	2	4	1	2	3	2	2	3	1	2	1	3	1	1	1	1	3	1	1	23	27	8	58
1956	20	Female	Central Java	Java Island	3	2	3	3	2	2	3	3	4	2	1	3	3	2	2	1	2	2	3	1	2	2	1	2	2	1	18	29	10	57
1957	22	Female	Riau	Outside Java Island	3	3	3	3	3	3	3	3	3	3	2	3	2	2	2	2	1	3	2	2	1	2	3	3	2	2	21	30	13	64
1958	21	Female	West Sumatra	Outside Java Island	3	3	3	3	3	3	3	3	4	3	3	3	3	3	3	2	2	3	3	2	2	2	2	3	2	2	21	37	13	71
1959	18	Female	South Sulawesi	Outside Java Island	4	4	4	4	3	4	4	4	4	2	2	3	3	3	3	2	1	4	3	3	1	2	1	3	1	1	27	37	9	73
1960	22	Female	Central Java	Java Island	4	4	4	4	3	4	4	4	4	4	3	4	3	3	3	3	3	2	3	2	2	2	2	4	1	1	27	41	12	80
1961	18	Female	West Java	Java Island	4	4	4	4	4	4	4	2	3	1	1	4	1	1	3	1	1	1	1	1	1	1	1	2	1	1	28	21	7	56
1962	19	Female	Riau	Outside Java Island	3	3	3	3	3	3	3	2	2	2	2	3	3	2	2	2	2	3	2	2	2	2	2	3	2	2	21	29	13	63
1963	20	Female	Jakarta	Java Island	4	4	4	4	4	4	4	2	4	3	3	4	3	2	2	2	2	4	3	2	1	2	2	3	1	1	28	36	10	74
1964	18	Female	East Java	Java Island	3	3	3	4	4	3	3	3	3	2	2	2	3	2	2	2	2	3	3	2	2	1	1	3	1	1	23	31	9	63
1965	18	Female	Central Java	Java Island	4	3	4	3	3	3	4	4	4	2	3	3	3	3	2	2	3	3	3	1	1	1	1	2	1	1	24	36	7	67
1966	18	Female	West Java	Java Island	4	4	4	4	3	4	2	3	4	2	4	2	3	1	3	1	2	2	4	1	1	2	1	2	1	1	25	32	8	65
1967	21	Female	Riau	Outside Java Island	1	4	2	4	3	3	3	1	2	3	3	3	2	2	3	3	2	1	2	2	1	1	1	2	1	1	20	29	7	56
1968	18	Male	West Java	Java Island	4	4	4	4	4	3	3	2	3	2	1	4	2	2	2	2	1	3	3	1	1	2	2	2	2	1	26	28	10	64
1969	20	Female	Central Java	Java Island	3	4	4	4	3	3	3	2	3	2	2	3	2	2	2	2	2	2	2	2	1	1	1	1	1	1	24	28	6	58
1970	22	Female	West Kalimantan	Outside Java Island	4	4	4	4	4	4	4	4	4	4	4	4	4	4	4	4	4	4	4	3	3	4	4	4	4	4	28	51	23	102
1971	22	Female	Jakarta	Java Island	3	3	3	3	2	3	3	3	2	2	2	3	1	1	1	1	1	3	2	1	1	2	3	2	3	3	20	23	14	57
1972	22	Female	Central Java	Java Island	3	3	3	4	4	3	3	2	4	1	2	2	3	3	2	1	1	3	2	1	1	1	1	2	1	1	23	27	7	57
1973	19	Female	Central Java	Java Island	4	4	4	4	4	4	4	2	4	3	3	3	3	3	3	3	3	2	3	2	2	2	1	3	1	2	28	37	11	76
1974	18	Female	South Sumatra	Outside Java Island	4	4	4	4	3	4	3	3	4	2	3	4	4	4	2	2	3	3	3	2	1	1	1	4	2	3	26	39	12	77
1975	21	Female	Jakarta	Java Island	4	4	4	4	3	3	3	1	1	2	2	3	2	2	2	1	1	4	3	1	1	3	1	1	1	1	25	25	8	58
1976	20	Female	Central Java	Java Island	4	4	4	4	3	3	4	2	4	4	3	4	3	3	4	4	2	3	3	3	1	2	2	3	1	1	26	42	10	78
1977	22	Female	Jakarta	Java Island	4	4	4	4	3	3	3	3	4	3	3	3	2	3	3	3	3	4	4	2	1	1	2	2	2	2	25	40	10	75
1978	21	Female	Jakarta	Java Island	4	4	4	4	4	4	4	2	4	2	4	2	4	4	4	2	3	2	4	2	2	2	2	4	2	2	28	39	14	81
1979	23	Female	East Kalimantan	Outside Java Island	4	3	4	4	3	4	3	3	4	3	2	3	3	2	3	3	2	3	3	2	2	2	2	3	2	1	25	36	12	73
1980	22	Female	North Sulawesi	Outside Java Island	3	4	3	4	3	3	3	3	4	2	2	3	2	2	3	1	2	3	2	1	1	1	1	3	1	1	23	30	8	61
1981	18	Female	Jakarta	Java Island	2	4	4	4	3	3	4	2	4	2	1	3	3	1	1	2	1	2	1	1	1	4	1	2	1	1	24	24	10	58
1982	18	Female	West Java	Java Island	3	4	4	4	4	4	4	4	4	3	3	3	2	3	3	3	1	4	4	3	1	1	2	3	2	1	27	40	10	77
1983	19	Female	Banten	Java Island	4	4	4	4	4	4	4	3	4	2	3	4	4	3	1	1	3	1	1	2	1	1	1	4	1	2	28	32	10	70
1984	22	Female	North Sumatra	Outside Java Island	3	3	3	4	3	4	4	4	4	2	3	4	4	2	3	4	3	3	3	2	2	2	2	3	3	2	24	41	14	79
1985	18	Female	Banten	Java Island	4	4	4	4	4	4	4	3	3	3	3	4	4	3	4	4	2	4	4	3	1	1	3	4	1	1	28	44	11	83
1986	22	Female	Jakarta	Java Island	3	3	3	4	4	4	4	3	4	2	2	4	3	3	3	1	1	1	3	2	1	2	2	3	1	1	25	32	10	67
1987	18	Female	Central Java	Java Island	4	4	4	4	4	4	4	3	3	3	4	4	4	2	4	3	2	2	4	2	2	2	3	3	2	2	28	40	14	82
1988	18	Female	Yogyakarta	Java Island	4	4	4	4	3	3	4	3	4	4	4	4	4	4	4	3	2	3	3	3	2	2	1	3	1	1	26	45	10	81
1989	21	Female	West Java	Java Island	4	4	4	4	4	4	4	3	4	3	2	4	4	4	4	2	2	2	4	2	2	2	1	3	1	1	28	40	10	78
1990	18	Female	Banten	Java Island	4	4	4	4	4	3	3	2	4	2	1	4	3	3	3	2	2	1	4	1	1	2	1	3	1	1	26	32	9	67
1991	22	Female	East Kalimantan	Outside Java Island	4	4	4	4	4	4	3	2	4	2	1	3	1	2	4	2	3	3	3	1	1	1	1	2	1	1	27	31	7	65
1992	20	Female	West Java	Java Island	4	3	4	4	3	3	4	3	3	2	2	3	3	2	1	3	2	2	4	1	1	2	1	3	1	3	25	31	11	67
1993	22	Female	East Java	Java Island	4	4	4	4	4	4	3	4	4	2	2	4	2	2	2	2	2	2	2	2	2	2	2	3	2	2	27	32	13	72
1994	21	Female	Banten	Java Island	4	3	4	4	3	3	3	2	4	3	2	3	2	2	2	3	1	2	3	2	1	2	2	3	1	1	24	31	10	65
1995	18	Female	West Java	Java Island	3	4	3	4	4	4	4	3	4	3	3	3	3	2	2	3	2	2	2	2	1	2	1	4	3	3	26	34	14	74
1996	21	Female	West Java	Java Island	4	3	3	3	3	3	3	3	3	2	2	3	2	2	2	2	1	1	2	1	1	1	1	3	1	1	22	26	8	56
1997	22	Female	West Java	Java Island	4	4	4	3	3	3	4	3	4	2	1	3	2	3	2	3	1	4	2	2	1	1	3	3	1	1	25	32	10	67
1998	19	Female	Banten	Java Island	4	3	4	4	3	4	4	3	3	2	2	3	2	3	3	3	3	2	2	3	2	2	1	3	1	3	26	34	12	72
1999	20	Female	Banten	Java Island	4	4	4	4	3	4	3	3	3	2	3	3	2	2	3	2	3	3	3	2	2	2	1	3	2	2	26	34	12	72
[truncated: 1,224 more rows]

## Sheet: Digital Literacy (DL)
Subject No	Age	Sex	Domicile	Domicile_Category	SF1	SF2	SF3	PC1	PC2	PC3	PC4	PC5	PC6	PC7	PC8	PC9	VI1	VI2	VI3	PU1	PU2	PU3	PU4	PU5	PU6	PU7	PU8	PU9	CD1	CD2	CD3	CD4	CD5	SS1	SS2	SS3	SS4	SS5	SS6	SS7	SS8	SS9	SS10	SS11	DL_SF	DL_PC	DL_VI	DL_PU	DL_CD
1	23	Female	Jakarta	Java Island	1	1	1	1	1	1	1	1	1	1	1	1	1	1	1	1	1	1	1	1	1	1	1	1	1	1	1	1	1	1	1	1	1	1	1	1	1	1	1	1	3	9	3	9	5
2	23	Male	Banten	Java Island	1	0	1	1	1	0	0	0	1	0	1	1	1	0	1	0	0	0	0	1	1	1	1	1	1	1	1	1	1	1	1	1	1	1	1	1	1	1	1	1	2	5	2	5	5
3	33	Female	Jakarta	Java Island	1	1	1	1	1	1	1	1	1	1	1	1	1	1	1	0	1	1	0	1	1	1	1	1	1	1	1	1	1	1	0	1	1	1	1	1	1	1	1	1	3	9	3	7	5
4	23	Male	Jakarta	Java Island	1	1	0	0	1	0	0	0	1	1	1	0	1	1	0	0	0	1	1	1	1	1	0	1	0	1	0	1	0	0	1	1	1	0	0	1	0	1	0	0	2	4	2	6	2
5	28	Female	Jakarta	Java Island	1	1	1	1	1	1	1	1	1	1	1	1	0	1	1	1	1	1	1	1	1	1	1	1	1	1	1	1	1	1	0	1	1	1	1	1	1	1	1	1	3	9	2	9	5
6	21	Female	Banten	Java Island	1	1	1	1	1	1	1	1	1	1	1	1	1	1	1	1	1	1	1	1	1	1	1	1	1	1	1	1	1	1	1	1	1	1	1	1	1	1	1	1	3	9	3	9	5
7	23	Male	Banten	Java Island	1	1	1	1	0	0	1	0	1	0	0	0	1	1	0	0	0	0	0	1	1	0	1	1	0	0	1	1	1	1	1	1	1	1	1	0	1	1	0	0	3	3	2	4	3
8	21	Female	Banten	Java Island	1	1	1	0	1	1	1	1	1	1	1	1	1	1	1	0	1	1	1	1	1	1	1	1	1	1	1	1	1	1	1	1	1	1	1	1	1	1	1	1	3	8	3	8	5
9	22	Female	Banten	Java Island	1	1	1	1	1	1	1	0	1	0	0	0	1	1	0	1	1	1	0	1	0	1	1	0	1	1	0	0	0	1	1	1	1	1	1	0	1	0	0	1	3	5	2	6	2
10	23	Female	Banten	Java Island	1	1	1	1	1	1	1	1	1	1	1	1	1	1	1	1	1	0	1	1	1	1	1	1	1	0	1	1	1	1	0	1	1	1	1	1	1	1	1	1	3	9	3	8	4
11	26	Male	West Java	Java Island	1	1	1	1	1	1	1	1	1	1	1	1	1	1	1	1	1	1	1	1	1	1	1	1	1	1	1	1	1	1	1	1	1	1	1	1	1	1	1	1	3	9	3	9	5
12	24	Male	Banten	Java Island	1	1	1	1	1	1	1	1	1	1	1	1	1	1	1	1	1	1	1	1	1	1	1	1	1	1	1	1	1	1	1	1	1	1	1	1	1	1	1	1	3	9	3	9	5
13	33	Male	Jakarta	Java Island	1	1	1	1	1	1	1	1	1	1	1	1	1	1	1	1	1	1	1	1	1	1	1	1	1	1	1	1	1	1	1	1	1	1	1	1	1	1	1	1	3	9	3	9	5
14	22	Female	Jakarta	Java Island	1	1	1	0	1	1	0	1	0	1	1	1	1	1	1	1	1	1	1	1	1	1	1	1	1	1	1	1	1	1	0	1	1	1	1	1	1	1	0	1	3	6	3	9	5
15	34	Female	Banten	Java Island	1	1	1	1	1	1	1	1	1	1	1	1	1	1	0	1	1	1	0	1	1	1	1	1	1	1	1	1	1	1	1	1	1	1	1	1	1	1	1	1	3	9	2	8	5
16	28	Female	West Java	Java Island	1	1	1	1	1	1	0	0	1	1	1	1	1	1	1	1	1	1	1	1	1	1	1	1	1	1	1	1	1	1	1	1	1	1	1	0	1	1	1	1	3	7	3	9	5
17	23	Male	West Java	Java Island	1	1	1	1	1	1	1	1	1	1	1	1	1	1	1	0	1	1	0	1	1	1	1	1	1	1	0	1	1	1	1	1	1	1	1	0	1	1	1	1	3	9	3	7	4
18	26	Female	Jakarta	Java Island	1	1	1	1	0	1	1	0	1	1	0	0	1	0	0	0	0	0	0	1	0	1	1	0	1	1	1	1	1	1	1	1	1	1	1	0	1	1	1	1	3	5	1	3	5
19	27	Male	Jakarta	Java Island	1	1	1	1	1	1	1	1	1	1	1	1	1	1	1	1	1	1	1	1	1	1	1	1	1	1	1	1	1	1	1	1	1	1	1	1	1	1	1	1	3	9	3	9	5
20	26	Female	Jakarta	Java Island	1	1	1	1	1	1	1	1	1	1	1	1	1	1	1	1	1	1	1	1	1	1	1	1	1	1	1	1	1	1	1	1	1	1	1	1	1	1	1	1	3	9	3	9	5
21	24	Female	Banten	Java Island	1	1	1	1	1	1	1	1	1	1	1	1	0	1	1	1	1	1	1	1	1	1	1	1	1	1	1	1	1	1	1	1	1	1	1	1	1	1	1	1	3	9	2	9	5
22	23	Female	West Java	Java Island	1	1	1	1	1	1	1	0	1	1	1	1	1	1	1	1	1	1	1	1	1	1	1	1	1	1	1	1	1	1	0	1	1	1	1	0	1	1	1	1	3	8	3	9	5
23	21	Female	Banten	Java Island	1	1	1	1	1	1	1	0	1	1	1	1	1	1	1	1	0	1	1	1	0	0	1	1	1	1	1	1	1	1	1	1	0	0	1	1	1	1	1	1	3	8	3	6	5
24	23	Female	Jakarta	Java Island	1	1	1	1	1	1	1	0	1	1	1	0	1	1	0	1	0	1	1	1	1	1	1	1	1	1	1	1	1	1	1	1	1	1	1	0	1	1	1	1	3	7	2	8	5
25	25	Female	Banten	Java Island	1	0	1	1	1	1	0	1	0	1	0	1	0	1	0	0	0	0	0	1	1	1	1	0	1	1	1	1	0	1	0	1	1	1	1	0	1	1	0	1	2	6	1	4	4
26	30	Male	Jakarta	Java Island	1	1	1	1	1	1	1	1	1	1	1	1	1	1	1	1	1	1	1	1	1	1	1	1	1	1	1	1	1	1	1	1	1	1	1	1	1	1	1	1	3	9	3	9	5
27	32	Male	Jakarta	Java Island	1	1	1	1	1	1	1	1	1	0	1	1	1	1	1	1	0	1	0	1	1	1	1	1	1	1	1	1	1	1	1	1	1	1	1	1	1	1	1	1	3	8	3	7	5
28	22	Female	Banten	Java Island	1	1	1	0	0	1	1	0	1	0	0	0	1	1	0	1	0	1	0	1	1	1	1	1	1	0	1	0	0	0	0	1	1	1	0	0	1	0	1	1	3	3	2	7	2
29	40	Male	Banten	Java Island	1	1	1	1	1	1	1	1	1	1	0	1	1	1	0	0	1	1	1	1	1	1	1	1	1	1	1	1	1	1	1	1	1	1	1	0	1	1	1	1	3	8	2	8	5
30	28	Female	West Java	Java Island	1	1	1	1	0	0	1	1	1	1	1	1	1	1	1	0	1	0	0	1	1	1	1	1	1	1	1	1	1	1	1	1	1	1	0	1	1	1	1	0	3	7	3	6	5
31	22	Female	Jakarta	Java Island	1	1	1	1	1	1	1	1	1	1	1	1	1	1	1	1	1	1	1	1	1	1	1	1	1	1	1	1	1	1	1	1	1	1	1	1	1	1	1	1	3	9	3	9	5
32	23	Male	Jakarta	Java Island	1	1	1	1	1	1	1	1	1	1	1	1	1	1	1	0	1	1	1	1	1	1	1	1	1	0	1	1	1	1	0	1	1	1	1	1	1	1	1	1	3	9	3	8	4
33	26	Female	West Java	Java Island	1	1	1	1	1	0	0	1	1	1	1	1	1	1	1	0	0	0	1	1	1	1	1	1	1	1	1	0	1	1	1	1	1	1	1	0	1	1	1	1	3	7	3	6	4
34	24	Male	Jakarta	Java Island	0	0	1	1	1	0	0	1	0	1	1	1	1	1	1	0	1	0	1	0	0	1	0	0	1	1	1	1	0	0	1	1	0	1	0	0	1	1	1	0	1	6	3	3	4
35	23	Male	Jakarta	Java Island	1	1	1	1	0	1	1	1	1	1	1	1	1	1	1	1	1	1	1	1	1	1	1	1	1	1	1	1	1	1	1	1	1	1	1	0	1	1	1	1	3	8	3	9	5
36	22	Male	Banten	Java Island	1	1	1	1	0	1	1	1	1	1	0	1	1	1	1	0	0	1	0	1	1	0	1	1	1	1	1	1	1	1	1	1	1	1	0	0	1	1	1	1	3	7	3	5	5
37	26	Male	Jakarta	Java Island	1	0	1	1	1	1	1	1	1	1	1	1	1	1	1	1	1	1	1	1	1	1	1	1	1	1	1	1	1	1	1	1	1	1	1	1	1	1	1	1	2	9	3	9	5
38	28	Male	West Java	Java Island	1	1	1	1	1	1	1	1	1	1	1	1	1	1	1	1	1	1	1	1	0	1	1	1	1	1	1	1	1	1	0	1	1	1	1	1	1	1	1	1	3	9	3	8	5
39	26	Male	Jakarta	Java Island	1	1	1	1	0	0	1	1	1	1	1	1	1	1	1	0	1	1	1	1	1	1	1	1	1	0	1	1	1	1	1	1	1	1	1	1	1	1	1	1	3	7	3	8	4
40	28	Female	Jakarta	Java Island	1	1	1	1	1	1	1	1	1	1	1	1	1	1	1	1	1	1	1	1	1	1	1	1	1	1	1	1	1	1	1	1	1	1	1	1	1	1	1	1	3	9	3	9	5
41	30	Male	Jakarta	Java Island	1	1	1	1	1	1	1	1	1	1	1	1	1	1	1	1	1	1	1	1	1	1	1	1	1	1	1	1	1	1	1	1	1	1	1	1	1	1	1	1	3	9	3	9	5
42	22	Female	Jakarta	Java Island	1	1	1	1	1	1	1	1	1	1	1	1	0	1	1	1	1	1	1	1	1	1	1	1	1	1	1	1	1	1	1	1	1	1	1	1	1	1	1	1	3	9	2	9	5
43	22	Female	Jakarta	Java Island	1	1	1	1	0	0	1	1	1	1	1	1	1	1	1	0	0	1	1	1	1	1	1	1	1	1	1	1	1	1	1	1	1	1	1	0	1	1	1	1	3	7	3	7	5
44	30	Female	Jakarta	Java Island	1	1	1	1	1	0	1	0	0	0	1	1	1	1	1	1	1	1	1	1	1	1	1	1	1	1	1	1	1	1	1	1	1	1	1	1	1	1	1	1	3	5	3	9	5
45	37	Female	Jakarta	Java Island	1	1	1	1	1	1	1	1	1	1	1	1	1	1	1	1	1	1	1	1	1	1	1	1	1	1	1	1	1	1	0	1	1	1	1	1	1	1	1	1	3	9	3	9	5
46	22	Female	Banten	Java Island	1	1	1	1	1	1	1	0	1	0	0	0	1	1	0	1	1	1	0	1	0	1	1	0	1	1	0	0	0	1	1	1	1	1	1	0	1	0	0	1	3	5	2	6	2
47	24	Female	Jakarta	Java Island	1	1	1	1	1	1	0	0	1	1	1	1	1	1	0	1	1	1	1	1	1	1	1	0	1	1	1	1	1	1	0	1	1	1	1	1	1	1	1	1	3	7	2	8	5
48	36	Female	Jakarta	Java Island	0	1	1	1	0	0	1	1	1	0	1	1	1	1	1	0	0	0	0	1	1	1	1	1	0	0	1	1	1	1	0	1	1	1	1	1	1	1	0	0	2	6	3	5	3
49	25	Female	Jakarta	Java Island	1	1	1	1	0	0	1	1	1	1	1	1	1	1	0	0	1	0	1	1	1	1	1	1	1	1	1	1	1	1	1	1	1	1	1	1	1	1	1	1	3	7	2	7	5
50	22	Female	West Java	Java Island	1	1	1	1	1	0	1	1	1	1	1	1	1	1	1	0	0	0	1	1	1	1	1	1	1	1	0	1	1	1	1	1	1	1	1	1	1	1	1	1	3	8	3	6	4
51	27	Male	Jakarta	Java Island	0	1	1	1	1	1	1	1	1	1	1	1	1	1	1	1	1	1	1	1	1	1	1	1	1	1	1	1	1	1	1	1	1	1	1	1	1	1	1	1	2	9	3	9	5
52	41	Male	Jakarta	Java Island	1	1	0	1	1	1	1	1	1	0	0	1	1	1	1	0	1	1	0	1	1	1	0	0	1	1	0	1	1	1	1	1	1	1	1	0	1	1	1	1	2	7	3	5	4
53	32	Male	Jakarta	Java Island	1	1	1	1	1	0	1	1	1	1	0	1	1	1	1	1	1	1	1	1	0	1	1	1	1	1	1	1	1	1	1	1	1	1	1	1	1	1	0	1	3	7	3	8	5
54	22	Female	Banten	Java Island	1	1	1	1	1	1	1	0	1	0	0	0	1	1	0	1	1	1	0	1	0	1	1	0	1	1	0	0	0	1	1	1	1	1	1	0	1	0	0	1	3	5	2	6	2
55	26	Male	West Java	Java Island	1	1	1	1	1	1	1	1	1	1	1	1	1	1	1	1	1	1	1	1	1	1	1	1	1	1	1	1	1	1	1	1	1	1	1	1	1	1	1	1	3	9	3	9	5
56	24	Male	Banten	Java Island	1	1	1	1	0	0	1	0	1	1	1	1	1	1	0	0	0	0	0	1	1	0	1	1	1	0	1	1	1	1	1	1	1	1	1	0	1	1	1	1	3	6	2	4	4
57	30	Female	Jakarta	Java Island	1	1	1	1	0	0	0	0	0	1	0	0	1	1	0	0	0	1	0	0	1	1	1	1	1	0	1	0	0	0	0	1	1	1	0	0	1	1	1	1	3	2	2	5	2
58	23	Female	Jakarta	Java Island	1	0	1	1	1	1	1	1	1	1	1	1	1	1	1	1	1	1	0	1	1	1	1	1	1	1	1	1	1	1	1	1	1	1	1	1	1	1	1	1	2	9	3	8	5
59	22	Male	Jakarta	Java Island	0	1	1	1	1	1	1	1	1	1	1	1	1	1	1	1	1	1	1	1	1	1	1	1	1	1	1	1	1	1	1	1	1	1	1	1	1	1	1	1	2	9	3	9	5
60	21	Male	Banten	Java Island	1	1	1	1	1	1	1	1	1	1	1	1	1	1	1	1	1	1	1	1	1	1	1	1	1	1	1	1	1	1	1	1	1	1	1	1	1	1	1	1	3	9	3	9	5
61	21	Female	Banten	Java Island	1	1	1	1	0	0	1	1	1	1	1	1	1	1	1	1	0	0	1	1	1	1	1	1	1	1	1	1	1	1	1	1	1	1	1	1	1	1	1	1	3	7	3	7	5
62	23	Male	West Java	Java Island	1	1	1	0	1	1	1	1	1	1	1	1	1	1	1	1	0	1	1	1	1	1	1	1	1	0	1	1	1	1	1	1	1	1	1	0	1	1	1	1	3	8	3	8	4
63	21	Male	East Java	Java Island	1	1	1	1	1	1	1	1	1	1	1	1	1	1	1	1	1	1	1	1	1	1	1	1	1	1	1	1	1	1	1	1	0	1	1	1	1	1	1	1	3	9	3	9	5
64	21	Male	Banten	Java Island	0	1	1	1	0	1	0	0	1	1	0	1	1	1	0	0	0	1	1	1	1	1	1	1	1	0	1	1	1	0	1	1	1	1	1	0	1	1	1	1	2	5	2	7	4
65	21	Female	Banten	Java Island	1	1	1	1	0	0	1	1	1	1	1	1	1	1	0	0	1	1	0	1	1	1	1	1	1	1	1	1	1	1	1	1	1	1	1	1	1	1	1	1	3	7	2	7	5
66	21	Female	East Java	Java Island	0	1	1	1	1	1	1	1	1	1	1	1	1	1	1	1	1	0	0	1	1	0	1	1	1	1	1	1	1	1	1	1	1	1	1	1	1	1	1	1	2	9	3	6	5
67	39	Male	South Sumatera	Outside Java Island	0	0	0	0	0	0	0	0	0	0	0	0	0	0	0	0	0	0	0	1	0	0	0	0	0	0	0	0	0	0	0	0	0	0	0	0	0	0	0	0	0	0	0	1	0
68	21	Female	Banten	Java Island	1	1	1	1	0	0	1	0	1	1	1	0	1	1	1	1	0	1	0	0	1	1	1	1	1	0	1	1	1	1	1	0	1	1	1	0	1	1	1	1	3	5	3	6	4
69	21	Female	Banten	Java Island	1	1	1	1	1	1	1	1	1	1	1	1	1	1	0	1	1	1	1	1	1	1	1	1	1	1	1	1	0	1	1	1	1	1	1	0	1	1	1	1	3	9	2	9	4
70	22	Male	Yogyakarta	Java Island	1	1	1	1	1	1	1	1	1	0	1	1	1	1	1	1	1	1	0	1	1	1	1	1	1	1	1	1	1	1	1	1	1	1	1	0	1	1	1	1	3	8	3	8	5
71	23	Male	Jakarta	Java Island	1	1	1	1	0	1	1	1	1	1	0	0	1	0	0	0	0	0	0	1	1	1	1	1	1	1	0	1	1	1	1	1	1	1	1	1	1	1	0	1	3	6	1	5	4
72	26	Male	Banten	Java Island	1	1	1	1	1	1	1	1	1	1	0	1	0	1	0	1	1	1	1	1	1	1	1	1	1	1	1	1	1	1	1	1	1	1	1	0	1	1	1	1	3	8	1	9	5
73	22	Female	Banten	Java Island	1	0	1	1	0	1	1	1	1	1	1	0	1	1	0	0	1	1	1	1	1	1	1	1	1	1	1	1	1	1	1	1	0	1	1	0	1	1	1	1	2	7	2	8	5
74	22	Female	Banten	Java Island	1	1	1	1	0	0	1	1	1	0	1	1	1	1	1	0	0	0	0	1	1	0	0	1	1	1	0	1	1	1	0	1	1	1	1	1	1	1	1	1	3	6	3	3	4
75	22	Male	Banten	Java Island	1	1	0	1	0	1	1	0	1	1	0	1	0	1	0	1	1	0	1	1	1	1	0	1	0	1	0	0	0	0	1	1	1	1	1	0	1	1	0	1	2	6	1	7	1
76	22	Male	West Java	Java Island	1	1	1	1	0	1	1	1	1	0	1	0	1	1	0	1	0	0	1	1	1	1	1	1	1	1	0	1	0	1	1	1	1	1	1	0	1	1	1	1	3	6	2	7	3
77	21	Male	West Java	Java Island	1	1	1	1	0	0	1	1	1	1	1	1	1	1	0	1	1	1	1	1	1	1	1	1	1	1	1	1	1	1	1	1	1	1	1	1	1	1	1	1	3	7	2	9	5
78	22	Female	Banten	Java Island	1	1	1	1	1	1	1	1	1	1	1	1	1	1	1	1	0	1	1	1	1	1	1	1	1	1	1	1	1	1	1	1	1	1	1	1	1	1	1	1	3	9	3	8	5
79	20	Male	Banten	Java Island	1	1	1	1	1	1	1	0	0	1	1	0	1	1	1	0	1	1	0	1	1	1	1	0	1	1	1	1	0	1	1	1	0	1	1	1	1	1	1	1	3	6	3	6	4
80	23	Female	Jakarta	Java Island	1	1	1	1	1	1	1	1	1	1	1	1	1	1	1	1	1	1	1	1	1	1	1	1	1	1	1	1	1	1	1	1	1	1	1	1	1	1	1	1	3	9	3	9	5
81	45	Male	West Java	Java Island	1	1	1	1	0	1	1	1	1	1	1	1	1	1	1	0	0	1	1	1	1	1	1	1	1	1	1	1	1	1	1	1	1	1	1	1	1	1	1	1	3	8	3	7	5
82	23	Female	Banten	Java Island	1	1	1	0	0	0	1	1	1	0	1	0	1	1	1	0	0	0	0	1	0	1	0	1	1	1	1	1	1	1	1	1	0	1	1	1	1	1	0	0	3	4	3	3	5
83	23	Female	Banten	Java Island	1	1	1	1	1	1	1	0	1	1	1	1	1	1	0	1	1	1	1	1	1	1	1	1	1	1	1	1	1	1	1	1	1	1	1	1	1	1	1	1	3	8	2	9	5
84	23	Male	Jakarta	Java Island	1	0	1	1	1	1	1	1	1	1	1	1	1	1	1	1	1	1	1	1	1	1	1	1	1	1	1	1	1	1	1	1	1	1	1	0	1	1	1	1	2	9	3	9	5
85	22	Male	Banten	Java Island	1	1	1	1	1	1	1	1	1	1	1	1	1	1	0	1	1	1	0	1	1	1	1	1	1	1	1	1	1	1	1	1	1	1	1	0	1	1	1	1	3	9	2	8	5
86	22	Male	Banten	Java Island	1	1	1	1	1	1	1	1	1	1	1	1	1	1	1	1	1	1	1	1	1	1	1	1	1	1	1	1	1	1	1	1	1	1	1	1	1	1	1	1	3	9	3	9	5
87	22	Female	Banten	Java Island	1	1	1	1	0	1	1	0	1	0	0	1	1	1	0	1	0	1	0	1	1	1	1	1	1	1	1	1	1	1	1	1	1	1	1	0	1	1	1	1	3	5	2	7	5
88	22	Male	West Java	Java Island	1	1	1	1	1	1	1	1	1	1	1	1	1	1	1	1	1	1	1	1	1	1	1	1	1	1	1	1	1	1	0	1	1	1	1	1	1	1	1	1	3	9	3	9	5
89	24	Female	Banten	Java Island	1	1	1	1	1	1	1	1	1	1	1	1	1	1	0	1	1	1	0	1	1	1	1	1	1	1	1	1	1	1	1	1	1	1	1	1	1	1	1	1	3	9	2	8	5
90	24	Male	Jakarta	Java Island	1	0	1	1	1	0	1	1	1	1	1	1	0	1	1	0	0	0	1	1	1	1	1	1	1	1	1	1	1	0	0	1	1	1	1	1	1	1	1	1	2	8	2	6	5
91	23	Male	Banten	Java Island	1	1	1	1	1	1	1	1	1	1	1	1	1	1	0	1	1	0	0	1	1	1	1	1	1	1	1	1	1	1	1	1	1	1	1	1	1	1	1	1	3	9	2	7	5
92	22	Female	Banten	Java Island	1	1	1	1	0	0	1	1	1	1	1	0	1	1	1	0	0	1	0	1	1	1	1	1	1	1	1	1	1	1	1	1	1	1	1	0	1	1	1	1	3	6	3	6	5
93	21	Female	Banten	Java Island	1	0	1	1	0	1	1	1	1	1	1	1	1	1	1	1	0	1	0	1	1	1	1	0	1	1	1	1	1	1	1	1	1	1	1	1	1	1	1	1	2	8	3	6	5
94	23	Male	Banten	Java Island	1	1	1	1	1	1	1	1	1	1	0	1	1	1	1	1	1	1	0	1	1	1	0	1	1	1	1	0	1	1	1	1	1	0	1	1	1	1	1	1	3	8	3	7	4
95	22	Female	Banten	Java Island	0	1	1	1	0	0	1	0	0	0	1	0	1	1	0	0	0	0	0	1	1	1	1	1	0	0	1	1	1	0	0	1	1	1	1	0	1	1	1	1	2	3	2	5	3
96	23	Female	Banten	Java Island	1	1	1	1	1	1	1	1	1	1	1	1	1	1	0	1	1	1	1	1	1	1	1	1	1	1	1	1	1	1	1	1	1	1	1	0	1	1	1	1	3	9	2	9	5
97	22	Female	Jakarta	Java Island	1	0	1	0	0	0	1	0	0	0	0	0	1	1	0	0	1	1	1	1	1	1	1	0	1	0	1	1	0	1	0	1	1	1	0	0	0	1	0	1	2	1	2	7	3
98	21	Female	West Java	Java Island	1	1	1	1	0	1	1	1	1	0	1	1	1	1	1	1	1	1	1	1	1	1	1	1	1	1	1	1	1	1	1	1	1	1	1	1	1	1	1	1	3	7	3	9	5
99	23	Male	Banten	Java Island	1	1	1	1	1	1	1	1	1	1	1	1	1	1	1	1	1	1	1	1	1	1	1	1	1	1	1	1	1	1	1	1	1	1	1	1	1	1	1	1	3	9	3	9	5
100	22	Male	Banten	Java Island	0	0	0	1	1	1	0	1	0	1	0	0	1	0	0	0	0	1	1	0	0	0	1	0	1	0	1	1	0	0	0	1	0	0	0	0	0	0	0	0	0	5	1	3	3
101	21	Female	Banten	Java Island	1	1	1	1	0	1	1	1	1	1	1	1	1	1	1	0	1	1	1	1	1	1	1	1	1	1	1	1	1	1	1	1	1	1	1	1	1	1	1	1	3	8	3	8	5
102	22	Female	Banten	Java Island	1	1	1	1	1	1	1	1	1	1	1	1	1	1	1	0	1	1	1	1	1	1	1	1	1	1	1	1	1	1	1	1	1	1	1	1	1	1	1	1	3	9	3	8	5
103	22	Male	Banten	Java Island	1	1	1	1	0	0	1	1	1	1	1	1	1	1	1	0	0	0	0	0	1	1	1	1	1	1	1	1	1	1	1	0	1	1	1	0	1	1	1	1	3	7	3	4	5
104	21	Female	Banten	Java Island	1	1	1	1	1	1	1	1	1	1	1	1	1	1	1	1	1	1	1	1	1	1	1	1	1	1	1	1	1	1	1	1	1	1	1	1	1	1	1	1	3	9	3	9	5
105	22	Female	Banten	Java Island	1	1	1	1	1	1	1	0	1	0	1	1	1	1	0	1	1	1	0	1	1	1	1	1	1	1	1	1	1	1	1	1	1	1	1	1	1	1	1	1	3	7	2	8	5
106	22	Male	West Java	Java Island	1	1	1	1	0	0	1	1	1	1	1	1	1	1	1	0	0	1	1	1	1	1	1	1	1	1	1	1	1	1	1	1	1	1	1	1	1	1	0	0	3	7	3	7	5
107	24	Male	Banten	Java Island	1	1	1	1	0	0	1	1	1	1	1	1	1	1	0	0	0	0	1	1	1	1	1	1	1	1	0	0	0	1	1	1	1	1	1	1	1	1	1	1	3	7	2	6	2
108	24	Male	Banten	Java Island	0	1	1	1	1	1	1	1	1	1	1	1	1	1	1	1	1	1	1	1	1	1	1	1	1	1	1	1	1	1	1	1	1	1	1	1	1	1	1	1	2	9	3	9	5
109	27	Male	Jakarta	Java Island	1	1	1	1	1	1	1	0	1	1	1	1	1	1	1	1	1	1	1	1	1	1	1	1	1	1	1	1	0	1	1	1	1	1	1	1	1	1	1	1	3	8	3	9	4
110	22	Female	Banten	Java Island	1	1	1	1	1	1	1	1	1	1	1	1	1	1	1	1	1	0	0	1	1	1	1	1	1	1	1	1	1	1	1	1	1	1	1	1	1	1	1	1	3	9	3	7	5
111	21	Female	Banten	Java Island	1	1	1	1	1	0	1	1	1	1	1	1	1	1	1	1	1	1	1	1	1	1	1	1	1	1	1	1	1	1	1	1	1	1	1	1	1	1	1	1	3	8	3	9	5
112	21	Male	Banten	Java Island	1	1	1	1	1	1	1	1	1	0	1	1	1	1	1	1	1	1	1	1	1	1	1	1	1	1	1	1	1	1	1	1	1	1	1	1	1	1	0	1	3	8	3	9	5
113	22	Female	Banten	Java Island	1	1	1	1	1	1	1	0	1	0	1	1	1	1	0	1	1	0	0	1	1	1	1	0	1	1	1	1	0	1	1	1	1	1	0	0	1	1	1	1	3	7	2	6	4
114	23	Female	Banten	Java Island	1	1	1	1	1	1	1	1	1	0	1	1	1	1	1	1	1	1	1	1	1	1	1	1	1	1	0	1	1	1	1	1	1	1	1	1	1	1	1	1	3	8	3	9	4
115	21	Male	Banten	Java Island	1	1	1	1	1	1	1	1	1	1	1	1	1	1	1	1	1	0	1	1	1	1	1	1	1	1	1	1	1	1	1	1	1	1	1	0	1	1	1	1	3	9	3	8	5
116	23	Male	Banten	Java Island	1	1	1	1	0	1	1	1	1	1	1	0	1	1	0	1	0	0	1	1	1	1	1	1	1	1	0	0	1	1	1	1	1	1	1	1	0	1	1	1	3	7	2	7	3
117	23	Male	Banten	Java Island	1	1	1	1	0	1	1	1	1	1	1	1	1	1	1	0	1	1	1	1	1	1	1	1	1	1	1	1	1	1	1	1	1	1	1	1	1	1	1	1	3	8	3	8	5
118	25	Male	Jakarta	Java Island	1	1	1	1	1	0	1	1	1	1	0	1	1	1	0	1	0	1	1	1	1	1	1	0	1	0	1	1	0	1	1	1	1	1	1	0	1	1	1	1	3	7	2	7	3
119	23	Male	Jakarta	Java Island	1	1	1	1	1	1	1	0	1	1	0	1	1	1	0	1	1	1	0	1	1	1	1	1	0	1	1	1	0	1	1	1	1	1	0	1	1	1	1	1	3	7	2	8	3
120	21	Male	Banten	Java Island	1	1	1	1	1	1	1	1	1	1	1	1	1	1	1	1	1	1	0	1	1	1	1	1	1	1	1	1	1	1	1	1	1	1	1	1	1	1	1	1	3	9	3	8	5
121	24	Male	Jakarta	Java Island	1	1	1	1	0	0	1	0	1	1	1	1	1	1	1	1	0	1	0	1	1	1	1	1	1	1	1	0	1	1	1	1	1	1	1	0	1	1	1	1	3	6	3	7	4
122	22	Male	Banten	Java Island	1	1	1	1	1	1	1	1	1	1	1	1	1	1	1	1	1	1	1	1	1	1	1	1	1	1	1	1	1	1	1	1	1	1	1	1	1	1	1	1	3	9	3	9	5
123	22	Male	Banten	Java Island	1	1	1	1	0	1	1	1	1	1	1	1	1	1	1	1	0	1	0	1	1	1	1	1	1	1	0	1	1	1	1	1	1	1	1	0	1	1	1	1	3	8	3	7	4
124	23	Female	Jakarta	Java Island	1	1	1	1	1	1	1	1	1	1	1	1	1	1	1	1	1	1	0	1	1	1	1	1	1	1	1	1	1	1	0	1	1	1	1	0	1	1	1	1	3	9	3	8	5
125	28	Female	Banten	Java Island	1	1	1	1	0	0	1	1	1	1	1	1	1	1	1	0	0	0	0	1	0	1	1	1	1	0	1	1	0	1	0	0	1	1	1	0	1	1	1	1	3	7	3	4	3
126	23	Male	Jakarta	Java Island	1	1	1	1	1	1	1	1	1	1	1	1	1	1	1	1	1	1	1	0	1	1	1	1	1	1	1	1	1	1	1	1	1	0	1	1	1	0	1	1	3	9	3	8	5
127	26	Female	Banten	Java Island	1	1	1	1	1	1	1	0	1	0	1	1	1	1	0	0	1	1	0	1	0	1	1	1	1	1	1	1	1	1	1	1	1	1	1	1	1	1	1	1	3	7	2	6	5
128	29	Female	Jakarta	Java Island	1	1	1	1	1	1	1	1	1	1	1	1	1	1	1	1	1	1	0	1	1	1	1	1	1	1	1	1	1	1	1	1	1	1	1	1	1	1	1	1	3	9	3	8	5
129	23	Female	West Java	Java Island	0	1	1	1	1	1	1	1	1	1	1	1	1	1	1	1	1	1	0	1	1	1	1	1	1	1	1	1	1	1	1	1	1	1	1	1	1	1	1	1	2	9	3	8	5
130	23	Male	Banten	Java Island	1	1	1	1	1	1	1	0	0	0	1	1	1	0	1	1	1	1	0	1	1	1	1	1	1	1	1	1	1	1	1	0	1	1	0	0	0	1	1	1	3	6	2	8	5
131	22	Female	Banten	Java Island	1	0	0	1	1	1	1	1	1	0	0	1	1	1	0	1	1	1	1	1	1	1	1	1	1	1	1	0	1	1	1	1	1	1	0	0	1	1	1	1	1	7	2	9	4
132	32	Male	Jakarta	Java Island	1	1	1	1	1	1	1	1	1	0	1	1	1	1	1	1	0	1	0	1	1	1	1	1	1	1	1	1	1	1	1	1	1	1	1	1	1	1	1	1	3	8	3	7	5
133	23	Male	Banten	Java Island	1	0	1	1	0	1	0	1	1	0	0	0	1	1	0	0	1	1	1	1	1	1	1	1	1	1	1	1	0	0	1	1	1	1	1	0	1	1	1	0	2	4	2	8	4
134	23	Male	Banten	Java Island	1	1	1	1	1	1	1	1	1	1	1	0	1	1	0	1	1	1	1	1	0	1	1	1	1	0	1	1	1	1	0	1	1	1	1	0	0	1	0	0	3	8	2	8	4
135	22	Female	Banten	Java Island	1	1	1	1	0	1	1	1	1	1	1	1	1	1	0	0	0	1	1	1	1	1	0	1	0	0	1	1	1	1	0	1	1	1	1	0	1	0	1	1	3	8	2	6	3
136	24	Female	Jakarta	Java Island	1	1	1	1	1	1	1	1	1	1	1	1	1	1	1	1	1	1	1	1	1	1	1	1	1	0	1	1	1	1	1	1	1	1	1	1	1	1	1	1	3	9	3	9	4
137	22	Male	Banten	Java Island	1	1	1	1	1	1	1	1	1	1	1	1	1	1	1	0	1	1	1	1	1	1	1	1	1	1	1	1	1	1	1	1	1	1	1	0	1	1	1	1	3	9	3	8	5
138	21	Male	Banten	Java Island	1	1	1	1	1	1	1	1	1	1	1	1	1	1	0	0	1	1	1	1	1	1	1	1	1	1	1	1	1	1	1	1	1	1	1	1	1	1	1	1	3	9	2	8	5
139	27	Male	Banten	Java Island	0	1	1	0	1	1	1	1	1	1	1	1	1	1	1	1	1	1	0	1	1	1	1	1	1	1	1	1	1	1	0	1	1	1	1	1	1	1	1	1	2	8	3	8	5
140	23	Male	Banten	Java Island	1	1	1	1	1	1	1	1	1	1	1	1	0	1	1	1	1	1	1	1	1	1	1	1	1	1	1	1	1	1	1	1	1	1	1	1	1	1	1	1	3	9	2	9	5
141	20	Male	Jakarta	Java Island	1	1	1	1	1	1	1	1	1	1	1	1	1	1	1	1	1	0	1	1	1	1	1	1	1	1	1	1	1	1	1	1	1	1	1	1	1	1	1	1	3	9	3	8	5
142	22	Male	Banten	Java Island	1	1	1	1	1	1	1	1	1	1	1	1	1	1	1	1	1	1	1	1	1	1	1	1	1	1	1	1	1	1	1	1	1	1	1	1	1	1	1	1	3	9	3	9	5
143	22	Female	Banten	Java Island	1	1	1	1	0	0	1	0	1	1	1	0	1	1	0	0	0	0	1	1	1	1	1	1	1	1	1	1	1	1	1	1	1	1	1	1	1	1	1	1	3	5	2	6	5
144	25	Female	Jakarta	Java Island	1	1	1	1	1	1	0	0	1	0	1	0	1	1	1	0	1	1	0	1	1	1	1	1	1	1	1	1	1	1	1	1	1	1	1	1	1	1	1	1	3	5	3	7	5
145	23	Female	Banten	Java Island	1	1	1	1	0	1	1	1	1	1	1	1	1	1	1	0	1	1	1	1	1	1	1	1	1	1	1	1	1	1	1	1	1	1	1	1	1	1	1	1	3	8	3	8	5
146	25	Female	Jakarta	Java Island	1	1	1	1	0	0	1	1	1	1	1	1	1	1	1	0	0	1	1	1	1	1	1	1	1	0	1	1	1	1	1	1	1	1	1	1	1	1	0	1	3	7	3	7	4
147	33	Female	West Java	Java Island	1	1	1	1	0	0	0	0	1	0	0	0	1	0	0	0	0	0	0	1	0	0	1	0	0	0	1	1	0	1	0	1	1	1	1	0	1	1	0	0	3	2	1	2	2
148	20	Male	Jakarta	Java Island	1	1	1	1	1	1	1	1	1	1	1	1	1	1	1	1	1	1	1	1	1	1	1	1	1	1	1	1	1	1	1	1	1	1	1	1	1	1	1	1	3	9	3	9	5
149	23	Male	Banten	Java Island	1	1	1	1	1	1	1	1	0	0	1	0	0	0	0	1	1	1	1	1	1	0	0	0	1	1	0	0	1	1	1	1	1	1	0	0	0	1	0	0	3	6	0	6	3
150	22	Female	Banten	Java Island	1	1	1	1	1	1	0	1	0	0	0	0	1	1	0	1	0	1	0	1	0	1	1	1	1	0	1	1	1	1	1	1	1	1	0	0	1	1	1	1	3	4	2	6	4
151	21	Male	Banten	Java Island	1	1	1	1	1	1	1	1	1	1	0	1	1	1	0	1	1	1	1	1	1	1	1	1	1	1	1	1	0	1	1	1	1	1	1	1	0	1	1	1	3	8	2	9	4
152	23	Male	Jakarta	Java Island	1	1	1	1	1	1	1	0	1	1	1	0	1	0	1	0	1	1	1	1	1	1	1	1	1	1	1	1	0	1	1	1	1	1	1	1	1	1	1	1	3	7	2	8	4
153	21	Male	West Java	Java Island	1	1	1	1	0	0	1	1	1	0	0	0	1	1	0	1	1	1	1	1	0	1	1	1	1	1	1	0	1	1	1	1	1	1	1	0	1	1	0	0	3	4	2	8	4
154	22	Male	Banten	Java Island	1	1	1	1	1	0	1	1	1	1	1	1	1	1	1	0	1	1	1	1	1	1	1	1	1	1	1	1	1	1	1	1	1	1	1	1	1	1	1	1	3	8	3	8	5
155	23	Male	West Java	Java Island	0	0	1	1	0	0	1	0	0	1	1	1	1	1	0	1	0	1	1	1	0	1	0	0	0	1	1	1	0	0	1	1	1	1	1	0	1	1	0	1	1	5	2	5	3
156	23	Female	Jakarta	Java Island	1	1	1	1	1	1	0	1	1	1	1	1	1	1	1	1	1	0	1	1	1	1	1	1	1	1	1	1	0	1	1	1	1	1	1	1	1	1	1	1	3	8	3	8	4
157	23	Male	Aceh	Outside Java Island	1	0	0	0	1	1	0	1	0	0	0	1	1	1	1	0	1	0	1	1	1	0	0	0	0	1	0	0	0	1	1	1	0	0	0	1	0	1	0	0	1	4	3	4	1
158	37	Male	Aceh	Outside Java Island	0	1	0	0	0	0	1	0	0	0	0	1	0	0	0	0	0	0	0	0	0	0	0	1	0	1	0	0	0	0	1	0	0	0	0	0	0	1	0	0	1	2	0	1	1
159	23	Female	Banten	Java Island	0	0	0	1	0	0	0	1	0	0	0	0	1	1	1	0	1	0	1	0	1	1	0	0	0	0	0	0	0	0	0	0	1	0	1	0	1	0	0	0	0	2	3	4	0
160	22	Male	Jakarta	Java Island	1	1	0	1	0	1	1	1	1	0	1	1	1	1	1	0	0	1	0	1	1	1	0	1	0	1	1	1	1	1	1	1	1	1	1	1	1	1	1	1	2	7	3	5	4
161	23	Male	West Java	Java Island	1	1	1	1	1	1	1	1	1	1	1	1	1	1	1	1	1	1	1	1	1	1	1	1	1	1	1	1	1	1	1	1	1	1	1	1	1	1	1	1	3	9	3	9	5
162	30	Female	Jakarta	Java Island	1	1	1	1	1	0	1	0	0	0	1	1	1	1	1	1	1	1	1	1	1	1	1	1	1	1	1	1	1	1	1	1	1	1	1	1	1	1	1	1	3	5	3	9	5
163	24	Male	Jakarta	Java Island	1	1	1	1	1	1	1	1	1	1	1	1	1	1	1	1	1	1	1	1	1	1	1	1	1	1	1	1	1	1	1	1	1	1	1	1	1	1	1	1	3	9	3	9	5
164	26	Male	West Java	Java Island	1	0	1	0	0	0	1	1	1	0	1	1	1	1	1	1	1	0	1	1	1	1	1	1	1	0	0	0	1	1	1	1	1	1	1	1	0	1	1	0	2	5	3	8	2
165	29	Female	Jakarta	Java Island	1	1	1	1	1	1	1	1	1	1	1	1	1	1	1	1	1	1	1	1	1	1	1	1	1	1	1	1	1	1	1	1	1	1	1	1	1	1	1	1	3	9	3	9	5
166	25	Male	Jakarta	Java Island	1	1	1	1	1	0	1	1	1	1	1	1	1	1	1	1	1	0	1	1	1	1	1	1	1	1	1	1	1	1	1	1	1	1	1	1	1	1	1	1	3	8	3	8	5
167	22	Female	Banten	Java Island	1	1	1	1	0	0	1	1	1	1	1	0	1	1	0	0	1	1	1	1	1	1	1	1	1	1	1	1	1	1	1	1	1	1	1	0	1	1	1	1	3	6	2	8	5
168	58	Male	Banten	Java Island	1	1	1	1	1	0	1	1	1	1	1	1	1	1	1	1	1	1	1	1	1	1	1	1	1	1	1	1	1	1	0	1	1	1	0	0	1	0	1	1	3	8	3	9	5
169	25	Male	Jakarta	Java Island	1	1	1	0	1	0	1	0	1	1	1	1	1	1	1	0	1	1	0	1	1	0	1	1	1	0	1	1	1	0	1	1	1	1	1	1	1	1	1	1	3	6	3	6	4
170	24	Female	Banten	Java Island	1	1	1	1	0	0	0	1	1	1	1	1	0	0	1	0	0	1	0	1	1	1	1	1	1	1	1	1	1	1	0	1	1	1	1	1	1	1	1	1	3	6	1	6	5
171	24	Female	Banten	Java Island	1	1	1	1	0	1	1	1	1	1	0	0	1	1	1	0	1	1	0	1	1	1	1	1	1	0	1	1	0	1	1	1	1	1	1	0	1	1	1	1	3	6	3	7	3
172	25	Female	West Java	Java Island	1	1	1	1	0	0	1	0	1	0	0	0	1	1	0	0	0	0	0	0	1	1	0	1	1	0	1	0	0	0	0	1	1	1	1	0	1	1	0	1	3	3	2	3	2
173	23	Male	Banten	Java Island	0	1	1	1	0	0	0	1	1	1	1	0	0	0	1	0	1	0	0	1	0	0	0	1	0	0	1	0	0	1	1	0	0	0	1	0	1	0	1	0	2	5	1	3	1
174	40	Female	Banten	Java Island	1	0	0	0	0	0	1	0	0	0	0	0	0	1	0	0	0	0	0	0	0	0	0	0	1	0	0	0	0	0	1	1	0	0	0	0	0	0	0	0	1	1	1	0	1
175	21	Female	Jakarta	Java Island	1	1	1	1	1	1	1	1	1	1	1	1	1	1	1	1	1	1	1	1	1	1	1	1	1	1	1	1	1	1	1	1	1	1	1	1	1	1	1	1	3	9	3	9	5
176	22	Female	West Java	Java Island	1	1	1	1	0	0	1	0	1	0	0	1	1	1	0	0	0	0	0	1	1	1	1	0	1	1	1	0	1	1	1	1	1	1	1	0	1	1	1	1	3	4	2	4	4
177	22	Female	Banten	Java Island	1	1	1	1	0	1	0	0	1	1	1	1	1	1	1	0	1	1	1	1	1	1	1	1	1	1	1	1	1	1	1	1	1	1	1	0	1	1	1	1	3	6	3	8	5
178	20	Female	Jakarta	Java Island	1	1	1	1	1	1	1	1	1	1	1	1	1	1	1	0	0	1	1	1	1	1	1	1	1	1	1	1	1	1	1	1	1	1	1	1	1	1	1	1	3	9	3	7	5
179	22	Male	Banten	Java Island	1	1	1	1	1	1	1	1	1	0	1	1	1	1	1	1	1	1	0	1	1	1	1	1	1	1	1	1	1	1	1	0	0	1	1	1	1	1	1	1	3	8	3	8	5
180	42	Female	Jakarta	Java Island	1	1	0	1	0	0	0	0	1	0	1	0	1	1	0	0	1	1	0	1	0	1	1	1	0	1	0	1	0	1	0	0	1	0	1	1	0	1	0	0	2	3	2	6	2
181	39	Male	West Java	Java Island	1	1	1	1	0	1	1	1	1	1	1	1	1	1	1	0	0	0	0	1	1	1	1	1	1	1	1	1	1	1	1	1	1	1	1	1	1	1	1	1	3	8	3	5	5
182	22	Male	Banten	Java Island	1	1	1	1	0	1	1	1	1	1	1	0	1	1	0	1	1	0	0	1	1	1	1	1	0	1	1	1	0	1	1	1	1	1	1	1	1	1	1	1	3	7	2	7	3
183	28	Male	Jakarta	Java Island	1	1	1	1	1	1	1	1	1	1	1	1	1	1	1	1	1	1	1	1	1	1	1	1	1	1	1	1	1	1	0	1	1	1	1	1	1	1	1	1	3	9	3	9	5
184	22	Female	Banten	Java Island	1	1	1	1	0	0	0	0	1	1	1	1	1	1	1	1	0	0	0	1	1	1	1	1	1	1	1	1	1	1	1	1	1	1	1	1	1	1	1	1	3	5	3	6	5
185	22	Male	Banten	Java Island	1	1	1	1	1	1	1	1	1	1	1	1	1	1	1	1	1	1	1	1	1	1	1	1	1	1	1	1	1	1	1	1	1	1	1	1	1	1	1	1	3	9	3	9	5
186	21	Female	Jakarta	Java Island	1	1	1	1	0	1	1	1	1	1	0	0	1	1	0	1	0	1	0	1	1	1	1	1	1	1	1	1	0	1	1	1	1	1	1	0	1	1	1	1	3	6	2	7	4
187	21	Male	Banten	Java Island	1	1	1	1	1	1	1	1	1	1	1	1	1	1	1	1	1	1	1	1	1	1	1	1	1	1	0	1	1	1	1	1	1	1	1	1	1	1	1	1	3	9	3	9	4
188	24	Male	Banten	Java Island	1	1	1	1	1	1	1	1	1	1	1	1	0	1	1	0	1	1	1	1	1	1	1	1	1	1	1	1	1	1	1	1	1	1	1	1	1	1	1	1	3	9	2	8	5
189	22	Female	West Java	Java Island	1	1	1	1	0	1	0	0	1	1	1	0	1	1	1	0	0	1	0	1	1	1	1	1	1	1	1	1	1	1	1	1	1	1	1	1	1	1	1	1	3	5	3	6	5
190	18	Female	East Java	Java Island	1	1	1	1	0	0	1	1	1	1	1	1	1	1	1	0	0	0	1	0	1	1	1	1	1	1	1	1	1	1	1	1	1	1	1	1	1	1	1	1	3	7	3	5	5
191	17	Female	Yogyakarta	Java Island	1	0	1	1	1	1	0	1	0	0	1	1	1	1	0	1	1	1	1	0	1	1	0	0	1	0	1	1	1	1	0	1	0	1	1	1	1	0	0	1	2	6	2	6	4
192	22	Female	South Sumatera	Outside Java Island	1	1	1	1	0	0	1	1	1	1	1	1	1	1	1	0	0	0	1	1	1	1	1	1	1	1	1	1	1	1	0	1	1	1	1	1	1	1	1	0	3	7	3	6	5
193	19	Male	West Sumatera	Outside Java Island	0	0	0	0	0	0	0	0	0	0	0	0	0	0	0	0	0	0	0	0	0	0	0	0	0	0	0	0	0	0	0	0	0	0	0	0	0	0	0	0	0	0	0	0	0
194	20	Male	Banten	Java Island	1	1	1	1	1	1	1	0	1	1	1	1	1	1	1	1	0	1	1	1	1	1	1	1	1	1	1	1	1	1	1	1	1	1	1	1	0	1	1	1	3	8	3	8	5
195	19	Female	West Java	Java Island	1	0	1	1	1	0	1	0	1	1	1	1	1	1	0	1	0	0	1	1	1	1	1	1	1	1	1	1	1	1	1	1	1	1	1	1	1	1	1	1	2	7	2	7	5
196	18	Female	East Java	Java Island	1	1	1	1	0	1	1	1	1	1	1	1	1	1	1	0	1	1	1	0	1	1	1	1	1	1	1	1	1	1	1	1	1	1	1	0	1	1	1	1	3	8	3	7	5
197	24	Male	Banten	Java Island	1	1	1	1	1	1	1	1	1	1	1	1	1	1	1	1	1	1	1	1	1	1	1	1	1	1	1	1	1	1	1	1	1	1	1	1	1	1	1	1	3	9	3	9	5
198	22	Female	Banten	Java Island	1	1	1	1	1	1	1	1	1	1	1	1	1	1	1	1	1	1	1	1	1	1	1	1	1	1	1	1	1	1	1	1	1	1	1	1	1	1	1	1	3	9	3	9	5
199	21	Female	East Java	Java Island	1	1	1	1	1	1	1	0	1	1	0	1	1	1	0	1	1	1	0	1	1	1	1	1	1	1	1	1	0	1	0	0	0	1	0	0	1	1	1	1	3	7	2	8	4
200	19	Male	Lampung	Outside Java Island	1	1	1	1	1	0	0	0	0	1	0	0	0	1	0	0	1	1	1	1	1	1	1	1	1	1	1	1	1	1	1	1	1	1	1	1	0	1	1	0	3	3	1	8	5
201	22	Female	Banten	Java Island	1	1	1	1	0	0	1	1	1	1	1	1	1	0	1	1	0	0	1	1	1	1	1	1	1	1	1	1	1	1	1	1	1	1	1	1	1	1	1	1	3	7	2	7	5
202	24	Male	Jakarta	Java Island	1	1	1	1	1	1	1	1	1	1	0	1	1	1	1	1	0	0	0	1	1	1	1	0	1	1	1	1	0	1	1	1	1	1	1	0	1	1	0	1	3	8	3	5	4
203	26	Female	East Java	Java Island	1	1	1	1	0	1	1	1	1	1	1	1	1	1	1	0	0	0	0	1	1	1	1	1	1	1	1	1	1	1	1	1	1	1	1	1	1	1	1	1	3	8	3	5	5
204	22	Female	East Kalimantan	Outside Java Island	1	0	1	1	1	0	1	1	1	1	1	1	1	1	1	0	1	1	1	1	1	1	1	1	0	1	1	1	1	1	1	1	1	1	1	1	1	1	1	1	2	8	3	8	4
205	18	Female	West Java	Java Island	1	1	1	0	0	1	1	1	1	1	0	0	1	1	0	0	0	1	1	1	0	1	1	0	1	1	1	1	0	1	1	1	1	1	0	0	1	1	1	1	3	5	2	5	4
206	23	Female	Jakarta	Java Island	1	1	1	1	1	1	1	1	1	1	1	1	1	1	1	1	1	1	1	1	1	1	1	1	1	1	1	1	1	1	1	1	1	1	1	1	1	1	1	1	3	9	3	9	5
207	23	Female	Jakarta	Java Island	1	1	1	1	1	1	1	1	1	1	0	1	1	1	1	1	1	1	1	1	1	1	1	1	1	1	1	1	1	1	1	1	1	1	1	1	1	1	1	1	3	8	3	9	5
208	22	Female	Jakarta	Java Island	1	1	1	1	1	1	1	1	1	1	1	1	1	1	1	1	1	1	1	1	1	1	1	1	1	1	1	1	1	1	1	1	1	1	1	1	1	1	1	1	3	9	3	9	5
209	22	Female	Banten	Java Island	1	1	1	1	1	1	1	1	1	1	1	1	1	1	0	1	1	1	0	1	1	1	1	1	1	1	1	1	1	1	1	1	1	1	1	0	1	1	1	1	3	9	2	8	5
210	20	Male	West Java	Java Island	1	1	1	1	1	0	1	1	1	1	1	1	1	1	0	0	1	0	0	1	1	1	1	1	1	1	1	1	1	1	1	1	1	1	1	1	1	1	1	1	3	8	2	6	5
211	22	Male	Banten	Java Island	1	1	1	1	1	0	1	0	1	0	1	0	1	1	0	1	0	0	0	0	0	0	1	1	1	1	1	0	1	0	1	1	0	1	1	0	0	0	1	0	3	5	2	3	4
212	20	Male	Jakarta	Java Island	1	1	1	1	1	1	0	1	1	1	1	1	1	1	1	1	1	1	1	1	1	1	1	1	1	1	1	1	1	1	1	1	1	1	1	1	1	1	1	1	3	8	3	9	5
213	18	Male	Banten	Java Island	1	1	1	0	0	0	1	1	1	1	0	0	1	1	0	0	0	1	0	1	1	1	0	0	1	1	1	1	1	1	1	1	1	1	1	0	1	1	1	1	3	4	2	4	5
214	21	Male	Banten	Java Island	1	1	1	1	1	0	1	1	1	0	1	0	1	1	0	0	1	0	1	1	1	1	1	1	1	1	1	1	0	1	1	1	1	1	1	1	0	0	1	1	3	6	2	7	4
215	20	Female	Banten	Java Island	1	1	1	1	1	1	0	1	1	1	1	0	1	1	1	1	0	1	1	1	1	1	1	1	1	1	1	1	1	1	0	1	1	1	1	1	0	0	1	0	3	7	3	8	5
216	24	Female	Yogyakarta	Java Island	1	1	1	1	0	0	1	1	1	1	1	1	0	1	1	0	0	0	1	1	1	1	1	1	0	0	1	1	1	1	0	1	1	1	1	1	1	1	1	1	3	7	2	6	3
217	23	Male	Banten	Java Island	1	1	1	1	1	1	1	1	1	1	1	1	1	1	1	0	1	1	1	1	1	1	1	1	1	1	1	1	1	1	1	1	1	1	1	1	1	1	1	1	3	9	3	8	5
218	22	Female	Banten	Java Island	1	1	1	1	1	1	1	1	1	1	1	1	1	1	0	1	1	1	0	1	1	1	1	1	1	1	1	0	1	1	1	1	1	1	1	1	1	1	1	1	3	9	2	8	4
219	22	Female	West Java	Java Island	1	1	1	1	1	1	1	0	1	1	1	1	1	1	1	1	1	1	1	1	1	1	1	1	1	1	1	1	1	1	1	1	1	1	1	1	1	1	1	1	3	8	3	9	5
220	32	Male	Jakarta	Java Island	1	1	1	1	1	1	1	1	1	1	1	1	1	1	1	1	1	1	1	1	1	1	1	0	1	1	1	1	1	1	1	1	1	1	1	0	1	1	1	1	3	9	3	8	5
221	25	Female	Jakarta	Java Island	1	0	1	1	1	1	1	0	1	1	0	1	1	1	0	1	1	1	0	1	0	1	1	1	1	1	1	1	0	1	1	1	1	1	1	0	1	1	1	1	2	7	2	7	4
222	27	Female	Banten	Java Island	1	0	1	0	0	1	1	1	1	1	0	0	1	1	1	0	1	1	0	1	1	1	1	1	0	1	1	1	1	1	0	1	1	1	1	1	1	1	1	1	2	5	3	7	4
223	20	Female	Banten	Java Island	1	1	1	1	1	0	1	1	1	0	1	1	1	1	1	1	1	1	1	1	1	1	1	1	1	1	1	1	1	1	1	1	1	1	1	1	1	1	1	1	3	7	3	9	5
224	23	Female	West Java	Java Island	1	1	1	0	1	1	1	1	1	1	1	1	1	1	0	1	0	0	0	1	1	1	1	1	0	1	0	0	1	1	1	1	1	1	1	0	1	1	1	1	3	8	2	6	2
225	22	Male	Banten	Java Island	1	1	1	1	1	1	1	1	1	1	1	1	1	1	1	1	1	1	1	1	1	1	1	1	1	1	1	1	1	1	1	1	1	1	1	1	1	1	1	1	3	9	3	9	5
226	22	Male	Banten	Java Island	1	1	1	1	1	1	1	1	1	1	1	1	1	1	1	1	1	1	1	1	1	1	1	1	1	1	1	1	1	1	1	1	1	1	1	1	1	1	1	1	3	9	3	9	5
227	21	Female	Banten	Java Island	1	1	1	1	1	1	1	1	1	1	1	1	1	1	1	1	1	1	1	1	1	1	1	1	1	1	1	1	1	1	1	1	1	1	1	1	1	1	1	1	3	9	3	9	5
228	24	Female	Banten	Java Island	1	1	1	1	0	1	1	1	1	1	1	1	1	1	0	0	1	1	1	1	1	1	1	1	1	1	1	1	1	1	1	1	1	1	0	1	1	1	1	0	3	8	2	8	5
229	24	Female	Jakarta	Java Island	1	1	1	1	1	0	1	1	1	0	1	1	0	1	1	1	0	1	1	1	1	1	1	1	1	1	1	1	1	1	1	1	1	1	1	1	1	1	1	1	3	7	2	8	5
230	22	Female	Banten	Java Island	1	0	1	1	0	0	1	0	0	0	1	0	1	0	0	0	0	0	0	1	1	1	1	0	0	1	1	1	0	1	0	1	1	1	1	1	1	0	0	0	2	3	1	4	3
231	21	Male	West Java	Java Island	1	0	1	1	1	1	1	1	1	1	1	1	1	1	0	1	1	1	1	1	1	1	1	0	1	1	1	1	1	1	1	1	1	1	1	1	1	1	1	1	2	9	2	8	5
232	23	Female	Jakarta	Java Island	1	1	1	1	0	1	1	1	1	1	1	1	1	1	1	1	1	1	1	1	1	1	1	1	1	1	1	1	1	1	1	1	1	1	1	0	1	1	1	1	3	8	3	9	5
233	21	Male	West Java	Java Island	1	1	1	1	1	0	0	0	1	0	1	1	1	1	0	0	1	1	0	1	1	1	1	1	1	1	1	1	1	1	1	1	1	1	1	0	1	1	0	1	3	5	2	7	5
234	23	Female	Banten	Java Island	1	1	1	1	1	1	1	1	1	1	0	0	1	1	0	1	1	1	1	1	1	1	1	1	1	1	1	1	1	1	1	1	1	1	1	1	1	1	1	1	3	7	2	9	5
235	21	Female	West Java	Java Island	1	1	1	1	0	1	1	1	1	1	1	0	1	1	1	0	0	1	1	1	1	1	1	1	1	1	1	1	1	1	1	1	1	1	1	1	1	1	1	1	3	7	3	7	5
236	27	Female	Banten	Java Island	1	1	1	1	0	1	1	1	1	1	1	1	1	1	1	1	1	1	1	1	1	1	1	1	1	1	1	1	1	1	1	1	1	1	1	1	1	1	1	1	3	8	3	9	5
237	22	Female	Banten	Java Island	1	1	1	1	0	0	1	1	1	1	1	1	1	1	1	0	0	0	1	1	1	1	1	1	0	0	1	1	1	1	1	1	1	1	1	1	1	1	1	1	3	7	3	6	3
238	24	Female	Banten	Java Island	1	1	1	1	0	0	1	0	1	1	1	1	1	1	1	0	0	0	1	1	1	1	1	1	1	1	1	1	1	1	1	1	1	1	1	0	1	1	1	1	3	6	3	6	5
239	21	Female	Banten	Java Island	1	1	1	1	0	1	1	1	1	1	0	0	1	0	0	0	1	0	0	1	1	1	1	1	1	0	1	1	0	0	1	1	1	1	1	0	1	1	1	1	3	6	1	6	3
240	22	Male	Banten	Java Island	1	1	1	1	0	0	0	1	1	1	1	1	1	1	1	1	1	1	1	1	1	1	1	1	1	1	1	1	1	1	0	1	1	1	1	1	1	1	1	1	3	6	3	9	5
241	21	Female	Banten	Java Island	1	1	1	1	1	1	1	1	1	1	1	1	1	1	1	1	1	1	1	1	1	1	1	1	1	1	1	1	1	1	1	1	1	1	1	1	1	1	1	1	3	9	3	9	5
242	42	Male	West Java	Java Island	1	1	1	1	1	1	1	0	1	1	1	1	0	1	1	1	0	1	1	0	0	1	1	1	1	1	1	1	1	0	1	1	0	1	1	1	1	1	1	1	3	8	2	6	5
243	27	Male	West Java	Java Island	1	1	1	1	1	1	1	1	1	1	1	1	1	1	1	0	1	1	1	1	1	1	1	1	1	1	1	1	1	1	1	1	1	1	1	1	1	1	1	1	3	9	3	8	5
244	23	Female	East Java	Java Island	1	1	1	1	1	1	1	1	1	1	1	1	1	1	1	1	1	1	1	1	1	1	1	1	1	1	1	1	1	1	0	1	1	1	1	1	1	1	1	1	3	9	3	9	5
245	23	Male	Jakarta	Java Island	1	1	1	1	1	0	1	0	1	1	0	1	1	1	1	1	1	1	1	1	1	0	1	1	1	1	1	1	1	1	1	1	1	1	1	1	1	1	1	1	3	6	3	8	5
246	21	Male	Jakarta	Java Island	1	1	1	1	1	1	1	1	1	1	1	0	1	1	1	1	1	1	0	1	1	1	1	1	1	1	1	1	1	1	1	1	1	1	0	0	1	1	1	1	3	8	3	8	5
247	15	Female	Banten	Java Island	1	1	1	1	0	0	1	1	1	0	1	1	1	1	1	0	0	1	0	1	1	1	1	1	1	0	1	1	0	1	1	1	0	1	1	0	1	1	1	1	3	6	3	6	3
248	22	Female	Banten	Java Island	1	1	1	1	1	1	0	1	1	1	1	1	1	1	1	1	0	1	0	1	1	1	1	1	1	0	1	1	1	1	1	1	1	1	1	1	1	1	1	1	3	8	3	7	4
249	23	Female	East Java	Java Island	1	1	1	0	0	0	1	1	1	1	1	1	1	1	1	0	0	0	1	1	1	1	1	1	1	1	1	0	1	1	1	1	1	1	1	1	1	1	1	1	3	6	3	6	4
250	27	Female	East Kalimantan	Outside Java Island	1	1	1	1	0	0	1	1	1	1	1	1	1	1	0	1	0	1	1	1	1	1	1	1	1	0	1	1	1	1	1	1	1	1	1	0	1	1	1	1	3	7	2	8	4
251	17	Female	West Java	Java Island	1	1	1	1	1	0	1	1	1	0	1	0	1	1	1	0	0	0	0	1	1	1	1	1	1	1	1	1	0	1	1	0	1	1	1	0	1	1	1	1	3	6	3	5	4
252	24	Male	Banten	Java Island	1	1	1	1	1	1	1	1	1	1	1	1	0	1	1	0	1	1	1	1	1	1	1	1	1	1	1	1	1	1	1	1	1	1	1	1	1	1	1	1	3	9	2	8	5
253	22	Female	Southeast Sulawesi	Outside Java Island	1	1	1	1	1	1	1	1	1	1	1	1	1	1	1	1	1	1	1	1	1	1	1	1	1	1	1	1	1	1	1	1	1	1	1	1	1	1	1	1	3	9	3	9	5
254	23	Female	Banten	Java Island	1	1	1	1	1	0	0	0	1	1	1	0	1	1	1	1	0	1	0	1	1	1	1	0	1	1	1	1	0	1	1	1	1	1	1	1	1	1	0	0	3	5	3	6	4
255	25	Female	East Java	Java Island	1	1	1	1	1	0	0	0	0	0	1	1	1	1	1	1	0	0	1	0	1	1	1	1	1	0	1	1	1	1	1	1	1	0	1	1	1	1	1	1	3	4	3	6	4
256	37	Male	West Java	Java Island	1	0	0	0	0	0	0	0	1	0	0	0	1	1	1	0	0	0	0	1	0	1	1	0	0	1	0	0	0	0	0	0	1	1	1	0	0	1	0	0	1	1	3	3	1
257	26	Male	South Sumatera	Outside Java Island	1	1	1	1	1	1	1	1	1	1	1	1	1	1	1	1	1	1	1	1	1	1	1	1	1	1	1	1	1	1	1	1	1	1	1	1	1	1	1	1	3	9	3	9	5
258	21	Female	Jakarta	Java Island	1	1	1	1	1	1	1	0	1	1	1	1	1	1	0	1	0	1	1	1	1	1	1	1	1	1	1	1	1	1	1	1	1	1	1	0	1	1	1	1	3	8	2	8	5
259	40	Female	Banten	Java Island	1	1	1	1	0	0	0	1	1	1	1	1	1	1	1	0	0	1	1	1	1	0	1	1	1	1	1	1	1	1	0	1	1	1	1	1	1	1	1	1	3	6	3	6	5
260	21	Female	Banten	Java Island	1	1	1	1	1	1	1	1	1	1	1	1	1	1	1	1	1	1	1	1	1	1	1	1	1	1	1	1	1	1	0	1	1	1	1	1	1	1	1	1	3	9	3	9	5
261	22	Female	Banten	Java Island	1	1	1	1	0	0	1	0	1	1	1	1	1	1	1	1	0	0	1	1	1	1	0	1	0	0	1	0	1	0	0	0	1	1	1	0	1	1	0	1	3	6	3	6	2
262	21	Female	Jakarta	Java Island	1	1	1	1	1	1	1	1	1	1	1	1	1	1	1	1	1	1	1	1	1	1	1	1	1	1	1	1	1	1	1	1	1	1	1	1	1	1	1	1	3	9	3	9	5
263	23	Male	Jakarta	Java Island	1	1	1	1	0	1	1	1	1	1	1	1	0	1	1	1	1	1	1	1	1	1	1	1	0	1	1	1	1	0	1	1	1	0	1	1	1	1	1	1	3	8	2	9	4
264	23	Female	Jakarta	Java Island	1	0	1	1	0	1	1	1	1	0	1	1	1	1	1	0	0	1	0	1	1	0	1	0	1	0	0	1	1	1	1	1	1	1	1	1	1	1	1	0	2	7	3	4	3
265	21	Male	Banten	Java Island	1	1	1	1	1	1	1	0	1	1	1	0	1	1	1	1	1	1	1	1	1	1	1	0	1	1	1	1	1	1	1	0	1	1	1	1	0	1	1	1	3	7	3	8	5
266	22	Male	West Java	Java Island	1	1	1	1	1	1	1	1	1	1	1	1	1	1	1	1	1	1	1	1	1	1	1	1	1	1	1	1	1	1	1	1	1	1	1	1	1	1	1	1	3	9	3	9	5
267	21	Female	Banten	Java Island	1	1	1	1	1	1	1	1	1	1	1	1	1	1	1	1	0	1	0	1	1	1	1	1	1	1	1	1	1	1	1	1	1	1	1	0	1	1	1	1	3	9	3	7	5
268	22	Male	Banten	Java Island	1	1	1	0	1	1	1	1	1	1	1	0	1	1	1	1	1	1	0	1	1	1	1	0	1	1	1	1	1	1	1	1	1	1	1	1	1	1	0	1	3	7	3	7	5
269	22	Male	Banten	Java Island	1	1	1	1	0	1	1	1	1	1	1	1	1	1	0	1	0	0	1	1	1	1	1	1	1	1	1	1	1	1	1	1	1	1	1	1	1	1	1	1	3	8	2	7	5
270	21	Male	Banten	Java Island	1	1	1	1	1	1	1	1	1	1	1	1	1	1	1	1	1	0	0	1	1	1	1	1	1	1	1	0	1	1	1	1	1	1	1	0	1	1	1	1	3	9	3	7	4
271	19	Female	West Java	Java Island	1	0	1	1	1	0	1	0	1	1	1	1	1	1	0	1	0	0	1	1	1	1	1	1	1	1	1	1	1	1	1	1	1	1	1	1	1	1	1	1	2	7	2	7	5
272	50	Female	Banten	Java Island	1	1	1	1	1	1	1	1	1	1	1	1	1	1	1	1	1	1	1	1	1	1	1	1	1	1	1	1	1	1	1	1	1	1	1	1	1	1	1	1	3	9	3	9	5
273	24	Female	Banten	Java Island	1	1	1	1	1	1	1	1	1	1	1	1	1	1	1	1	1	1	1	1	1	1	1	1	1	1	1	1	1	1	1	1	1	1	1	1	1	1	1	1	3	9	3	9	5
274	22	Female	Yogyakarta	Java Island	1	1	1	1	1	1	1	1	1	1	1	1	1	1	1	1	1	1	1	1	1	1	1	1	1	1	1	1	1	1	1	1	1	1	1	1	1	1	1	1	3	9	3	9	5
275	25	Male	Jakarta	Java Island	1	1	1	1	1	1	1	1	1	1	1	0	1	1	1	1	1	1	1	1	1	1	1	1	1	1	1	1	1	1	1	1	1	1	1	1	1	0	1	1	3	8	3	9	5
276	39	Female	Jakarta	Java Island	1	0	1	1	0	1	0	0	1	1	1	1	1	0	1	1	0	0	1	1	1	1	1	1	1	1	1	1	1	1	0	1	1	1	1	1	1	1	1	1	2	6	2	7	5
277	32	Male	Bali	Outside Java Island	1	1	1	1	0	1	1	1	1	1	1	1	1	1	1	1	1	0	1	1	1	1	1	1	1	1	1	1	1	1	1	1	1	1	1	0	1	1	1	1	3	8	3	8	5
278	37	Male	Jakarta	Java Island	1	0	0	1	1	1	1	0	0	1	1	0	0	0	1	0	1	0	0	1	0	1	0	0	0	1	1	0	0	0	0	1	1	1	1	1	0	0	1	1	1	6	1	3	2
279	32	Male	Jakarta	Java Island	1	1	1	1	1	1	1	1	1	1	1	1	1	1	1	1	1	1	1	1	1	1	1	1	1	1	1	1	1	1	1	1	1	1	1	1	1	1	1	1	3	9	3	9	5
280	40	Female	Jakarta	Java Island	1	1	1	0	1	0	0	0	1	0	0	0	1	1	0	1	0	0	0	1	0	1	1	0	0	1	0	1	0	0	0	0	1	1	1	0	0	0	0	0	3	2	2	4	2
281	23	Male	Jakarta	Java Island	1	1	1	0	1	1	1	1	1	1	1	1	0	1	1	1	1	1	0	1	1	1	1	1	1	1	1	1	1	1	1	1	1	1	1	1	1	1	1	1	3	8	2	8	5
282	33	Female	West Java	Java Island	1	0	0	1	0	0	0	0	0	0	0	0	0	0	0	0	0	0	0	0	0	0	0	0	0	0	0	0	0	0	0	0	0	0	0	0	0	0	0	0	1	1	0	0	0
283	26	Female	Jakarta	Java Island	1	1	1	1	1	1	1	1	1	1	1	1	1	1	1	1	1	1	1	1	1	1	1	1	1	1	1	1	1	1	1	1	1	1	1	1	1	1	0	1	3	9	3	9	5
284	34	Male	Jakarta	Java Island	1	1	1	1	1	1	1	1	1	1	1	1	1	1	1	1	1	1	1	1	1	1	1	1	1	1	1	1	1	1	1	1	1	1	1	1	1	1	1	1	3	9	3	9	5
285	23	Male	Banten	Java Island	1	1	1	1	1	1	1	1	1	1	1	1	1	1	1	1	1	1	1	1	1	1	1	1	1	1	1	1	1	1	1	1	1	1	1	1	1	1	1	1	3	9	3	9	5
286	46	Female	Jakarta	Java Island	1	1	1	1	1	1	1	1	1	1	1	1	1	1	0	0	1	0	1	1	1	1	1	0	1	1	1	1	1	1	1	1	1	1	1	1	1	1	1	1	3	9	2	6	5
287	35	Female	South Sumatera	Outside Java Island	1	1	0	1	1	0	1	1	1	1	1	0	1	1	1	1	1	1	1	1	1	1	1	1	1	1	1	1	1	0	0	1	1	1	1	0	1	1	1	1	2	7	3	9	5
288	39	Female	West Java	Java Island	1	1	1	1	1	1	1	1	1	1	1	1	1	1	1	1	1	1	1	1	1	1	1	1	1	1	1	1	1	0	1	1	1	1	1	1	1	1	1	1	3	9	3	9	5
289	31	Male	West Java	Java Island	1	1	0	1	0	0	1	0	0	0	0	0	1	1	0	1	0	1	0	1	0	0	0	0	0	1	0	0	0	1	0	0	1	1	1	0	0	0	0	0	2	2	2	3	1
290	30	Male	Jakarta	Java Island	1	1	1	1	1	1	1	1	1	1	1	1	1	1	1	1	1	1	1	1	1	1	1	1	1	1	1	1	1	1	1	1	1	1	1	1	1	1	1	1	3	9	3	9	5
291	26	Female	Jakarta	Java Island	1	1	1	1	1	0	1	1	1	0	1	1	1	1	1	1	1	1	1	1	1	0	1	1	1	1	1	1	1	1	1	1	1	1	1	0	1	1	1	1	3	7	3	8	5
292	27	Female	Banten	Java Island	1	1	1	1	1	1	1	1	1	1	1	1	1	1	1	1	1	1	1	1	1	1	1	1	1	1	1	1	1	1	1	1	1	1	1	1	1	1	1	1	3	9	3	9	5
293	22	Female	Banten	Java Island	1	1	1	1	1	1	1	0	1	1	1	1	1	1	1	1	1	1	0	1	1	1	1	1	1	1	1	1	1	1	1	1	1	1	1	1	1	1	1	1	3	8	3	8	5
294	38	Female	West Java	Java Island	1	1	0	1	1	0	1	0	1	1	1	1	1	1	0	1	1	1	0	1	1	1	1	1	1	1	1	1	1	0	0	0	1	1	1	1	0	1	0	0	2	7	2	8	5
295	36	Male	South Sumatera	Outside Java Island	1	1	1	1	1	1	1	1	1	1	1	1	1	1	1	1	1	1	1	1	1	1	1	1	1	1	1	1	1	1	1	1	1	1	1	1	1	1	1	1	3	9	3	9	5
296	22	Male	Banten	Java Island	1	1	1	1	1	1	1	1	1	1	1	1	1	1	1	1	1	0	1	1	1	1	1	1	1	1	1	1	1	1	1	1	1	1	1	1	1	1	1	1	3	9	3	8	5
297	22	Male	Jakarta	Java Island	1	1	1	1	1	1	1	1	1	1	0	1	1	1	0	1	1	1	1	1	1	1	1	1	1	1	1	1	1	1	1	1	1	1	1	1	1	1	1	1	3	8	2	9	5
298	22	Female	Banten	Java Island	1	1	1	1	1	0	1	0	1	0	0	0	0	0	1	1	1	0	1	0	0	0	0	0	0	1	0	0	0	0	0	0	1	0	0	1	0	0	0	1	3	4	1	3	1
299	40	Male	West Java	Java Island	1	1	0	1	1	0	1	1	1	1	0	1	1	1	0	1	1	0	1	1	1	1	1	1	1	1	1	1	0	0	0	1	1	1	1	1	1	1	0	0	2	7	2	8	4
300	22	Female	Banten	Java Island	1	1	1	1	0	0	1	1	1	1	1	1	1	1	0	0	0	1	0	1	1	1	1	0	1	1	1	1	1	1	0	0	0	1	0	0	1	1	1	1	3	7	2	5	5
301	29	Male	Jakarta	Java Island	1	1	1	1	1	0	1	1	1	1	1	1	1	1	1	1	1	1	1	1	1	1	1	1	1	1	1	1	1	0	1	1	1	1	1	1	1	1	1	1	3	8	3	9	5
302	24	Female	Jakarta	Java Island	1	1	1	1	1	1	1	1	1	1	0	1	1	1	0	1	1	1	1	1	1	1	1	1	1	1	1	1	1	1	1	1	1	1	1	0	1	1	1	1	3	8	2	9	5
303	19	Male	Kep. Riau	Outside Java Island	1	1	1	1	1	1	1	0	1	1	1	0	1	1	0	1	1	1	1	1	1	1	1	1	1	1	1	1	1	1	1	1	1	1	0	0	1	1	1	1	3	7	2	9	5
304	25	Male	Banten	Java Island	1	0	1	1	1	1	1	0	1	1	1	1	1	1	1	0	1	1	1	1	1	1	1	1	1	1	1	1	1	1	1	1	1	1	1	1	1	1	1	1	2	8	3	8	5
305	20	Female	Kep. Riau	Outside Java Island	1	1	0	1	1	0	1	0	1	0	0	0	1	1	0	1	0	1	0	1	1	0	1	0	1	0	1	1	0	1	1	1	1	1	1	0	1	1	1	1	2	4	2	5	3
306	54	Male	Banten	Java Island	1	1	1	1	0	0	1	1	1	1	0	1	1	1	0	0	0	0	0	1	0	1	1	0	0	1	0	0	1	0	0	1	1	1	1	1	1	1	1	0	3	6	2	3	2
307	23	Female	Jakarta	Java Island	1	1	1	1	1	1	1	1	1	1	0	1	1	1	1	1	1	1	1	1	1	1	1	1	1	1	1	1	1	1	1	1	1	1	1	1	1	1	1	1	3	8	3	9	5
308	28	Female	Jakarta	Java Island	1	1	1	1	1	0	1	1	1	1	1	0	1	1	0	1	1	1	1	1	1	1	1	1	1	1	1	1	1	1	0	1	1	1	1	1	1	1	1	1	3	7	2	9	5
309	40	Male	South Sumatera	Outside Java Island	1	1	0	1	1	0	1	1	1	0	0	0	1	0	0	1	0	0	0	1	0	1	0	0	1	1	0	0	0	1	0	0	1	1	1	1	0	1	0	0	2	5	1	3	2
310	32	Male	Jakarta	Java Island	0	1	0	1	1	0	0	0	0	1	0	0	0	0	1	1	0	1	1	0	1	0	0	1	0	0	1	1	1	1	1	0	0	0	0	1	1	1	0	0	1	3	1	5	3
311	37	Male	Banten	Java Island	1	1	1	1	1	1	1	1	1	1	1	1	1	1	1	1	1	1	1	1	1	1	1	1	1	1	1	1	1	1	1	1	1	1	1	1	1	1	1	1	3	9	3	9	5
312	23	Female	West Java	Java Island	1	1	1	1	1	1	1	0	1	1	1	1	1	1	0	1	1	0	1	1	1	1	1	1	1	1	1	1	1	1	0	1	1	1	1	1	1	1	1	1	3	8	2	8	5
313	22	Female	Banten	Java Island	1	1	1	1	0	1	1	1	1	1	1	1	1	1	1	1	1	1	1	1	1	1	1	1	1	1	1	1	1	1	0	1	1	1	1	1	1	1	1	1	3	8	3	9	5
314	23	Male	Riau	Outside Java Island	1	1	1	1	1	1	1	1	1	1	1	1	1	1	1	1	1	1	1	1	1	1	1	1	1	1	1	1	1	1	1	1	1	1	0	1	1	1	1	1	3	9	3	9	5
315	32	Male	Jakarta	Java Island	1	1	1	1	1	1	1	0	0	1	0	1	0	1	1	1	1	1	1	1	1	1	1	1	1	0	1	1	1	1	1	1	0	1	1	1	1	1	1	1	3	6	2	9	4
316	26	Male	Banten	Java Island	1	1	1	1	1	1	1	1	1	1	1	1	1	1	1	1	1	1	1	1	1	1	1	1	1	1	1	1	1	1	1	1	1	1	1	1	1	1	1	1	3	9	3	9	5
317	30	Male	Banten	Java Island	1	1	1	1	1	1	1	1	1	1	1	1	1	1	1	1	1	1	1	1	1	1	1	1	1	1	1	1	1	1	1	1	1	1	1	1	1	1	1	1	3	9	3	9	5
318	50	Male	Jakarta	Java Island	1	0	1	1	0	0	0	0	0	0	1	0	1	1	0	0	0	0	1	1	1	0	0	1	0	0	1	1	0	0	0	0	0	1	1	0	1	1	0	0	2	2	2	4	2
319	39	Male	West Sumatera	Outside Java Island	1	1	1	0	1	1	1	1	1	1	1	1	1	0	1	1	1	1	0	1	1	1	1	1	1	1	1	1	1	1	1	1	1	1	0	1	1	1	1	0	3	8	2	8	5
320	32	Male	Jakarta	Java Island	1	1	0	1	1	0	1	1	1	0	0	0	1	1	1	1	1	1	1	1	0	0	1	1	1	1	1	1	0	1	0	1	1	1	1	0	1	1	1	1	2	5	3	7	4
321	35	Female	Jakarta	Java Island	1	1	0	1	1	0	1	1	1	0	0	1	1	1	1	1	1	1	0	1	1	1	1	1	1	1	1	1	0	1	0	1	1	1	1	1	1	1	0	1	2	6	3	8	4
322	27	Male	South Sumatera	Outside Java Island	1	1	1	1	1	1	1	1	1	1	1	1	1	1	1	1	1	1	1	1	1	0	1	1	1	1	1	1	1	1	1	1	1	1	1	1	1	1	1	1	3	9	3	8	5
323	24	Female	Jakarta	Java Island	1	1	1	1	1	1	1	1	1	1	1	0	0	1	0	0	1	1	0	1	1	1	1	1	1	1	1	1	0	1	0	1	1	1	1	1	1	1	1	1	3	8	1	7	4
324	31	Male	Banten	Java Island	1	1	1	1	1	1	1	1	1	1	1	1	1	1	1	1	1	1	1	1	1	1	1	1	1	1	1	1	1	1	1	1	1	1	1	1	1	1	1	1	3	9	3	9	5
325	40	Male	Jakarta	Java Island	1	1	0	1	1	0	1	0	1	0	0	0	1	1	0	1	1	0	0	1	0	0	0	1	1	1	0	0	0	0	0	1	1	1	1	1	0	1	0	0	2	4	2	4	2
326	29	Female	Jakarta	Java Island	1	1	1	1	1	1	1	1	1	1	1	1	1	1	1	1	1	1	1	1	1	1	1	1	1	1	1	1	1	1	1	1	1	1	1	1	1	1	1	1	3	9	3	9	5
327	35	Male	Jakarta	Java Island	1	0	0	1	0	0	0	0	0	0	0	0	1	1	0	1	1	0	0	1	0	0	0	1	0	1	0	0	0	0	0	0	0	0	0	0	0	0	0	0	1	1	2	4	1
328	28	Male	East Java	Java Island	1	1	0	1	1	0	1	1	1	0	0	0	1	1	0	1	1	1	0	1	1	1	1	1	1	1	1	1	0	1	0	1	1	1	1	1	1	1	0	1	2	5	2	8	4
329	48	Male	West Java	Java Island	1	1	1	1	0	0	1	1	1	1	1	1	0	1	0	0	1	0	1	1	1	1	1	1	1	1	1	1	1	1	0	1	1	1	1	0	1	1	1	1	3	7	1	7	5
330	32	Male	Jakarta	Java Island	1	1	1	1	1	1	1	1	1	1	1	1	1	1	1	1	1	1	1	1	1	1	1	1	1	1	1	1	1	1	1	1	1	1	1	0	1	1	1	1	3	9	3	9	5
331	21	Male	Jakarta	Java Island	1	1	1	1	0	0	1	1	1	1	1	1	0	1	1	0	1	1	0	1	1	1	1	1	1	1	1	1	1	1	1	1	1	1	1	1	1	1	1	1	3	7	2	7	5
332	26	Male	Banten	Java Island	1	1	1	1	1	0	1	0	1	0	1	0	1	1	1	0	1	0	0	1	0	1	1	1	1	1	1	0	0	0	1	1	1	1	1	1	0	1	1	0	3	5	3	5	3
333	25	Male	Jakarta	Java Island	1	1	0	0	1	0	1	1	1	1	0	1	1	1	1	0	1	1	1	1	1	1	1	1	0	0	1	1	1	0	0	1	1	1	1	1	1	1	1	1	2	6	3	8	3
334	25	Male	West Java	Java Island	1	1	1	1	1	1	1	1	1	1	1	1	1	1	1	1	1	1	1	0	1	1	1	1	1	1	1	1	1	1	1	1	1	1	1	1	1	1	1	1	3	9	3	8	5
335	40	Male	Banten	Java Island	1	1	1	1	1	0	1	1	1	1	1	0	1	1	0	1	1	1	1	1	1	1	1	1	1	1	1	1	1	1	1	1	1	1	1	1	1	1	1	1	3	7	2	9	5
336	22	Male	Jakarta	Java Island	1	1	0	0	0	1	0	0	0	1	0	1	0	1	1	0	1	1	0	0	1	1	0	1	1	0	0	1	0	0	1	1	1	1	1	1	0	0	0	1	2	3	2	5	2
337	43	Female	West Java	Java Island	1	1	1	1	0	0	0	0	1	0	1	1	0	0	1	0	0	0	0	1	1	0	1	0	1	0	0	1	1	0	0	1	1	1	1	0	1	1	0	0	3	4	1	3	3
338	23	Female	West Java	Java Island	1	1	1	1	0	0	1	1	1	1	1	1	1	1	1	0	0	0	1	1	1	1	1	1	1	1	1	1	1	1	1	1	1	1	1	1	1	1	1	1	3	7	3	6	5
339	40	Female	Yogyakarta	Java Island	1	1	1	1	1	1	1	1	1	1	1	1	1	1	0	1	1	1	1	1	1	1	1	1	1	1	1	1	1	1	1	1	1	1	1	1	1	1	1	1	3	9	2	9	5
340	19	Female	West Java	Java Island	1	0	1	1	1	1	1	0	1	1	0	1	1	1	0	0	0	1	0	1	1	1	1	1	1	1	1	0	1	1	1	1	1	1	1	0	1	1	1	1	2	7	2	6	4
341	20	Male	West Java	Java Island	1	1	1	0	1	1	1	1	1	1	1	1	1	1	1	1	1	1	1	1	1	1	1	1	1	1	1	1	1	1	1	1	1	1	1	1	1	1	1	1	3	8	3	9	5
342	33	Female	Banten	Java Island	1	1	0	1	1	0	1	1	1	1	1	0	1	1	1	1	1	1	1	1	1	1	1	1	1	1	1	1	1	1	0	1	1	1	1	0	1	1	1	1	2	7	3	9	5
343	17	Male	West Java	Java Island	1	1	1	1	1	1	0	1	1	1	1	1	1	0	1	1	1	1	0	1	1	1	1	1	1	1	1	1	1	1	1	0	1	1	1	1	1	1	1	1	3	8	2	8	5
344	20	Male	Jakarta	Java Island	1	1	1	1	1	1	1	1	1	1	1	1	1	1	1	1	1	1	1	1	1	1	1	1	1	0	1	1	1	1	1	1	1	1	1	1	1	1	1	1	3	9	3	9	4
345	25	Male	West Java	Java Island	1	1	1	1	1	0	1	1	1	1	1	1	1	1	1	1	1	1	1	1	1	1	1	1	1	1	1	1	1	1	1	1	1	1	1	1	1	1	1	1	3	8	3	9	5
346	20	Male	Jakarta	Java Island	1	1	1	1	0	1	1	0	1	1	0	0	0	0	0	0	1	1	0	1	0	1	0	1	0	0	0	1	0	1	1	1	1	0	1	0	1	1	1	0	3	5	0	5	1
347	24	Male	East Java	Java Island	1	1	1	1	1	1	1	1	1	1	1	1	1	1	1	1	1	1	1	1	1	1	1	1	1	1	1	1	1	1	1	1	1	1	1	1	1	1	1	1	3	9	3	9	5
348	27	Female	Jakarta	Java Island	1	1	1	1	1	1	1	1	1	1	1	1	1	1	1	1	1	1	1	1	1	1	1	0	1	1	1	1	1	1	1	1	1	1	1	1	1	1	1	1	3	9	3	8	5
349	28	Male	Jakarta	Java Island	1	1	1	1	1	1	1	1	1	1	0	1	1	1	0	1	1	1	1	1	1	1	1	1	1	1	1	1	1	1	1	1	1	1	1	1	1	1	1	1	3	8	2	9	5
350	22	Male	Banten	Java Island	1	1	0	1	0	0	0	0	1	1	0	0	1	1	0	0	0	0	1	1	1	1	0	0	1	0	1	0	0	1	1	1	1	1	1	0	1	1	0	0	2	3	2	4	2
351	18	Female	Jakarta	Java Island	1	1	1	1	1	1	1	1	1	1	1	1	1	1	0	1	1	1	1	1	1	1	1	1	1	1	1	1	0	1	0	1	1	1	1	0	1	1	1	1	3	9	2	9	4
352	25	Female	East Java	Java Island	1	1	1	1	1	0	1	1	1	0	1	1	1	1	1	0	1	0	0	1	1	1	1	1	1	0	1	1	1	1	1	1	1	1	0	1	1	1	1	0	3	7	3	6	4
353	21	Male	Bali	Outside Java Island	1	1	1	1	0	1	1	0	1	0	1	0	1	1	1	1	0	0	1	1	1	1	1	1	1	1	1	1	1	1	1	1	1	1	0	0	1	1	1	1	3	5	3	7	5
354	39	Male	Yogyakarta	Java Island	1	0	1	1	1	0	1	0	1	1	1	1	1	0	1	0	0	0	0	1	1	1	1	1	1	0	1	1	1	1	0	1	1	1	1	1	1	1	1	1	2	7	2	5	4
355	33	Male	Banten	Java Island	1	1	1	1	1	1	1	1	1	1	1	0	1	1	1	1	1	1	1	1	0	1	0	1	1	1	1	0	1	1	1	1	1	1	1	1	1	1	1	1	3	8	3	7	4
356	35	Male	Jakarta	Java Island	1	1	1	1	1	1	1	1	1	1	1	1	1	1	1	1	1	1	1	1	1	1	1	1	1	1	1	1	1	1	1	1	1	1	1	1	1	1	1	1	3	9	3	9	5
357	52	Male	West Java	Java Island	1	1	1	0	0	0	1	1	1	1	0	0	1	1	0	1	0	0	1	1	1	0	0	1	1	1	0	1	1	1	0	1	1	1	0	0	0	1	0	0	3	4	2	5	4
358	21	Female	Jakarta	Java Island	0	1	1	1	0	0	0	1	1	0	1	0	1	1	1	0	0	0	0	1	1	1	1	1	1	1	1	1	1	0	0	1	1	0	1	1	0	1	0	1	2	4	3	5	5
359	21	Male	Jakarta	Java Island	0	1	1	1	0	1	0	0	0	1	0	0	1	1	0	0	0	1	0	0	0	1	1	0	0	1	0	0	0	1	0	0	1	0	1	0	0	0	0	0	2	3	2	3	1
360	38	Male	Jakarta	Java Island	1	1	1	1	1	0	1	1	1	1	1	0	1	1	0	1	1	1	1	1	1	1	1	1	1	1	1	1	1	1	1	1	1	1	1	1	1	1	1	1	3	7	2	9	5
361	28	Male	Yogyakarta	Java Island	1	1	1	1	1	1	1	1	1	1	1	1	1	1	0	1	1	1	1	1	1	1	1	1	1	1	1	1	1	1	1	1	1	1	1	1	1	1	1	1	3	9	2	9	5
362	18	Female	Banten	Java Island	1	1	1	1	0	0	1	1	1	0	1	1	1	1	0	1	0	0	1	1	1	1	1	0	1	1	1	1	1	0	0	1	1	1	0	0	1	1	1	1	3	6	2	6	5
363	39	Female	West Java	Java Island	1	1	0	1	1	0	1	1	0	0	0	0	1	1	0	1	1	0	0	1	0	1	0	1	1	1	0	0	0	1	0	1	0	1	1	0	0	1	0	0	2	4	2	5	2
364	37	Male	Jakarta	Java Island	1	1	1	1	1	1	1	1	1	1	1	1	1	1	1	1	1	1	1	1	1	1	1	1	1	1	1	1	1	1	0	1	1	1	1	1	1	1	1	1	3	9	3	9	5
365	40	Male	Banten	Java Island	1	1	1	1	1	0	1	1	1	1	1	1	1	1	1	1	1	1	1	1	1	1	1	1	1	1	1	1	1	1	0	1	1	1	1	1	1	1	1	1	3	8	3	9	5
366	21	Female	Jakarta	Java Island	0	1	1	1	0	0	0	1	1	0	1	0	1	1	1	0	0	0	0	1	1	1	1	1	1	1	1	1	1	0	0	1	1	0	1	1	0	1	0	1	2	4	3	5	5
367	57	Female	West Java	Java Island	1	0	1	1	0	0	1	0	1	1	1	0	1	1	1	0	1	0	1	1	1	1	1	0	1	1	0	0	0	1	0	1	1	1	1	0	0	1	0	0	2	5	3	6	2
368	22	Female	Banten	Java Island	1	1	1	1	0	1	1	1	1	1	1	1	1	1	1	1	0	1	1	1	1	1	1	1	1	0	1	1	1	1	1	1	1	1	1	1	1	1	1	1	3	8	3	8	4
369	23	Female	Banten	Java Island	1	1	1	1	1	1	1	1	1	1	1	1	1	1	1	0	1	1	1	1	1	1	1	1	1	1	1	1	1	1	0	1	1	1	1	1	1	1	1	1	3	9	3	8	5
370	22	Female	Banten	Java Island	1	1	1	0	1	1	1	1	1	1	1	1	1	1	1	0	0	1	1	1	1	1	1	1	1	1	1	1	1	1	0	1	1	1	1	1	1	1	1	1	3	8	3	7	5
371	22	Female	Jakarta	Java Island	1	1	1	1	1	1	1	1	1	1	1	1	1	1	1	1	1	1	1	1	1	1	1	1	1	1	1	1	1	1	1	1	1	1	1	1	1	1	1	1	3	9	3	9	5
372	22	Female	Banten	Java Island	1	0	1	1	1	1	0	1	0	0	1	0	1	1	1	0	1	1	1	1	0	1	1	1	1	1	0	1	1	1	1	0	1	0	1	0	0	0	1	1	2	5	3	7	4
373	21	Female	Jakarta	Java Island	1	0	1	1	0	0	1	0	1	0	0	1	1	1	0	0	0	0	1	1	1	1	1	1	1	0	1	0	0	1	1	1	0	1	1	0	1	1	0	1	2	4	2	6	2
374	22	Female	Jakarta	Java Island	1	1	1	1	1	1	1	1	1	1	1	1	1	1	1	1	1	1	1	1	1	1	1	1	1	1	1	1	1	1	0	1	1	1	1	1	1	1	1	1	3	9	3	9	5
375	21	Female	Jakarta	Java Island	1	1	1	1	0	1	1	1	1	1	1	0	1	1	1	0	0	1	1	1	1	1	1	1	1	1	1	1	1	1	1	1	1	1	1	1	1	1	1	1	3	7	3	7	5
376	21	Female	Jakarta	Java Island	1	1	1	1	1	1	1	1	1	1	1	1	1	1	1	1	1	1	1	1	1	1	1	1	1	1	1	1	1	1	1	1	1	1	1	1	1	1	1	1	3	9	3	9	5
377	20	Male	Banten	Java Island	1	1	1	1	1	1	1	0	0	1	1	0	1	1	0	1	1	0	0	1	1	1	1	1	1	1	1	1	1	1	1	1	1	1	1	1	1	1	1	1	3	6	2	7	5
378	21	Female	Jakarta	Java Island	1	1	1	1	0	0	1	1	1	1	0	0	1	1	0	0	0	0	0	1	1	1	1	1	1	0	1	1	0	1	1	1	1	1	1	0	1	1	1	1	3	5	2	5	3
379	22	Male	Banten	Java Island	1	1	1	1	1	1	1	1	1	1	1	1	1	1	1	1	1	1	1	1	1	1	1	1	1	1	1	1	1	1	1	1	1	1	1	1	1	1	1	1	3	9	3	9	5
380	22	Male	Banten	Java Island	1	1	1	1	1	1	1	1	1	1	1	1	1	1	1	1	1	1	1	1	1	1	1	1	1	1	1	1	1	1	1	1	1	1	1	1	1	1	1	1	3	9	3	9	5
381	21	Female	Jakarta	Java Island	1	1	1	1	1	1	0	0	1	0	1	1	1	0	0	1	1	1	0	1	1	1	1	0	1	1	1	1	0	1	1	1	1	1	1	1	1	1	1	1	3	6	1	7	4
382	21	Male	Banten	Java Island	1	0	1	1	1	1	0	0	1	0	0	1	1	1	0	1	1	1	0	0	0	1	1	1	1	0	1	1	0	1	1	0	1	1	0	0	1	1	0	0	2	5	2	6	3
383	21	Male	Jakarta	Java Island	1	1	1	1	1	1	1	1	1	0	1	1	1	1	1	1	1	1	0	1	1	1	1	1	1	1	0	1	1	1	1	1	1	1	1	0	1	1	1	1	3	8	3	8	4
384	15	Male	South Sumatera	Outside Java Island	1	1	0	1	0	0	1	1	1	1	1	1	1	0	1	1	0	1	0	1	0	1	0	1	1	1	1	0	1	1	1	1	1	1	0	0	1	1	1	1	2	7	2	5	4
385	21	Female	Banten	Java Island	1	1	1	1	1	0	0	1	1	0	1	1	1	1	0	1	0	1	0	1	1	1	1	1	1	1	1	1	1	1	1	1	1	1	1	0	1	1	1	1	3	6	2	7	5
386	21	Female	West Java	Java Island	1	1	1	1	0	0	0	0	1	0	0	1	1	1	1	0	1	0	1	1	1	1	1	1	1	1	1	1	1	1	0	1	1	0	0	0	1	1	1	1	3	3	3	7	5
387	21	Male	Jakarta	Java Island	1	1	1	1	1	0	1	1	1	0	0	1	1	1	1	1	1	0	1	1	1	1	1	1	1	0	1	1	1	1	0	0	0	1	1	1	1	1	1	1	3	6	3	8	4
388	21	Female	West Java	Java Island	1	0	1	1	0	0	1	0	0	0	0	0	1	0	0	0	0	1	1	1	0	0	1	1	0	0	1	0	1	1	1	1	1	1	1	0	1	1	1	1	2	2	1	5	2
389	39	Female	Yogyakarta	Java Island	1	1	1	1	1	1	1	1	1	1	1	1	1	1	1	0	1	1	1	1	1	1	1	1	1	1	1	1	1	1	1	1	1	1	1	1	1	1	1	1	3	9	3	8	5
390	22	Female	Banten	Java Island	1	1	1	1	1	1	1	1	1	1	1	1	1	1	1	0	1	1	1	1	1	1	1	1	1	1	1	1	1	1	0	1	1	1	1	0	1	1	1	1	3	9	3	8	5
391	22	Female	Banten	Java Island	1	0	0	1	0	0	0	0	1	1	1	0	1	1	0	0	0	0	1	0	1	1	1	1	1	0	1	1	1	0	1	1	0	1	1	0	1	1	0	0	1	4	2	5	4
392	22	Male	Jakarta	Java Island	0	1	1	1	1	1	1	1	1	1	1	1	1	1	1	1	1	1	1	1	1	1	1	1	1	1	1	1	1	1	1	1	1	1	1	1	1	1	1	1	2	9	3	9	5
393	22	Male	Jakarta	Java Island	1	0	1	1	1	1	1	1	1	1	1	0	1	1	0	1	1	1	0	1	1	1	1	0	1	0	1	1	0	1	1	1	1	1	1	0	1	1	1	1	2	8	2	7	3
394	22	Male	Banten	Java Island	1	0	1	1	1	1	1	0	1	1	0	1	1	1	0	1	1	0	1	1	1	1	1	1	1	1	1	0	1	0	0	1	0	1	1	0	1	1	1	1	2	7	2	8	4
395	18	Female	East Java	Java Island	1	0	1	1	1	1	1	1	0	0	0	1	0	1	0	1	1	0	0	1	0	1	1	0	1	0	1	1	1	0	1	1	1	1	1	0	1	1	1	1	2	6	1	5	4
396	22	Female	West Java	Java Island	1	1	1	0	0	0	1	1	1	1	1	1	1	1	1	0	0	1	1	1	1	1	1	1	1	1	1	1	1	1	1	1	1	1	1	1	1	1	1	1	3	6	3	7	5
397	29	Female	Jakarta	Java Island	0	1	0	0	0	0	0	1	1	0	1	1	1	0	1	1	0	0	1	0	0	1	0	0	0	0	0	0	0	0	1	1	1	0	1	1	1	0	0	0	1	4	2	3	0
398	22	Female	West Java	Java Island	1	1	1	1	1	1	1	1	1	1	1	1	1	1	1	0	1	1	1	0	1	0	1	1	1	1	1	1	1	1	1	1	1	1	1	1	1	1	1	1	3	9	3	6	5
399	23	Male	Riau	Outside Java Island	1	1	1	1	0	1	1	1	1	1	1	1	1	1	1	1	1	1	1	1	1	1	1	1	1	1	1	1	1	1	1	1	1	1	1	1	1	1	1	1	3	8	3	9	5
400	22	Male	Banten	Java Island	1	1	1	1	1	0	1	1	1	1	1	1	1	1	0	0	1	1	1	1	1	1	1	1	1	1	1	1	1	1	1	1	1	1	1	1	1	1	1	1	3	8	2	8	5
401	21	Female	West Java	Java Island	1	1	1	1	1	0	0	1	0	1	1	1	1	1	0	1	1	0	0	1	0	1	1	1	1	1	1	1	1	1	0	1	0	1	1	1	1	1	1	1	3	6	2	6	5
402	24	Male	West Java	Java Island	1	1	1	1	1	1	1	1	1	1	0	1	0	1	1	1	0	0	1	1	1	1	1	1	1	1	1	1	1	1	1	1	0	1	0	1	1	1	1	1	3	8	2	7	5
403	22	Female	Banten	Java Island	0	1	1	0	0	1	1	1	1	0	0	0	1	1	0	1	0	1	0	1	1	0	1	0	1	1	1	1	0	1	1	1	0	0	0	0	1	1	1	1	2	4	2	5	4
404	22	Male	Riau	Outside Java Island	1	1	1	1	1	0	1	1	1	1	0	1	1	1	0	0	0	0	1	1	1	1	1	1	1	0	1	1	1	1	1	1	1	1	1	0	1	1	0	1	3	7	2	6	4
405	21	Male	Banten	Java Island	1	1	1	1	1	0	0	0	1	0	0	0	1	1	0	0	1	1	1	1	1	1	1	1	1	0	1	1	1	1	1	1	1	1	1	0	1	1	1	1	3	3	2	8	4
406	24	Female	Jakarta	Java Island	1	1	1	1	1	1	1	0	1	1	1	1	1	1	1	0	1	1	1	1	1	1	1	1	1	1	0	0	1	1	0	1	1	1	1	1	1	1	1	1	3	8	3	8	3
407	21	Male	Banten	Java Island	1	1	1	1	1	1	1	0	1	0	0	1	1	1	0	1	1	1	1	1	1	1	1	1	1	1	1	1	0	1	0	1	1	1	1	0	1	1	1	1	3	6	2	9	4
408	23	Female	Banten	Java Island	1	1	1	0	1	1	1	1	1	1	1	1	1	1	1	1	0	1	0	1	1	1	1	0	1	0	1	1	1	1	1	1	1	1	1	1	1	1	1	1	3	8	3	6	4
409	29	Female	Jakarta	Java Island	0	1	0	0	0	0	0	1	1	0	1	1	1	0	1	1	0	0	1	0	0	1	0	0	0	0	0	0	0	0	1	1	1	0	1	1	1	0	0	0	1	4	2	3	0
410	21	Female	Banten	Java Island	1	1	1	1	0	1	1	1	1	1	0	0	1	1	0	1	1	0	0	1	1	1	1	1	1	1	1	1	0	1	0	1	1	1	1	0	1	1	1	1	3	6	2	7	4
411	22	Female	Banten	Java Island	1	1	1	1	0	1	1	1	1	1	1	0	1	1	0	0	0	1	1	1	1	1	1	1	1	1	1	1	1	1	1	1	1	1	1	1	1	1	1	1	3	7	2	7	5
412	21	Female	Jakarta	Java Island	1	1	1	1	1	1	1	1	1	1	1	1	1	1	0	1	1	1	1	1	1	1	1	1	1	0	1	1	1	1	1	1	1	1	1	1	1	1	1	1	3	9	2	9	4
413	24	Male	Yogyakarta	Java Island	1	1	1	1	0	0	1	1	1	1	1	1	1	1	1	0	1	1	1	1	1	1	1	1	1	1	1	0	1	1	1	1	1	1	1	1	1	1	1	1	3	7	3	8	4
414	23	Female	Jakarta	Java Island	1	1	1	1	0	1	1	1	1	1	1	1	1	1	0	1	1	1	1	1	0	1	1	1	1	1	1	1	1	1	0	1	1	1	1	1	1	1	1	1	3	8	2	8	5
415	22	Female	Jakarta	Java Island	1	1	1	0	0	1	1	1	1	0	0	0	1	1	0	0	0	0	0	1	1	1	0	1	1	0	1	1	1	1	1	1	1	1	1	0	1	1	1	0	3	4	2	4	4
416	22	Female	Jakarta	Java Island	1	1	1	1	1	1	1	0	1	1	0	1	1	1	0	1	0	1	1	1	1	1	1	1	1	1	0	1	0	1	1	1	1	1	1	0	1	1	1	1	3	7	2	8	3
417	21	Female	Jakarta	Java Island	1	1	1	1	1	1	0	0	1	0	1	1	1	0	0	1	1	1	0	1	1	1	1	0	1	1	1	1	0	1	1	1	1	1	1	1	1	1	1	1	3	6	1	7	4
418	21	Male	Banten	Java Island	0	0	1	1	0	0	1	0	0	0	1	1	0	1	0	0	1	1	1	1	1	1	1	0	1	1	0	1	1	1	0	0	1	0	1	1	0	0	1	1	1	4	1	7	4
419	23	Male	Jakarta	Java Island	1	0	1	1	1	1	1	0	1	0	1	1	1	1	1	1	1	0	1	1	1	1	1	1	1	1	1	1	1	1	1	1	1	1	1	0	1	1	1	1	2	7	3	8	5
420	34	Male	Jakarta	Java Island	1	1	1	1	1	1	1	1	1	1	1	1	0	1	1	1	1	1	1	1	1	1	1	1	1	1	1	1	1	1	1	1	1	1	1	1	1	1	1	0	3	9	2	9	5
421	22	Female	Banten	Java Island	1	1	1	1	0	1	1	0	1	1	1	1	1	1	1	1	0	1	0	1	1	1	1	1	1	1	1	1	1	1	1	1	1	1	1	1	1	1	1	1	3	7	3	7	5
422	21	Female	Banten	Java Island	1	1	1	1	0	1	1	0	1	1	0	1	1	1	0	1	1	0	0	1	1	1	1	1	1	1	1	1	1	1	1	1	1	1	1	0	0	1	1	1	3	6	2	7	5
423	21	Female	Banten	Java Island	1	0	0	1	1	1	0	0	1	1	1	1	0	1	0	0	1	1	1	1	1	1	0	1	1	0	1	1	0	1	0	0	1	1	1	0	1	1	1	1	1	7	1	7	3
424	20	Female	Jakarta	Java Island	0	1	1	0	0	0	1	1	1	1	0	1	1	1	1	1	0	1	0	1	1	1	1	1	1	1	1	1	0	1	1	1	1	1	1	1	1	1	1	1	2	5	3	7	4
425	21	Female	Banten	Java Island	1	1	1	1	1	1	1	1	1	1	1	1	1	1	1	0	1	1	1	1	1	1	1	1	1	1	1	1	1	1	1	1	1	1	1	1	1	1	1	1	3	9	3	8	5
426	22	Female	East Java	Java Island	1	1	1	1	1	1	1	0	1	1	1	0	0	1	0	0	1	1	0	1	1	1	1	1	0	0	1	1	1	1	0	0	1	1	1	1	0	1	0	0	3	7	1	7	3
427	23	Male	East Java	Java Island	1	0	1	1	0	0	1	1	1	1	1	1	1	1	1	1	1	1	0	1	0	1	0	1	0	1	1	1	1	0	0	1	1	1	0	0	1	1	1	1	2	7	3	6	4
428	21	Female	Banten	Java Island	1	1	1	1	0	1	0	1	1	1	1	1	1	1	1	1	1	1	1	1	1	1	1	1	1	1	1	1	1	1	1	1	1	1	1	1	1	1	1	1	3	7	3	9	5
429	24	Female	Banten	Java Island	1	1	1	1	0	1	1	1	1	1	1	0	1	1	1	0	0	1	0	1	1	1	1	1	1	1	1	0	1	1	1	1	1	1	1	0	1	1	1	1	3	7	3	6	4
430	23	Female	West Java	Java Island	1	1	1	1	0	1	1	1	1	1	1	1	1	1	1	0	1	1	1	1	1	1	1	1	1	1	1	1	1	1	1	1	1	1	1	1	1	1	1	1	3	8	3	8	5
431	19	Male	Jakarta	Java Island	1	1	1	1	1	1	1	1	1	1	1	1	1	1	1	0	1	1	1	1	1	1	1	1	1	1	1	1	1	1	1	1	1	1	1	1	1	1	1	1	3	9	3	8	5
432	22	Female	Banten	Java Island	1	1	1	1	1	1	1	1	1	1	1	1	1	1	1	1	1	1	1	1	1	1	1	1	1	1	1	1	1	1	1	1	1	1	1	1	1	1	1	1	3	9	3	9	5
433	20	Male	Jakarta	Java Island	1	1	1	1	1	1	1	1	1	1	1	1	1	1	1	0	1	1	1	1	1	1	1	1	1	1	1	1	1	1	1	1	1	1	1	1	1	1	1	1	3	9	3	8	5
434	21	Female	West Java	Java Island	1	0	1	1	0	0	1	1	1	1	1	0	1	1	0	0	0	1	1	1	1	1	1	1	0	0	0	0	1	0	1	1	1	1	1	0	1	1	0	1	2	6	2	7	1
435	30	Male	Jakarta	Java Island	1	1	1	1	0	1	1	1	1	1	1	1	1	1	1	0	0	0	0	1	1	1	1	1	1	1	1	1	1	1	1	1	1	1	1	1	1	1	1	1	3	8	3	5	5
436	24	Female	Bali	Outside Java Island	1	1	1	1	0	0	1	1	1	1	1	1	1	1	1	0	0	0	1	1	1	1	1	1	1	1	1	1	1	1	1	1	1	1	1	1	1	1	1	1	3	7	3	6	5
437	22	Male	West Java	Java Island	1	1	1	1	0	1	1	1	1	1	1	1	1	1	1	0	1	0	0	1	1	1	1	1	1	1	1	1	1	1	1	1	1	1	1	1	1	1	1	1	3	8	3	6	5
438	24	Female	West Java	Java Island	1	1	1	1	0	0	0	1	1	1	1	1	1	0	0	1	0	0	0	1	1	1	1	0	1	1	1	1	1	1	0	1	1	1	1	0	1	1	1	1	3	6	1	5	5
439	22	Male	South Sulawesi	Outside Java Island	1	1	1	1	0	0	1	1	1	1	1	1	1	1	1	0	0	1	1	1	1	1	1	1	1	1	0	1	1	1	1	1	1	1	1	1	1	1	1	1	3	7	3	7	4
440	22	Female	Bali	Outside Java Island	1	1	1	1	1	0	1	1	1	1	0	1	1	1	1	1	1	1	1	1	1	1	1	1	1	1	1	1	1	1	1	1	1	1	0	0	1	1	1	1	3	7	3	9	5
441	22	Female	West Java	Java Island	1	0	1	1	1	1	1	1	0	1	1	0	0	1	0	1	0	1	0	1	1	1	0	1	1	1	0	0	1	1	1	1	1	1	1	1	1	1	0	1	2	7	1	6	3
442	23	Female	Yogyakarta	Java Island	1	1	1	1	0	1	1	1	1	1	1	1	1	1	1	0	1	1	1	1	1	1	1	1	1	1	1	1	1	1	1	1	1	1	1	1	1	1	1	1	3	8	3	8	5
443	25	Female	Banten	Java Island	1	1	1	1	1	1	1	1	1	1	1	1	1	1	1	0	1	1	1	1	1	1	1	1	1	1	1	1	1	1	1	1	1	1	1	1	1	1	0	1	3	9	3	8	5
444	21	Female	Banten	Java Island	0	1	1	1	1	1	1	1	1	0	0	0	1	0	0	1	1	1	0	1	1	1	0	0	1	1	1	1	0	1	1	1	1	1	1	0	1	1	1	1	2	6	1	6	4
445	48	Female	West Java	Java Island	1	0	0	1	1	1	1	1	1	1	1	1	1	1	0	0	1	0	1	1	1	1	0	1	1	0	1	0	0	1	1	1	1	1	1	0	0	1	1	1	1	9	2	6	2
446	21	Male	Jakarta	Java Island	1	1	1	1	1	1	1	1	1	1	1	1	1	1	1	1	1	1	0	1	1	1	1	1	1	1	1	1	1	1	1	1	1	1	1	1	1	1	1	1	3	9	3	8	5
447	24	Male	Yogyakarta	Java Island	1	1	1	1	1	1	1	0	1	1	0	0	1	1	0	1	1	1	1	1	1	1	1	1	1	1	1	0	1	1	1	0	0	0	0	1	1	1	1	1	3	6	2	9	4
448	20	Female	Jakarta	Java Island	1	1	1	1	1	1	1	0	0	1	0	1	1	1	0	1	1	0	1	1	1	1	1	1	1	1	1	1	1	1	1	1	0	1	1	1	1	1	1	1	3	6	2	8	5
449	22	Male	Banten	Java Island	1	1	1	1	0	1	1	1	1	1	1	1	1	1	1	1	1	1	1	1	1	1	1	1	1	1	1	1	1	1	1	1	1	1	1	1	1	1	1	1	3	8	3	9	5
450	22	Male	Banten	Java Island	0	0	1	1	1	1	1	1	1	1	0	1	1	1	0	1	1	1	1	1	0	1	0	1	0	1	1	1	1	0	1	0	1	1	1	1	1	1	1	1	1	8	2	7	4
451	20	Male	East Java	Java Island	1	1	1	1	0	0	1	0	1	0	1	1	1	1	1	0	0	0	0	0	1	1	1	1	1	0	0	1	1	1	1	1	1	1	1	1	1	1	1	1	3	5	3	4	3
452	22	Male	West Java	Java Island	1	1	1	1	1	1	1	1	1	1	1	1	1	1	1	1	1	1	1	1	1	1	1	1	1	1	1	1	1	1	1	1	1	1	1	1	1	1	1	0	3	9	3	9	5
453	22	Female	West Java	Java Island	1	1	1	1	0	1	1	1	1	1	1	1	1	1	1	1	1	1	1	1	1	1	1	1	1	1	1	1	1	1	1	1	1	1	1	1	1	1	1	1	3	8	3	9	5
454	19	Male	Jakarta	Java Island	1	1	1	1	1	1	1	1	1	1	1	1	1	1	1	1	1	1	1	1	1	1	1	1	1	0	1	1	1	1	1	1	1	1	1	1	1	1	1	1	3	9	3	9	4
455	19	Female	West Java	Java Island	1	1	1	1	1	1	1	1	1	1	1	1	1	1	1	1	0	1	1	1	1	1	1	1	1	1	1	1	1	1	1	1	1	0	1	1	1	1	1	1	3	9	3	8	5
456	19	Female	Jakarta	Java Island	1	1	1	1	0	1	1	1	1	1	1	1	1	1	1	0	0	1	0	1	1	1	1	1	1	0	1	1	1	1	1	1	1	0	1	1	1	1	1	1	3	8	3	6	4
457	22	Female	West Java	Java Island	1	1	1	1	1	1	1	1	1	1	0	1	1	1	0	1	1	1	1	1	1	1	1	1	1	1	1	1	0	1	1	1	1	1	0	1	1	1	1	1	3	8	2	9	4
458	20	Female	Yogyakarta	Java Island	1	1	1	1	0	0	1	1	1	1	0	1	1	1	0	0	0	1	1	1	1	1	1	1	1	1	1	1	0	1	1	1	1	1	1	1	1	1	1	1	3	6	2	7	4
459	25	Male	Yogyakarta	Java Island	1	1	1	1	1	1	1	1	1	1	1	1	1	1	1	1	1	1	1	1	1	1	1	1	1	1	1	1	1	1	1	1	1	1	1	1	1	1	1	1	3	9	3	9	5
460	21	Female	Bali	Outside Java Island	1	1	1	1	0	1	1	0	1	1	1	1	1	1	1	1	0	0	1	1	1	1	1	1	1	0	1	1	1	1	1	1	1	1	1	1	1	1	1	0	3	7	3	7	4
461	21	Female	Yogyakarta	Java Island	1	1	1	1	0	0	1	0	1	0	1	1	1	1	1	0	1	1	0	1	1	1	1	1	1	0	1	1	0	1	1	1	1	1	1	0	1	1	1	1	3	5	3	7	3
462	21	Female	Yogyakarta	Java Island	1	1	1	1	0	0	1	0	1	0	1	1	1	1	1	0	1	1	0	1	1	1	1	1	1	0	1	1	0	1	1	1	1	1	1	0	1	1	1	1	3	5	3	7	3
463	21	Female	West Java	Java Island	1	1	1	1	1	1	1	1	1	1	0	1	1	1	1	1	1	1	1	1	1	1	1	1	1	1	0	1	1	1	0	1	1	1	1	1	1	1	1	1	3	8	3	9	4
464	21	Female	East Java	Java Island	1	1	0	1	1	0	1	1	1	1	1	1	1	1	0	1	0	1	1	1	1	1	1	1	1	1	1	1	1	1	1	1	1	1	1	0	1	1	1	1	2	8	2	8	5
465	20	Female	East Java	Java Island	1	1	1	1	0	0	0	0	1	0	1	0	1	0	0	0	0	0	0	1	0	1	0	0	1	1	1	1	0	1	1	0	1	0	0	0	1	1	0	0	3	3	1	2	4
466	20	Female	Yogyakarta	Java Island	1	1	1	1	1	1	1	1	1	1	1	1	1	0	1	0	1	1	0	1	1	1	1	1	1	0	1	1	1	1	1	1	1	1	1	1	1	1	1	1	3	9	2	7	4
467	23	Female	East Java	Java Island	1	0	0	1	1	0	1	1	1	0	1	1	0	1	0	1	0	0	0	1	0	1	0	0	1	1	1	1	1	0	1	1	1	1	1	0	1	1	1	1	1	7	1	3	5
468	21	Female	West Java	Java Island	0	0	1	1	0	1	1	0	1	1	0	0	1	0	0	1	0	0	0	1	1	1	0	0	0	1	1	1	0	0	1	1	1	1	1	0	1	1	1	1	1	5	1	4	3
469	21	Female	Yogyakarta	Java Island	0	1	1	1	0	1	1	1	1	0	1	0	1	1	0	1	1	1	0	1	1	1	1	1	1	0	1	1	1	1	1	1	1	1	0	0	1	1	1	1	2	6	2	8	4
470	23	Male	Bali	Outside Java Island	1	1	1	1	0	1	1	1	1	1	1	1	1	1	0	0	0	0	0	1	1	1	1	1	1	1	1	1	1	1	1	1	1	1	1	1	1	1	1	0	3	8	2	5	5
471	24	Male	Jakarta	Java Island	1	1	1	1	0	0	1	1	1	1	1	1	1	1	1	0	0	1	1	1	1	1	1	1	1	1	1	1	1	1	1	1	1	1	1	0	1	1	1	1	3	7	3	7	5
472	24	Female	Kep. Riau	Outside Java Island	1	1	1	0	0	1	1	1	1	0	0	0	1	1	1	1	0	0	0	1	1	1	1	0	1	1	1	1	0	1	0	1	1	0	0	0	1	1	1	1	3	4	3	5	4
473	20	Female	East Java	Java Island	1	1	1	1	1	1	1	0	1	0	1	1	1	1	0	1	1	1	0	1	1	1	1	1	1	0	1	1	0	1	1	1	1	1	1	1	1	1	0	1	3	7	2	8	3
474	23	Female	Yogyakarta	Java Island	1	1	1	1	1	1	1	1	1	1	1	1	1	1	1	1	1	1	1	1	1	1	1	1	1	1	1	1	1	1	0	1	1	1	1	1	1	1	1	1	3	9	3	9	5
475	22	Female	Jakarta	Java Island	1	1	1	1	0	1	1	1	1	1	1	1	1	1	1	0	0	0	1	1	1	1	1	0	1	1	1	1	1	0	1	1	1	1	1	0	1	1	1	1	3	8	3	5	5
476	25	Male	Jakarta	Java Island	1	1	1	1	1	1	1	1	1	1	1	1	1	1	1	1	1	1	1	1	1	1	1	1	1	1	1	1	1	1	1	1	1	1	1	1	1	1	1	1	3	9	3	9	5
477	24	Male	Jakarta	Java Island	1	1	1	1	1	1	1	1	1	1	1	1	1	1	1	1	1	1	1	1	1	1	1	1	1	1	1	1	1	1	1	1	1	1	1	1	1	1	1	1	3	9	3	9	5
478	22	Male	Jakarta	Java Island	1	1	0	1	0	1	1	1	1	1	0	0	0	1	0	1	1	1	1	1	1	1	1	1	1	1	1	1	0	1	1	1	1	1	1	0	1	1	0	1	2	6	1	9	4
479	21	Female	West Java	Java Island	1	1	1	1	1	1	1	1	1	1	1	1	1	1	1	1	1	1	1	1	1	1	1	1	1	1	1	1	1	1	1	1	1	1	1	1	1	1	1	1	3	9	3	9	5
480	21	Female	Banten	Java Island	1	0	0	1	1	1	0	0	1	1	1	1	0	1	0	0	1	1	1	1	1	1	0	1	1	0	1	1	0	1	0	0	1	1	1	0	1	1	1	1	1	7	1	7	3
481	21	Female	West Java	Java Island	1	1	1	1	1	1	1	1	1	1	1	1	1	1	1	1	1	1	1	1	1	1	1	1	1	1	1	1	1	1	1	1	1	1	1	1	1	1	1	1	3	9	3	9	5
482	24	Male	Jakarta	Java Island	1	1	1	1	0	1	1	0	1	0	0	0	1	1	0	0	0	1	1	1	1	1	1	1	1	1	1	1	1	1	1	1	1	1	1	0	1	1	1	1	3	4	2	7	5
[truncated: 2 more columns]

## Sheet: Nostalgia (NA)
Subject No	Age	Sex	Domicile	PA1	PA2	PA3	PA4	SR1	SR2	SR3	SR4	SC1	SC2	SC3	SC4	ML1	ML2	ML3	ML4	NA_PA	NA_SR	NA_SC	NA_ML	NA_Total
1	21	Female	Outside Jakarta & Banten	6	5	3	2	6	3	6	6	3	6	3	3	6	6	6	6	16	21	15	24	76
2	21	Female	Banten	5	5	4	4	5	6	6	5	6	5	5	5	4	5	5	5	18	22	21	19	80
3	21	Female	Jakarta	5	5	5	6	5	4	4	5	5	5	6	5	4	4	5	6	21	18	21	19	79
4	25	Female	Jakarta	5	3	3	3	3	4	4	4	5	5	4	4	4	5	5	6	14	15	18	20	67
5	21	Male	Outside Jakarta & Banten	5	5	6	5	5	3	4	3	4	3	4	5	5	3	4	4	21	15	16	16	68
6	22	Female	Outside Jakarta & Banten	3	5	4	4	5	3	4	4	4	5	3	4	5	5	4	4	16	16	16	18	66
7	21	Female	Outside Jakarta & Banten	4	2	2	2	2	3	1	1	1	1	1	1	4	6	6	5	10	7	4	21	42
8	19	Female	Jakarta	4	4	4	4	5	5	5	5	5	5	6	2	3	4	4	4	16	20	18	15	69
9	18	Female	Outside Jakarta & Banten	5	5	3	3	3	3	3	3	5	5	2	3	4	4	4	4	16	12	15	16	59
10	21	Female	Outside Jakarta & Banten	5	5	6	4	5	6	6	5	6	6	3	2	5	5	6	6	20	22	17	22	81
11	20	Female	Outside Jakarta & Banten	6	6	6	6	4	6	6	6	6	6	6	6	6	6	6	6	24	22	24	24	94
12	20	Female	Outside Jakarta & Banten	6	6	6	6	6	6	6	6	6	6	6	6	6	6	6	6	24	24	24	24	96
13	25	Female	Banten	4	4	4	4	4	4	4	5	5	4	4	5	4	4	5	5	16	17	18	18	69
14	21	Female	Jakarta	3	3	2	2	6	5	3	6	1	1	1	1	1	1	1	1	10	20	4	4	38
15	22	Male	Jakarta	6	6	6	6	6	6	6	6	4	5	5	2	5	5	6	6	24	24	16	22	86
16	18	Female	Outside Jakarta & Banten	5	5	5	5	5	5	5	4	6	6	6	6	6	6	6	6	20	19	24	24	87
17	22	Male	Outside Jakarta & Banten	1	1	1	1	1	1	1	1	1	1	1	1	1	1	1	1	4	4	4	4	16
18	19	Female	Outside Jakarta & Banten	5	4	4	4	4	4	4	5	6	6	5	5	6	6	5	5	17	17	22	22	78
19	21	Female	Jakarta	6	6	6	6	6	6	6	6	6	6	6	6	6	6	6	6	24	24	24	24	96
20	20	Female	Outside Jakarta & Banten	4	4	5	4	4	4	4	4	4	4	5	5	6	6	5	4	17	16	18	21	72
21	18	Female	Outside Jakarta & Banten	6	6	6	6	5	5	5	5	5	5	4	5	4	4	5	4	24	20	19	17	80
22	23	Female	Outside Jakarta & Banten	6	5	5	6	6	5	5	4	6	6	6	3	6	6	6	6	22	20	21	24	87
23	25	Female	Outside Jakarta & Banten	6	5	3	2	5	2	3	2	6	4	4	6	6	4	3	5	16	12	20	18	66
24	25	Female	Outside Jakarta & Banten	5	4	3	5	4	4	4	3	5	4	3	4	4	4	4	4	17	15	16	16	64
25	22	Female	Banten	5	5	5	5	5	5	5	5	5	5	5	5	5	6	6	6	20	20	20	23	83
26	18	Female	Outside Jakarta & Banten	6	6	6	6	6	6	6	6	6	6	6	6	5	6	6	5	24	24	24	22	94
27	25	Female	Outside Jakarta & Banten	5	4	5	4	5	5	4	4	4	5	4	4	4	4	4	4	18	18	17	16	69
28	22	Female	Outside Jakarta & Banten	6	6	6	6	5	5	5	5	5	5	5	5	5	5	5	5	24	20	20	20	84
29	23	Female	Jakarta	6	6	6	6	6	6	6	6	6	6	6	6	6	6	6	6	24	24	24	24	96
30	23	Female	Jakarta	6	6	6	6	6	6	6	6	6	6	6	6	6	6	6	6	24	24	24	24	96
31	21	Male	Outside Jakarta & Banten	5	4	6	4	4	5	5	4	3	3	3	4	5	5	6	6	19	18	13	22	72
32	20	Female	Outside Jakarta & Banten	6	6	6	6	6	6	6	6	6	6	6	6	6	6	6	6	24	24	24	24	96
33	24	Male	Outside Jakarta & Banten	6	6	6	6	6	6	6	6	5	6	4	6	6	6	6	6	24	24	21	24	93
34	24	Female	Outside Jakarta & Banten	5	5	5	5	5	5	5	5	5	5	5	5	5	5	5	5	20	20	20	20	80
35	18	Female	Jakarta	6	5	5	6	6	5	5	5	5	5	4	3	6	6	6	6	22	21	17	24	84
36	25	Female	Outside Jakarta & Banten	4	4	3	3	4	4	4	4	4	3	4	4	6	6	6	6	14	16	15	24	69
37	25	Female	Banten	2	2	2	2	4	4	4	4	2	2	2	2	4	4	4	4	8	16	8	16	48
38	23	Male	Outside Jakarta & Banten	6	6	5	5	5	6	6	6	6	6	6	6	6	6	6	6	22	23	24	24	93
39	25	Female	Outside Jakarta & Banten	5	4	6	4	6	6	5	6	5	5	5	6	5	5	5	5	19	23	21	20	83
40	22	Male	Outside Jakarta & Banten	6	6	5	6	4	4	6	4	6	6	5	6	6	6	6	6	23	18	23	24	88
41	20	Female	Outside Jakarta & Banten	6	6	5	5	3	5	2	3	5	6	6	6	6	6	6	6	22	13	23	24	82
42	23	Female	Outside Jakarta & Banten	4	2	4	1	5	5	4	5	2	3	2	5	5	5	5	5	11	19	12	20	62
43	23	Female	Outside Jakarta & Banten	6	6	5	6	6	6	6	6	6	6	6	4	6	6	6	6	23	24	22	24	93
44	25	Male	Outside Jakarta & Banten	4	4	3	5	4	3	3	3	5	3	3	3	5	4	3	4	16	13	14	16	59
45	22	Female	Outside Jakarta & Banten	5	4	4	3	3	3	3	3	3	2	2	3	4	5	5	5	16	12	10	19	57
46	21	Female	Outside Jakarta & Banten	6	6	6	6	6	6	4	6	3	4	5	3	4	5	6	6	24	22	15	21	82
47	20	Female	Banten	6	6	6	6	6	6	6	6	6	6	6	6	6	6	6	6	24	24	24	24	96
48	23	Female	Jakarta	6	6	5	5	5	5	5	5	5	5	5	5	6	6	6	6	22	20	20	24	86
49	25	Female	Jakarta	6	5	4	3	3	3	4	4	6	6	3	6	5	5	4	6	18	14	21	20	73
50	19	Female	Outside Jakarta & Banten	5	5	5	5	6	6	5	5	5	5	5	4	6	6	6	6	20	22	19	24	85
51	18	Female	Outside Jakarta & Banten	5	4	4	5	5	4	5	5	5	5	5	6	6	5	6	6	18	19	21	23	81
52	22	Male	Outside Jakarta & Banten	5	3	3	4	6	5	4	6	2	3	2	4	5	6	6	6	15	21	11	23	70
53	20	Female	Outside Jakarta & Banten	6	6	6	6	6	6	6	6	6	4	4	5	6	6	6	6	24	24	19	24	91
54	24	Male	Outside Jakarta & Banten	4	4	4	4	5	5	5	5	5	3	4	5	5	5	5	5	16	20	17	20	73
55	20	Male	Outside Jakarta & Banten	4	3	4	4	5	5	5	5	5	5	4	4	5	5	5	5	15	20	18	20	73
56	20	Female	Banten	3	3	3	3	3	3	3	3	3	3	3	3	3	3	3	3	12	12	12	12	48
57	21	Male	Outside Jakarta & Banten	6	5	6	6	5	6	5	5	4	4	4	3	5	5	6	6	23	21	15	22	81
58	22	Male	Outside Jakarta & Banten	4	3	4	4	4	4	4	4	4	4	4	4	4	4	4	4	15	16	16	16	63
59	18	Female	Jakarta	5	6	5	5	6	6	5	4	6	6	5	6	6	6	6	5	21	21	23	23	88
60	22	Female	Outside Jakarta & Banten	6	6	6	6	4	4	6	4	6	6	5	5	5	5	5	6	24	18	22	21	85
61	23	Female	Outside Jakarta & Banten	6	5	5	5	6	6	5	6	4	5	4	4	5	5	6	6	21	23	17	22	83
62	22	Male	Outside Jakarta & Banten	6	6	6	6	6	6	6	6	4	4	5	6	6	6	6	6	24	24	19	24	91
63	24	Male	Outside Jakarta & Banten	4	4	3	4	4	4	3	3	3	3	4	3	3	3	3	3	15	14	13	12	54
64	22	Female	Banten	5	5	5	4	4	5	5	5	4	5	5	5	5	4	5	4	19	19	19	18	75
65	20	Female	Outside Jakarta & Banten	5	4	4	4	3	3	3	3	4	3	3	4	5	5	5	5	17	12	14	20	63
66	22	Female	Outside Jakarta & Banten	3	3	4	3	5	3	3	3	4	4	3	3	3	4	4	4	13	14	14	15	56
67	24	Female	Outside Jakarta & Banten	6	4	5	5	6	6	6	6	5	6	5	5	6	6	6	6	20	24	21	24	89
68	19	Male	Outside Jakarta & Banten	5	5	6	4	4	6	5	5	6	6	6	6	5	5	5	6	20	20	24	21	85
69	22	Female	Outside Jakarta & Banten	5	3	3	6	4	5	6	3	1	1	1	1	4	4	4	4	17	18	4	16	55
70	18	Male	Outside Jakarta & Banten	5	6	5	6	6	6	6	5	6	6	6	6	6	6	6	6	22	23	24	24	93
71	22	Male	Outside Jakarta & Banten	4	4	3	4	4	4	4	4	4	4	3	4	5	4	3	4	15	16	15	16	62
72	23	Male	Outside Jakarta & Banten	6	6	6	6	6	6	6	6	6	6	6	6	6	6	6	6	24	24	24	24	96
73	19	Female	Outside Jakarta & Banten	6	6	6	6	6	6	6	6	5	6	6	5	6	6	6	6	24	24	22	24	94
74	23	Female	Jakarta	4	5	5	5	5	5	6	6	6	3	3	3	6	6	6	6	19	22	15	24	80
75	20	Female	Outside Jakarta & Banten	4	5	4	4	4	4	4	4	4	5	4	5	3	3	4	4	17	16	18	14	65
76	23	Male	Outside Jakarta & Banten	6	5	5	6	6	6	6	6	6	6	6	6	6	6	6	6	22	24	24	24	94
77	20	Female	Outside Jakarta & Banten	1	1	2	2	2	2	5	2	6	6	6	6	5	5	4	4	6	11	24	18	59
78	20	Male	Outside Jakarta & Banten	6	6	5	6	5	5	6	6	6	5	4	6	6	6	6	5	23	22	21	23	89
79	24	Male	Outside Jakarta & Banten	6	5	4	4	4	4	4	4	6	5	4	4	4	3	3	2	19	16	19	12	66
80	21	Male	Outside Jakarta & Banten	6	6	6	5	6	6	6	6	4	4	4	3	5	6	6	6	23	24	15	23	85
81	22	Female	Jakarta	6	6	5	5	6	5	5	6	6	6	5	6	6	6	6	6	22	22	23	24	91
82	25	Male	Outside Jakarta & Banten	6	6	6	6	6	6	6	6	6	6	5	5	6	6	6	6	24	24	22	24	94
83	24	Female	Jakarta	5	5	2	5	2	2	2	5	5	5	5	5	2	2	2	2	17	11	20	8	56
84	19	Male	Outside Jakarta & Banten	6	6	5	5	6	5	6	6	6	6	6	5	6	6	5	6	22	23	23	23	91
85	23	Female	Jakarta	5	3	3	3	4	4	4	3	3	3	3	4	4	4	4	4	14	15	13	16	58
86	20	Female	Outside Jakarta & Banten	6	5	5	5	5	5	5	5	5	6	5	5	5	6	6	6	21	20	21	23	85
87	18	Male	Banten	5	6	6	6	5	5	5	5	6	5	5	6	5	5	5	5	23	20	22	20	85
88	24	Female	Outside Jakarta & Banten	6	5	4	5	4	4	4	4	6	6	6	4	6	6	6	6	20	16	22	24	82
89	20	Female	Outside Jakarta & Banten	6	6	6	6	5	5	6	6	6	6	6	5	5	6	6	6	24	22	23	23	92
90	24	Male	Outside Jakarta & Banten	5	6	5	5	5	6	5	6	6	5	4	4	5	5	6	6	21	22	19	22	84
91	19	Female	Outside Jakarta & Banten	5	5	6	3	5	6	6	6	4	1	2	2	2	2	2	4	19	23	9	10	61
92	22	Female	Outside Jakarta & Banten	1	1	1	1	1	1	1	1	1	1	1	1	2	2	2	1	4	4	4	7	19
93	22	Female	Outside Jakarta & Banten	6	6	6	6	6	6	6	6	6	6	6	6	6	6	6	6	24	24	24	24	96
94	22	Male	Banten	6	6	6	6	6	6	6	6	4	4	4	6	6	6	6	6	24	24	18	24	90
95	20	Male	Outside Jakarta & Banten	5	5	5	5	5	5	5	5	5	5	5	5	5	5	5	5	20	20	20	20	80
96	21	Female	Jakarta	4	5	4	4	4	4	4	4	4	4	4	4	4	4	4	4	17	16	16	16	65
97	21	Female	Outside Jakarta & Banten	6	6	5	5	6	5	5	5	5	5	5	5	5	5	5	5	22	21	20	20	83
98	19	Male	Outside Jakarta & Banten	5	4	6	4	4	6	5	4	3	5	5	6	6	6	5	6	19	19	19	23	80
99	22	Male	Jakarta	5	5	5	5	5	3	4	4	5	4	5	5	5	3	3	5	20	16	19	16	71
100	22	Female	Outside Jakarta & Banten	3	3	2	2	3	3	3	3	3	3	3	2	3	4	4	3	10	12	11	14	47
101	22	Male	Outside Jakarta & Banten	6	6	6	6	5	6	5	6	6	6	6	6	6	6	6	6	24	22	24	24	94
102	23	Male	Jakarta	5	6	6	6	6	6	6	6	6	6	6	4	6	6	6	6	23	24	22	24	93
103	22	Male	Banten	5	5	5	4	5	5	5	4	4	5	4	4	5	6	6	5	19	19	17	22	77
104	19	Male	Outside Jakarta & Banten	5	5	4	4	5	5	5	5	5	5	5	5	5	5	5	5	18	20	20	20	78
105	18	Male	Outside Jakarta & Banten	4	5	4	4	3	3	5	3	3	3	3	4	2	2	2	2	17	14	13	8	52
106	22	Female	Outside Jakarta & Banten	5	5	5	5	6	5	6	5	1	2	2	1	6	6	4	5	20	22	6	21	69
107	23	Male	Outside Jakarta & Banten	6	6	4	6	6	6	6	6	6	6	6	6	6	6	6	6	22	24	24	24	94
108	19	Female	Outside Jakarta & Banten	5	4	4	4	5	4	4	4	3	3	4	2	5	5	5	5	17	17	12	20	66
109	20	Female	Outside Jakarta & Banten	6	6	6	6	6	6	6	6	6	6	6	6	6	6	6	6	24	24	24	24	96
110	21	Male	Outside Jakarta & Banten	5	5	5	5	4	5	5	5	5	4	4	5	5	4	4	4	20	19	18	17	74
111	21	Female	Jakarta	6	6	5	4	4	6	6	6	6	6	5	5	5	5	5	5	21	22	22	20	85
112	23	Female	Jakarta	6	6	6	6	6	6	6	6	4	3	6	6	6	6	6	6	24	24	19	24	91
113	24	Female	Outside Jakarta & Banten	6	6	5	6	5	6	6	6	5	5	4	5	5	5	6	6	23	23	19	22	87
114	23	Female	Jakarta	6	5	3	4	6	6	6	6	6	6	6	6	6	6	6	6	18	24	24	24	90
115	20	Female	Jakarta	6	6	6	6	6	6	6	6	6	6	6	6	6	6	6	6	24	24	24	24	96
116	20	Female	Outside Jakarta & Banten	6	5	5	5	6	6	6	6	6	6	6	6	6	6	6	6	21	24	24	24	93
117	24	Female	Outside Jakarta & Banten	6	5	5	5	6	6	6	6	4	4	5	3	5	6	6	6	21	24	16	23	84
118	19	Female	Outside Jakarta & Banten	5	5	6	6	6	5	5	6	5	6	6	6	6	6	5	6	22	22	23	23	90
119	24	Female	Outside Jakarta & Banten	3	3	3	6	6	6	6	6	6	6	6	6	6	6	6	6	15	24	24	24	87
120	21	Female	Outside Jakarta & Banten	6	6	6	6	6	6	6	6	6	3	3	5	6	6	6	6	24	24	17	24	89
121	23	Female	Outside Jakarta & Banten	5	5	4	4	5	5	5	5	5	5	5	5	5	5	5	5	18	20	20	20	78
122	24	Male	Outside Jakarta & Banten	5	4	5	4	5	5	5	5	5	4	4	4	5	5	5	4	18	20	17	19	74
123	19	Female	Outside Jakarta & Banten	5	5	4	5	4	4	4	5	5	5	5	5	5	5	5	5	19	17	20	20	76
124	19	Female	Outside Jakarta & Banten	6	5	5	5	6	5	6	5	6	6	5	4	6	6	5	6	21	22	21	23	87
125	23	Female	Outside Jakarta & Banten	6	5	5	5	5	4	5	5	6	6	5	5	5	5	5	6	21	19	22	21	83
126	22	Female	Outside Jakarta & Banten	6	6	6	5	4	5	5	5	4	5	5	4	5	5	5	4	23	19	18	19	79
127	24	Male	Outside Jakarta & Banten	5	5	5	5	5	5	5	5	5	5	5	5	5	5	5	5	20	20	20	20	80
128	21	Male	Outside Jakarta & Banten	5	4	3	3	3	4	3	3	4	4	4	5	4	4	4	4	15	13	17	16	61
129	21	Male	Outside Jakarta & Banten	6	6	6	6	6	6	6	6	4	4	4	3	6	6	6	6	24	24	15	24	87
130	21	Female	Outside Jakarta & Banten	5	5	4	4	5	5	5	5	5	4	5	3	5	5	5	5	18	20	17	20	75
131	22	Female	Outside Jakarta & Banten	5	5	5	5	5	5	5	5	5	5	5	5	5	5	5	5	20	20	20	20	80
132	19	Female	Outside Jakarta & Banten	5	4	4	4	5	5	5	4	6	5	5	5	5	5	5	5	17	19	21	20	77
133	23	Female	Outside Jakarta & Banten	6	6	6	5	6	6	6	6	5	5	4	5	6	6	6	6	23	24	19	24	90
134	19	Female	Outside Jakarta & Banten	3	3	3	3	3	3	3	3	3	3	3	3	3	3	3	3	12	12	12	12	48
135	22	Female	Outside Jakarta & Banten	6	6	6	6	6	5	5	5	3	3	3	5	5	5	5	5	24	21	14	20	79
136	21	Female	Outside Jakarta & Banten	2	2	2	5	2	3	5	3	4	3	6	2	5	6	6	6	11	13	15	23	62
137	24	Female	Jakarta	6	6	5	5	6	3	4	5	6	4	4	3	4	3	6	6	22	18	17	19	76
138	22	Female	Outside Jakarta & Banten	4	5	4	4	4	5	5	5	5	5	4	4	5	5	5	5	17	19	18	20	74
139	25	Female	Outside Jakarta & Banten	4	4	3	4	4	5	5	5	4	4	4	2	5	5	6	6	15	19	14	22	70
140	20	Female	Outside Jakarta & Banten	6	6	6	4	2	3	4	4	6	6	5	6	5	4	5	5	22	13	23	19	77
141	25	Female	Jakarta	6	6	5	5	6	5	6	5	5	5	5	5	6	6	6	6	22	22	20	24	88
142	22	Female	Banten	6	6	6	6	6	5	6	5	6	5	6	6	6	6	6	6	24	22	23	24	93
143	21	Female	Outside Jakarta & Banten	5	5	5	4	4	5	5	4	4	5	4	4	5	5	5	5	19	18	17	20	74
144	21	Female	Outside Jakarta & Banten	6	5	6	4	6	5	4	3	5	5	6	3	6	6	6	5	21	18	19	23	81
145	24	Female	Outside Jakarta & Banten	5	5	5	4	5	5	5	4	5	5	5	4	5	5	5	5	19	19	19	20	77
146	21	Female	Outside Jakarta & Banten	6	6	6	6	6	6	6	6	6	6	6	6	6	6	6	6	24	24	24	24	96
147	19	Female	Outside Jakarta & Banten	5	5	5	5	6	6	6	6	6	6	6	6	6	6	6	6	20	24	24	24	92
148	18	Female	Outside Jakarta & Banten	6	6	5	6	5	5	5	5	5	5	4	4	6	6	6	6	23	20	18	24	85
149	21	Female	Outside Jakarta & Banten	5	5	6	5	6	6	6	6	4	5	5	5	6	6	6	6	21	24	19	24	88
150	22	Female	Outside Jakarta & Banten	5	3	3	1	4	3	3	4	3	4	2	5	4	5	6	6	12	14	14	21	61
151	21	Female	Jakarta	4	5	3	4	3	3	4	2	4	3	2	3	5	4	3	4	16	12	12	16	56
152	20	Male	Outside Jakarta & Banten	5	5	4	4	3	4	4	4	4	4	2	4	5	5	5	5	18	15	14	20	67
153	19	Male	Outside Jakarta & Banten	5	6	5	5	5	6	5	5	5	5	5	6	5	5	5	5	21	21	21	20	83
154	22	Female	Outside Jakarta & Banten	5	5	4	3	5	5	5	5	6	6	6	6	6	6	6	6	17	20	24	24	85
155	21	Female	Banten	4	4	4	3	4	4	3	3	4	4	3	5	4	5	5	5	15	14	16	19	64
156	23	Female	Outside Jakarta & Banten	4	4	3	4	5	5	5	5	5	5	5	5	5	5	5	5	15	20	20	20	75
157	21	Female	Jakarta	5	5	5	4	5	5	5	5	5	5	4	4	5	5	5	5	19	20	18	20	77
158	21	Female	Outside Jakarta & Banten	6	5	6	6	6	6	6	6	6	6	6	6	6	6	6	6	23	24	24	24	95
159	23	Female	Outside Jakarta & Banten	6	6	6	6	4	6	6	6	6	6	6	6	6	6	6	6	24	22	24	24	94
160	24	Female	Outside Jakarta & Banten	4	2	2	2	2	1	2	2	3	2	2	2	4	5	4	5	10	7	9	18	44
161	22	Female	Outside Jakarta & Banten	5	5	5	5	2	5	5	5	5	5	5	5	5	5	3	3	20	17	20	16	73
162	25	Female	Outside Jakarta & Banten	5	4	5	5	3	3	5	5	5	4	4	3	6	5	6	6	19	16	16	23	74
163	22	Female	Outside Jakarta & Banten	6	6	5	6	4	4	5	4	5	5	5	5	4	4	3	4	23	17	20	15	75
164	22	Female	Outside Jakarta & Banten	6	6	6	6	6	6	6	6	6	6	6	6	6	6	6	6	24	24	24	24	96
165	18	Female	Outside Jakarta & Banten	6	3	2	2	3	2	2	2	2	5	2	2	2	2	2	2	13	9	11	8	41
166	25	Female	Outside Jakarta & Banten	1	1	1	1	1	1	1	1	1	1	1	1	1	1	1	1	4	4	4	4	16
167	25	Male	Banten	6	5	4	6	4	4	6	4	4	5	3	3	4	4	4	3	21	18	15	15	69
168	21	Female	Jakarta	5	4	4	4	4	4	4	4	5	5	4	5	5	4	5	4	17	16	19	18	70
169	20	Female	Outside Jakarta & Banten	6	6	4	3	5	4	6	4	6	4	5	4	4	3	5	6	19	19	19	18	75
170	18	Male	Banten	3	3	3	3	4	3	4	4	4	3	4	3	6	6	6	6	12	15	14	24	65
171	20	Male	Outside Jakarta & Banten	4	5	4	4	4	4	4	4	4	5	4	5	5	4	4	4	17	16	18	17	68
172	25	Female	Jakarta	6	6	6	6	5	5	5	5	6	6	5	5	6	6	6	4	24	20	22	22	88
173	21	Female	Outside Jakarta & Banten	5	6	6	5	5	5	6	5	5	6	4	4	6	6	6	5	22	21	19	23	85
174	24	Female	Outside Jakarta & Banten	5	5	5	3	4	5	4	4	4	5	3	4	5	5	2	3	18	17	16	15	66
175	23	Female	Outside Jakarta & Banten	5	5	5	5	5	5	5	5	6	6	6	4	5	6	6	5	20	20	22	22	84
176	21	Female	Jakarta	6	4	4	4	4	5	4	4	4	4	6	4	4	4	4	6	18	17	18	18	71
177	21	Female	Banten	5	5	4	4	3	2	4	4	5	5	5	3	5	5	6	6	18	13	18	22	71
178	24	Female	Outside Jakarta & Banten	6	6	6	6	6	6	6	6	6	6	5	6	6	6	6	6	24	24	23	24	95
179	24	Female	Outside Jakarta & Banten	5	5	5	5	5	5	5	5	5	5	5	5	5	5	5	5	20	20	20	20	80
180	24	Male	Outside Jakarta & Banten	6	5	5	5	5	5	5	4	6	5	5	5	5	5	5	6	21	19	21	21	82
181	23	Female	Outside Jakarta & Banten	2	1	1	1	1	2	1	1	6	6	6	6	6	6	6	6	5	5	24	24	58
182	23	Female	Outside Jakarta & Banten	5	5	5	5	5	5	5	5	5	5	4	4	5	5	4	4	20	20	18	18	76
183	22	Female	Outside Jakarta & Banten	2	1	1	1	1	1	1	2	2	1	1	1	3	3	4	5	5	5	5	15	30
184	21	Female	Outside Jakarta & Banten	5	6	5	5	5	6	5	6	6	5	6	5	5	5	5	6	21	22	22	21	86
185	21	Female	Jakarta	6	5	5	6	6	6	5	6	6	6	6	5	6	6	6	6	22	23	23	24	92
186	22	Female	Outside Jakarta & Banten	6	6	6	6	6	6	6	6	6	6	6	6	6	6	6	6	24	24	24	24	96
187	25	Female	Outside Jakarta & Banten	6	6	6	6	6	6	6	6	6	6	6	6	6	6	6	6	24	24	24	24	96
188	18	Female	Outside Jakarta & Banten	4	3	4	4	4	6	6	6	6	6	6	6	6	6	6	6	15	22	24	24	85
189	20	Female	Outside Jakarta & Banten	5	4	4	4	5	5	4	5	4	4	3	4	6	6	6	6	17	19	15	24	75
190	19	Female	Outside Jakarta & Banten	6	5	6	6	3	5	5	5	6	6	6	5	5	5	5	5	23	18	23	20	84
191	21	Female	Banten	6	6	6	6	6	5	5	6	6	6	6	6	6	6	6	6	24	22	24	24	94
192	24	Female	Outside Jakarta & Banten	6	6	6	6	6	6	6	6	6	6	6	6	6	6	6	6	24	24	24	24	96
193	23	Male	Outside Jakarta & Banten	6	6	6	6	6	6	6	4	6	6	6	6	6	6	6	6	24	22	24	24	94
194	19	Female	Jakarta	6	3	3	3	3	5	3	3	6	5	3	5	3	3	3	3	15	14	19	12	60
195	25	Female	Banten	4	4	4	4	4	4	4	4	4	4	5	3	5	5	5	5	16	16	16	20	68
196	18	Male	Jakarta	5	4	4	4	5	5	5	4	5	5	5	5	5	5	5	4	17	19	20	19	75
197	19	Female	Jakarta	4	3	3	3	5	3	3	2	5	5	5	3	5	6	6	6	13	13	18	23	67
198	21	Male	Outside Jakarta & Banten	6	6	6	6	6	6	6	6	6	6	6	6	6	6	6	6	24	24	24	24	96
199	19	Female	Banten	5	6	5	5	5	6	6	5	6	6	6	6	6	6	6	6	21	22	24	24	91
200	19	Female	Jakarta	5	5	5	5	3	3	3	3	3	2	2	2	2	2	2	5	20	12	9	11	52
201	25	Female	Outside Jakarta & Banten	5	5	6	5	6	6	6	6	5	5	5	5	5	6	6	6	21	24	20	23	88
202	22	Male	Outside Jakarta & Banten	6	5	5	4	4	4	4	4	5	5	5	5	5	6	5	5	20	16	20	21	77
203	21	Male	Outside Jakarta & Banten	2	2	2	5	5	5	5	2	2	2	2	2	2	2	2	2	11	17	8	8	44
204	22	Male	Outside Jakarta & Banten	5	5	6	5	6	6	6	6	4	2	1	4	4	6	4	6	21	24	11	20	76
205	24	Female	Jakarta	6	6	6	6	6	6	6	6	5	5	5	5	6	6	6	6	24	24	20	24	92
206	22	Female	Outside Jakarta & Banten	5	5	3	6	4	3	4	3	6	6	5	5	5	5	5	4	19	14	22	19	74
207	21	Female	Outside Jakarta & Banten	5	6	5	5	5	6	5	5	5	5	5	5	5	6	6	6	21	21	20	23	85
208	22	Female	Outside Jakarta & Banten	6	6	5	5	6	6	5	5	6	6	6	5	6	6	5	6	22	22	23	23	90
209	19	Female	Banten	6	5	5	5	5	5	5	5	5	5	5	5	5	5	4	5	21	20	20	19	80
210	25	Female	Outside Jakarta & Banten	6	4	4	3	4	5	4	4	4	4	3	5	6	6	6	6	17	17	16	24	74
211	20	Female	Jakarta	6	5	5	6	5	4	5	5	6	6	5	5	5	5	5	5	22	19	22	20	83
212	19	Female	Banten	6	6	6	4	5	5	5	6	6	5	5	5	5	6	6	6	22	21	21	23	87
213	20	Female	Jakarta	5	5	5	5	5	5	5	6	6	5	6	6	6	6	6	6	20	21	23	24	88
214	22	Male	Outside Jakarta & Banten	2	1	1	1	1	1	1	1	1	1	1	1	1	1	1	1	5	4	4	4	17
215	19	Female	Outside Jakarta & Banten	2	2	1	3	4	2	3	2	6	6	6	6	5	6	6	6	8	11	24	23	66
216	21	Female	Outside Jakarta & Banten	5	5	5	5	5	5	5	5	5	5	5	5	5	5	5	5	20	20	20	20	80
217	23	Female	Outside Jakarta & Banten	6	4	4	4	4	4	4	4	5	5	5	5	4	4	5	5	18	16	20	18	72
218	22	Female	Outside Jakarta & Banten	6	5	4	6	5	4	5	4	5	6	4	5	5	6	5	5	21	18	20	21	80
219	20	Female	Banten	5	5	4	5	5	4	4	5	5	5	6	4	5	5	5	5	19	18	20	20	77
220	24	Female	Banten	6	5	5	6	6	6	6	5	6	6	5	5	6	6	6	6	22	23	22	24	91
221	25	Female	Outside Jakarta & Banten	5	5	5	5	4	4	4	4	5	4	4	3	4	3	3	3	20	16	16	13	65
222	20	Female	Outside Jakarta & Banten	5	5	4	4	5	5	5	4	5	5	6	6	4	5	6	6	18	19	22	21	80
223	22	Female	Banten	5	5	3	4	5	4	4	5	4	4	5	5	5	5	5	4	17	18	18	19	72
224	22	Female	Outside Jakarta & Banten	3	3	3	4	3	4	3	3	3	3	3	3	3	3	4	5	13	13	12	15	53
225	22	Male	Outside Jakarta & Banten	6	4	4	4	3	4	3	3	3	3	3	3	5	5	5	6	18	13	12	21	64
226	23	Female	Jakarta	6	6	6	6	5	6	6	6	6	6	6	5	6	6	6	6	24	23	23	24	94
227	19	Female	Outside Jakarta & Banten	5	5	5	5	5	5	5	6	6	5	5	6	6	6	6	6	20	21	22	24	87
228	23	Female	Banten	5	5	5	4	3	4	4	3	5	6	4	5	2	3	4	5	19	14	20	14	67
229	21	Female	Jakarta	5	5	5	5	5	5	5	5	5	5	5	5	5	5	5	5	20	20	20	20	80
230	21	Female	Banten	6	6	6	6	6	6	6	6	6	6	6	6	6	6	6	6	24	24	24	24	96
231	24	Female	Outside Jakarta & Banten	4	3	3	3	3	3	4	3	3	5	3	3	4	4	4	4	13	13	14	16	56
232	24	Female	Jakarta	6	6	6	6	6	6	6	6	6	6	6	6	6	6	6	6	24	24	24	24	96
233	20	Female	Jakarta	6	6	6	6	6	6	6	6	6	6	6	6	6	6	6	6	24	24	24	24	96
234	21	Female	Jakarta	6	6	6	6	6	6	5	5	5	5	5	5	6	6	6	6	24	22	20	24	90
235	24	Male	Outside Jakarta & Banten	5	5	5	5	5	5	5	5	5	5	5	5	5	5	5	6	20	20	20	21	81
236	25	Female	Outside Jakarta & Banten	5	6	5	6	6	6	6	6	6	6	6	5	6	6	6	6	22	24	23	24	93
237	20	Female	Outside Jakarta & Banten	6	6	6	6	6	6	6	6	6	6	6	6	6	6	6	6	24	24	24	24	96
238	24	Female	Outside Jakarta & Banten	6	6	6	6	6	6	6	6	6	6	6	6	6	6	6	6	24	24	24	24	96
239	22	Female	Outside Jakarta & Banten	5	4	4	4	4	4	4	4	4	4	3	4	4	4	3	4	17	16	15	15	63
240	20	Female	Outside Jakarta & Banten	5	4	4	3	5	4	5	4	6	5	5	4	5	6	4	4	16	18	20	19	73
241	20	Female	Jakarta	6	6	6	6	5	6	5	5	6	6	6	5	5	5	6	6	24	21	23	22	90
242	23	Female	Jakarta	6	6	6	6	5	6	6	6	6	6	6	6	6	6	6	6	24	23	24	24	95
243	22	Female	Jakarta	1	1	1	1	6	6	6	5	1	1	1	1	4	2	6	6	4	23	4	18	49
244	21	Female	Jakarta	6	6	5	5	5	5	5	6	6	5	4	3	5	5	5	4	22	21	18	19	80
245	19	Female	Outside Jakarta & Banten	6	6	5	4	4	5	5	5	6	5	6	5	6	5	6	6	21	19	22	23	85
246	21	Female	Outside Jakarta & Banten	6	6	6	6	6	6	6	6	6	6	6	6	6	6	6	6	24	24	24	24	96
247	20	Male	Outside Jakarta & Banten	5	5	6	2	4	5	3	4	3	3	3	3	5	5	6	6	18	16	12	22	68
248	21	Female	Outside Jakarta & Banten	6	5	5	5	6	6	5	6	6	6	6	6	6	6	6	6	21	23	24	24	92
249	22	Female	Jakarta	5	5	4	4	5	5	5	5	5	5	5	5	5	5	5	5	18	20	20	20	78
250	21	Female	Outside Jakarta & Banten	6	6	6	5	4	4	4	2	2	5	5	5	5	5	5	5	23	14	17	20	74
251	25	Male	Outside Jakarta & Banten	6	6	6	6	6	6	6	6	6	6	6	6	6	6	6	6	24	24	24	24	96
252	22	Female	Outside Jakarta & Banten	5	5	5	5	5	5	5	5	5	5	5	5	5	5	5	5	20	20	20	20	80
253	20	Female	Outside Jakarta & Banten	2	2	3	2	2	2	2	2	2	2	2	2	2	2	2	2	9	8	8	8	33
254	19	Female	Outside Jakarta & Banten	6	6	6	3	6	6	6	6	6	6	5	6	6	6	6	6	21	24	23	24	92
255	23	Male	Outside Jakarta & Banten	5	5	5	5	5	5	4	3	4	4	4	4	4	4	5	5	20	17	16	18	71
256	22	Male	Outside Jakarta & Banten	2	2	3	3	2	2	3	2	4	2	2	3	2	2	3	3	10	9	11	10	40
257	20	Female	Outside Jakarta & Banten	2	3	2	2	4	4	3	5	6	6	5	3	6	6	6	6	9	16	20	24	69
258	20	Male	Outside Jakarta & Banten	6	6	6	6	6	6	6	6	6	6	6	6	6	6	6	6	24	24	24	24	96
259	23	Male	Outside Jakarta & Banten	5	5	6	5	5	5	5	5	5	6	5	5	6	6	6	5	21	20	21	23	85
260	19	Female	Jakarta	6	3	3	4	5	6	4	5	6	6	6	3	5	6	6	6	16	20	21	23	80
261	19	Male	Outside Jakarta & Banten	6	6	5	4	5	5	5	5	5	5	5	5	5	5	6	6	21	20	20	22	83
262	24	Male	Banten	4	4	3	1	4	4	4	5	5	5	2	4	3	5	5	6	12	17	16	19	64
263	23	Female	Banten	6	6	6	6	6	6	6	6	6	6	6	5	6	6	6	6	24	24	23	24	95
264	19	Male	Banten	5	5	5	5	5	5	5	5	5	4	5	5	5	5	6	6	20	20	19	22	81
265	19	Female	Outside Jakarta & Banten	3	3	3	3	3	3	3	3	5	5	5	2	5	4	3	3	12	12	17	15	56
266	25	Female	Outside Jakarta & Banten	5	4	4	5	4	4	3	3	5	5	5	6	5	5	5	5	18	14	21	20	73
267	25	Female	Banten	6	6	5	5	6	5	6	6	5	5	5	4	5	6	6	6	22	23	19	23	87
268	23	Female	Jakarta	6	6	6	6	6	6	6	6	6	6	6	6	6	6	6	6	24	24	24	24	96
269	19	Female	Jakarta	5	2	2	1	2	2	3	2	3	2	1	1	6	6	6	6	10	9	7	24	50
270	21	Female	Outside Jakarta & Banten	6	6	6	6	6	6	6	4	6	5	5	5	5	5	5	5	24	22	21	20	87
271	23	Female	Outside Jakarta & Banten	6	6	6	6	6	6	6	6	6	6	6	6	6	6	6	6	24	24	24	24	96
272	22	Female	Outside Jakarta & Banten	6	6	6	6	6	6	6	6	5	5	5	6	6	6	6	6	24	24	21	24	93
273	19	Male	Outside Jakarta & Banten	2	3	4	2	4	3	4	3	6	6	5	3	4	5	5	5	11	14	20	19	64
274	20	Female	Outside Jakarta & Banten	6	6	6	6	6	6	6	6	6	6	6	6	6	6	6	6	24	24	24	24	96
275	18	Female	Jakarta	6	6	6	6	6	6	6	6	6	6	6	4	6	6	6	6	24	24	22	24	94
276	18	Male	Outside Jakarta & Banten	3	4	4	3	4	4	4	4	4	4	4	4	6	6	6	6	14	16	16	24	70
277	18	Male	Outside Jakarta & Banten	5	5	5	5	5	5	5	5	5	5	5	5	5	5	5	5	20	20	20	20	80
278	18	Male	Outside Jakarta & Banten	5	5	5	5	4	5	4	4	4	4	4	4	4	4	4	5	20	17	16	17	70
279	19	Female	Outside Jakarta & Banten	3	3	3	3	3	3	4	3	2	1	1	2	2	6	5	6	12	13	6	19	50
280	18	Female	Outside Jakarta & Banten	6	6	6	6	5	5	6	5	6	6	6	6	6	6	6	6	24	21	24	24	93
281	18	Male	Outside Jakarta & Banten	1	1	1	1	1	5	6	5	5	3	3	1	1	4	1	1	4	17	12	7	40
282	18	Male	Outside Jakarta & Banten	5	5	5	5	5	5	5	5	6	6	4	5	5	5	5	5	20	20	21	20	81
283	22	Female	Outside Jakarta & Banten	5	5	5	5	5	5	5	5	5	5	5	5	5	5	6	5	20	20	20	21	81
284	22	Female	Outside Jakarta & Banten	6	6	6	6	6	6	6	6	6	6	6	6	6	6	6	6	24	24	24	24	96
285	21	Female	Outside Jakarta & Banten	5	4	5	4	4	5	5	5	4	4	4	4	5	5	5	5	18	19	16	20	73
286	21	Female	Jakarta	4	4	5	5	6	5	6	6	5	5	5	6	4	5	5	5	18	23	21	19	81
287	25	Male	Outside Jakarta & Banten	6	5	4	4	5	4	4	4	4	4	4	4	4	4	4	5	19	17	16	17	69
288	21	Female	Jakarta	5	5	5	5	5	5	5	5	5	5	5	5	5	5	5	5	20	20	20	20	80
289	21	Female	Banten	6	6	6	6	6	6	6	6	6	6	6	6	6	6	6	6	24	24	24	24	96
290	21	Female	Outside Jakarta & Banten	5	5	5	3	2	4	5	5	5	5	4	4	6	6	6	6	18	16	18	24	76
291	19	Female	Jakarta	4	4	3	4	4	3	3	3	2	3	4	3	4	5	5	5	15	13	12	19	59
292	21	Male	Banten	6	6	4	5	5	5	5	4	6	6	5	5	5	6	5	6	21	19	22	22	84
293	22	Female	Banten	6	6	6	6	6	6	6	6	6	6	6	6	6	6	6	6	24	24	24	24	96
294	21	Female	Banten	6	6	5	4	4	5	5	5	6	6	6	6	6	6	6	5	21	19	24	23	87
295	21	Female	Banten	6	4	4	4	5	4	6	5	6	6	6	6	6	6	5	6	18	20	24	23	85
296	22	Female	Banten	5	5	5	4	5	4	5	5	5	4	5	5	5	4	5	5	19	19	19	19	76
297	24	Female	Jakarta	6	6	6	6	6	6	6	6	6	5	5	5	6	6	6	6	24	24	21	24	93
298	23	Female	Banten	6	6	6	6	6	6	6	6	6	6	6	6	6	6	6	6	24	24	24	24	96
299	22	Female	Banten	3	3	4	3	4	3	3	4	3	2	2	3	4	3	3	2	13	14	10	12	49
300	22	Female	Banten	6	5	5	6	6	6	6	6	6	6	6	6	4	5	5	5	22	24	24	19	89
301	24	Female	Banten	6	6	6	6	6	5	6	6	6	6	5	4	6	6	6	6	24	23	21	24	92
302	22	Female	Jakarta	4	4	4	3	5	6	4	5	5	5	5	4	4	4	4	4	15	20	19	16	70
303	22	Female	Banten	6	6	6	5	6	6	6	6	6	5	6	4	6	6	6	5	23	24	21	23	91
304	22	Female	Banten	6	6	6	5	6	6	3	6	4	4	5	6	6	6	6	6	23	21	19	24	87
305	21	Female	Outside Jakarta & Banten	6	6	6	4	6	6	6	6	6	6	6	5	6	6	6	6	22	24	23	24	93
306	22	Female	Banten	6	5	5	5	5	5	5	5	6	6	5	5	5	5	4	4	21	20	22	18	81
307	22	Female	Banten	4	4	6	6	6	6	6	6	6	6	6	6	6	6	6	6	20	24	24	24	92
308	22	Female	Banten	4	4	4	4	4	4	4	5	4	5	5	5	5	5	5	4	16	17	19	19	71
309	21	Female	Outside Jakarta & Banten	5	5	5	5	5	5	5	5	5	5	5	5	5	5	5	5	20	20	20	20	80
310	20	Female	Banten	1	1	1	1	6	6	1	5	5	5	4	1	6	6	6	6	4	18	15	24	61
311	20	Female	Jakarta	5	5	3	4	3	4	3	3	3	4	3	3	3	3	3	3	17	13	13	12	55
312	22	Male	Banten	5	5	5	4	4	4	4	4	6	5	4	4	5	5	5	5	19	16	19	20	74
313	18	Female	Jakarta	5	5	4	4	6	5	5	5	5	5	3	3	3	3	6	6	18	21	16	18	73
314	21	Female	Banten	6	5	5	5	3	5	5	3	2	2	3	5	5	3	5	5	21	16	12	18	67
315	21	Female	Outside Jakarta & Banten	6	6	6	6	5	5	5	5	6	6	6	5	5	5	5	5	24	20	23	20	87
316	21	Female	Banten	5	1	1	2	6	6	3	2	1	1	2	1	4	5	5	6	9	17	5	20	51
317	20	Male	Outside Jakarta & Banten	5	5	5	4	4	4	4	5	5	5	5	5	5	5	4	5	19	17	20	19	75
318	21	Female	Banten	6	6	5	6	6	6	6	6	6	6	6	5	6	6	6	6	23	24	23	24	94
319	22	Female	Jakarta	2	5	3	3	5	5	5	5	5	5	5	5	5	5	5	5	13	20	20	20	73
320	21	Male	Banten	5	5	5	4	4	5	5	4	5	4	4	5	4	4	4	5	19	18	18	17	72
321	24	Female	Jakarta	6	6	5	6	6	6	6	6	6	6	6	3	6	6	6	6	23	24	21	24	92
322	25	Female	Outside Jakarta & Banten	5	6	5	5	6	6	6	6	5	5	6	5	6	6	6	5	21	24	21	23	89
323	21	Male	Outside Jakarta & Banten	5	5	5	5	5	5	5	6	6	6	5	5	5	5	6	6	20	21	22	22	85
324	21	Female	Outside Jakarta & Banten	6	5	4	4	3	5	3	3	3	2	2	2	5	5	5	5	19	14	9	20	62
325	22	Male	Banten	5	5	6	4	4	4	6	4	5	5	5	3	6	5	5	6	20	18	18	22	78
326	24	Female	Banten	6	6	6	6	6	6	6	6	6	6	6	4	6	6	6	6	24	24	22	24	94
327	21	Female	Jakarta	5	5	5	5	4	5	4	4	5	5	5	5	5	5	5	5	20	17	20	20	77
328	20	Male	Banten	6	6	5	6	3	4	3	3	4	4	3	4	6	6	6	6	23	13	15	24	75
329	20	Female	Outside Jakarta & Banten	6	3	3	3	5	4	6	4	5	2	3	1	5	4	6	6	15	19	11	21	66
330	20	Female	Jakarta	6	6	6	6	6	5	6	4	5	6	5	4	5	5	4	5	24	21	20	19	84
331	21	Male	Banten	5	5	5	2	5	5	5	4	2	2	2	2	4	4	5	4	17	19	8	17	61
332	21	Female	Jakarta	6	6	6	6	6	6	6	6	6	6	6	6	6	6	6	6	24	24	24	24	96
333	20	Female	Jakarta	6	6	6	1	6	6	6	6	6	6	2	6	6	6	6	6	19	24	20	24	87
334	19	Female	Banten	6	5	5	5	6	5	5	6	6	6	6	5	6	6	6	6	21	22	23	24	90
335	21	Male	Outside Jakarta & Banten	6	6	6	6	6	6	6	6	6	6	6	6	6	6	6	6	24	24	24	24	96
336	24	Male	Banten	6	6	6	6	4	4	5	5	4	4	4	5	6	6	6	6	24	18	17	24	83
337	22	Male	Banten	6	6	6	6	6	6	6	6	6	6	6	6	6	6	6	6	24	24	24	24	96
338	22	Female	Banten	4	4	4	6	5	5	5	5	6	6	6	5	6	6	6	6	18	20	23	24	85
339	18	Female	Banten	6	5	5	5	5	5	5	5	6	6	6	5	5	5	5	5	21	20	23	20	84
340	21	Male	Outside Jakarta & Banten	6	5	5	5	6	4	4	3	6	6	5	4	5	5	5	5	21	17	21	20	79
341	22	Female	Outside Jakarta & Banten	6	6	3	3	3	3	4	3	6	6	6	6	6	6	6	6	18	13	24	24	79
342	21	Female	Outside Jakarta & Banten	5	5	5	5	6	6	6	6	6	6	6	6	6	6	6	6	20	24	24	24	92
343	19	Female	Banten	5	5	3	5	3	4	5	4	4	4	2	5	5	5	5	5	18	16	15	20	69
344	23	Female	Banten	5	5	3	5	4	4	6	3	4	5	5	5	5	5	5	5	18	17	19	20	74
345	21	Male	Outside Jakarta & Banten	6	5	6	4	5	5	6	5	3	3	2	2	6	6	6	6	21	21	10	24	76
346	20	Male	Outside Jakarta & Banten	6	6	6	5	5	5	5	5	6	5	5	5	5	5	5	5	23	20	21	20	84
347	21	Female	Banten	5	5	5	5	5	5	5	5	5	5	5	5	5	5	5	5	20	20	20	20	80
348	21	Female	Banten	5	5	6	4	4	5	5	5	5	5	5	5	4	5	6	5	20	19	20	20	79
349	22	Female	Banten	6	5	4	6	4	4	4	5	6	6	6	6	6	6	6	5	21	17	24	23	85
350	21	Female	Outside Jakarta & Banten	6	6	6	3	5	6	5	6	6	6	6	6	6	6	6	6	21	22	24	24	91
351	22	Female	Banten	5	6	5	5	6	5	6	5	5	5	5	5	6	6	6	6	21	22	20	24	87
352	25	Female	Jakarta	5	5	5	5	5	4	4	4	5	5	5	5	5	5	5	5	20	17	20	20	77
353	22	Female	Banten	4	3	3	3	5	3	5	5	5	5	5	5	4	4	2	3	13	18	20	13	64
354	19	Female	Outside Jakarta & Banten	6	6	6	6	6	6	6	6	6	6	6	6	6	6	6	6	24	24	24	24	96
355	22	Female	Jakarta	6	6	3	3	3	6	6	6	6	6	6	6	6	6	6	6	18	21	24	24	87
356	22	Female	Jakarta	6	5	5	6	5	5	5	6	5	5	6	5	5	5	5	6	22	21	21	21	85
357	21	Male	Jakarta	6	6	6	6	6	6	6	5	2	2	2	4	5	5	5	5	24	23	10	20	77
358	21	Female	Outside Jakarta & Banten	6	6	6	5	5	5	5	5	4	5	4	5	5	4	5	5	23	20	18	19	80
359	22	Male	Outside Jakarta & Banten	4	4	4	4	6	6	6	5	6	6	6	6	6	6	6	6	16	23	24	24	87
360	25	Female	Outside Jakarta & Banten	6	6	6	6	5	6	5	4	5	5	5	6	5	5	5	6	24	20	21	21	86
361	22	Male	Banten	4	4	4	5	5	3	4	3	5	6	5	6	5	5	6	6	17	15	22	22	76
362	22	Female	Outside Jakarta & Banten	6	6	6	6	6	6	6	6	6	6	6	6	6	6	6	6	24	24	24	24	96
363	21	Female	Banten	6	6	6	6	6	6	6	6	6	6	6	6	6	6	6	6	24	24	24	24	96
364	19	Female	Jakarta	6	6	6	6	6	6	6	6	6	6	6	6	6	6	6	6	24	24	24	24	96
365	21	Female	Jakarta	6	5	5	3	5	5	6	5	6	5	5	4	6	6	6	6	19	21	20	24	84
366	23	Female	Outside Jakarta & Banten	6	6	6	6	6	6	6	6	6	6	6	6	6	6	6	6	24	24	24	24	96
367	23	Female	Banten	6	4	4	4	4	4	4	4	4	4	4	4	4	4	4	4	18	16	16	16	66
368	22	Female	Jakarta	6	6	6	6	6	6	6	6	6	6	6	6	6	6	6	6	24	24	24	24	96
369	21	Female	Banten	6	6	6	6	6	6	6	6	6	6	6	6	6	6	6	6	24	24	24	24	96
370	20	Female	Outside Jakarta & Banten	4	4	4	3	3	3	3	3	5	6	4	2	3	4	4	4	15	12	17	15	59
371	22	Female	Jakarta	6	6	6	6	6	6	6	6	6	6	6	6	6	6	6	6	24	24	24	24	96
372	21	Female	Outside Jakarta & Banten	5	5	5	5	5	5	5	4	5	5	5	5	5	5	5	5	20	19	20	20	79
373	25	Female	Banten	6	6	6	6	6	6	6	6	4	4	5	5	6	6	6	6	24	24	18	24	90
374	21	Female	Outside Jakarta & Banten	4	3	3	3	3	3	3	3	6	6	6	6	3	3	3	3	13	12	24	12	61
375	22	Female	Outside Jakarta & Banten	4	4	4	4	4	4	4	4	4	4	4	4	4	4	4	4	16	16	16	16	64
376	22	Female	Outside Jakarta & Banten	5	4	4	3	4	4	5	4	5	5	4	5	5	4	4	5	16	17	19	18	70
377	23	Female	Outside Jakarta & Banten	5	4	4	4	5	4	6	6	3	3	1	3	6	5	4	4	17	21	10	19	67
378	23	Female	Banten	6	6	5	5	4	6	5	5	5	5	4	5	5	6	6	5	22	20	19	22	83
379	23	Male	Outside Jakarta & Banten	6	5	4	6	5	6	6	4	2	1	3	6	1	4	4	5	21	21	12	14	68
380	25	Female	Outside Jakarta & Banten	6	6	6	6	6	6	6	6	6	6	6	6	6	6	6	5	24	24	24	23	95
381	22	Female	Outside Jakarta & Banten	5	4	3	5	6	5	5	5	5	5	6	6	6	6	6	6	17	21	22	24	84
382	19	Male	Jakarta	6	6	6	6	6	6	3	4	5	6	5	4	5	5	6	6	24	19	20	22	85
383	20	Female	Outside Jakarta & Banten	2	1	1	1	1	1	1	1	1	1	1	1	1	1	1	1	5	4	4	4	17
384	24	Female	Outside Jakarta & Banten	5	5	5	5	5	4	6	4	6	6	5	5	5	5	5	5	20	19	22	20	81
385	22	Female	Outside Jakarta & Banten	5	5	3	2	3	4	4	4	4	4	4	3	4	4	4	4	15	15	15	16	61
386	21	Female	Banten	5	3	3	4	4	4	4	4	4	4	4	4	6	5	6	6	15	16	16	23	70
387	24	Female	Outside Jakarta & Banten	6	6	6	6	6	5	5	6	6	6	6	4	6	6	6	6	24	22	22	24	92
388	22	Female	Banten	6	4	5	3	4	5	3	4	5	5	6	5	5	5	5	5	18	16	21	20	75
389	18	Female	Outside Jakarta & Banten	6	6	6	6	6	6	6	6	6	6	6	6	6	6	6	6	24	24	24	24	96
390	19	Female	Banten	6	6	5	5	5	5	5	5	5	6	5	6	6	5	5	5	22	20	22	21	85
391	22	Female	Outside Jakarta & Banten	5	5	5	4	4	5	5	5	5	5	5	5	5	5	5	5	19	19	20	20	78
392	18	Female	Jakarta	6	6	6	6	6	6	6	6	6	6	6	6	6	6	6	6	24	24	24	24	96
393	18	Female	Outside Jakarta & Banten	6	4	5	5	4	4	4	4	5	5	4	3	3	4	5	4	20	16	17	16	69
394	25	Female	Outside Jakarta & Banten	1	1	1	1	1	1	1	1	1	1	1	1	1	1	1	3	4	4	4	6	18
395	25	Female	Outside Jakarta & Banten	6	5	4	5	5	4	4	4	5	5	5	5	5	5	5	5	20	17	20	20	77
396	18	Female	Banten	4	4	3	4	4	3	3	3	3	4	4	3	3	3	3	4	15	13	14	13	55
397	19	Female	Outside Jakarta & Banten	4	3	2	2	5	5	5	6	5	2	1	2	6	6	6	6	11	21	10	24	66
398	21	Male	Outside Jakarta & Banten	6	4	5	3	6	5	4	6	3	2	4	2	6	6	6	6	18	21	11	24	74
399	25	Female	Outside Jakarta & Banten	6	5	6	4	5	4	5	5	6	6	5	1	5	4	6	5	21	19	18	20	78
400	20	Female	Outside Jakarta & Banten	6	6	6	5	6	5	5	5	6	6	5	5	5	5	5	6	23	21	22	21	87
401	18	Female	Outside Jakarta & Banten	6	6	6	6	6	4	6	5	6	6	6	5	6	6	6	6	24	21	23	24	92
402	22	Female	Outside Jakarta & Banten	6	6	6	6	6	6	6	6	6	6	6	6	6	6	6	6	24	24	24	24	96
403	19	Female	Outside Jakarta & Banten	5	5	5	5	5	5	4	4	6	5	5	4	5	5	6	6	20	18	20	22	80
404	22	Female	Outside Jakarta & Banten	5	2	2	2	4	2	3	2	4	5	2	2	4	4	2	2	11	11	13	12	47
405	19	Female	Jakarta	3	3	4	3	4	5	3	4	5	5	4	5	5	6	5	4	13	16	19	20	68
406	21	Male	Jakarta	6	6	6	4	6	4	6	6	4	5	6	6	6	6	6	6	22	22	21	24	89
407	25	Female	Jakarta	5	4	4	4	2	1	1	1	5	4	4	1	2	6	6	6	17	5	14	20	56
408	22	Female	Outside Jakarta & Banten	6	6	6	6	6	6	6	5	6	6	6	6	6	6	6	6	24	23	24	24	95
409	21	Female	Outside Jakarta & Banten	6	6	6	6	6	6	6	6	6	6	6	4	6	6	6	6	24	24	22	24	94
410	20	Female	Jakarta	6	6	6	5	5	5	5	5	6	6	6	1	6	6	6	6	23	20	19	24	86
411	19	Female	Outside Jakarta & Banten	6	6	6	6	5	6	6	6	6	6	6	6	5	6	5	5	24	23	24	21	92
412	25	Female	Outside Jakarta & Banten	6	6	6	6	6	6	6	6	5	5	6	5	5	5	5	6	24	24	21	21	90
413	21	Male	Outside Jakarta & Banten	1	1	1	1	1	1	1	1	1	1	1	1	1	1	1	1	4	4	4	4	16
414	22	Female	Outside Jakarta & Banten	5	4	4	4	5	5	4	4	4	4	4	4	4	4	4	4	17	18	16	16	67
415	21	Male	Jakarta	6	5	4	5	6	5	6	3	4	6	3	6	5	5	5	6	20	20	19	21	80
416	21	Female	Jakarta	6	6	6	6	6	6	6	6	6	6	6	6	6	6	6	6	24	24	24	24	96
417	20	Male	Outside Jakarta & Banten	6	6	6	6	6	6	6	6	6	6	6	6	6	6	6	6	24	24	24	24	96
418	24	Female	Outside Jakarta & Banten	6	5	5	5	5	6	6	4	4	5	5	5	6	6	6	6	21	21	19	24	85
419	20	Female	Banten	6	6	6	6	6	6	6	6	6	6	6	6	6	6	6	6	24	24	24	24	96
420	18	Female	Jakarta	6	6	6	6	6	6	6	6	6	6	6	6	6	6	6	6	24	24	24	24	96
421	18	Female	Outside Jakarta & Banten	5	4	4	4	5	5	4	4	5	4	5	5	5	5	5	5	17	18	19	20	74
422	22	Female	Outside Jakarta & Banten	6	6	6	6	6	6	5	6	6	4	5	6	6	6	6	6	24	23	21	24	92
423	25	Male	Outside Jakarta & Banten	5	4	6	5	5	4	5	5	2	2	4	3	6	4	6	6	20	19	11	22	72
424	21	Female	Outside Jakarta & Banten	6	4	6	5	6	4	5	5	6	6	6	3	6	6	6	6	21	20	21	24	86
425	19	Female	Outside Jakarta & Banten	6	5	5	6	6	6	6	6	6	6	6	3	6	6	6	6	22	24	21	24	91
426	22	Male	Jakarta	1	1	1	1	6	5	5	5	1	1	1	1	1	1	6	6	4	21	4	14	43
427	24	Female	Outside Jakarta & Banten	6	6	6	6	6	5	6	6	4	4	5	6	6	6	6	6	24	23	19	24	90
428	21	Female	Jakarta	5	6	5	4	4	5	4	4	5	4	4	4	4	3	3	4	20	17	17	14	68
429	22	Female	Jakarta	6	6	6	6	6	5	6	6	5	5	5	6	6	6	6	6	24	23	21	24	92
430	22	Female	Outside Jakarta & Banten	6	6	6	6	6	6	6	6	6	6	6	6	6	6	6	6	24	24	24	24	96
431	22	Female	Outside Jakarta & Banten	6	6	6	6	6	6	6	6	6	6	6	6	6	6	6	6	24	24	24	24	96
432	22	Female	Outside Jakarta & Banten	5	3	3	3	4	3	4	5	5	6	3	3	5	3	3	3	14	16	17	14	61
433	21	Female	Outside Jakarta & Banten	6	6	6	1	2	6	2	3	2	4	3	1	6	6	6	6	19	13	10	24	66
434	18	Female	Jakarta	6	6	6	6	6	6	6	6	6	6	6	6	6	6	6	6	24	24	24	24	96
435	22	Male	Jakarta	6	6	5	4	5	6	5	5	5	6	5	6	6	6	6	6	21	21	22	24	88
436	25	Female	Outside Jakarta & Banten	5	5	5	5	5	5	6	5	5	5	5	4	5	5	5	5	20	21	19	20	80
437	23	Male	Banten	6	6	6	6	6	6	6	6	6	6	6	6	6	6	6	6	24	24	24	24	96
438	21	Female	Outside Jakarta & Banten	6	5	5	5	5	5	5	5	5	5	5	5	5	5	6	6	21	20	20	22	83
439	18	Female	Outside Jakarta & Banten	6	4	6	2	2	2	5	1	1	2	2	1	1	1	1	6	18	10	6	9	43
440	19	Female	Outside Jakarta & Banten	4	4	3	2	4	4	6	6	5	5	5	5	5	5	5	6	13	20	20	21	74
441	23	Female	Outside Jakarta & Banten	6	5	5	5	4	5	5	5	5	5	6	6	5	6	6	6	21	19	22	23	85
442	22	Female	Outside Jakarta & Banten	6	5	5	5	6	6	6	6	6	6	5	5	6	6	6	6	21	24	22	24	91
443	24	Male	Outside Jakarta & Banten	5	5	5	5	5	4	5	5	4	4	4	4	5	5	5	5	20	19	16	20	75
444	21	Female	Outside Jakarta & Banten	5	4	5	5	5	5	5	5	5	3	4	4	5	5	5	5	19	20	16	20	75
445	21	Female	Outside Jakarta & Banten	4	4	4	2	6	5	5	4	6	4	1	1	1	1	1	2	14	20	12	5	51
446	21	Female	Outside Jakarta & Banten	5	5	5	5	5	5	5	5	5	6	5	5	5	5	5	5	20	20	21	20	81
447	21	Female	Banten	6	6	6	6	6	6	6	6	6	6	6	5	6	6	6	6	24	24	23	24	95
448	19	Male	Outside Jakarta & Banten	4	2	4	3	2	2	6	4	6	6	1	2	5	6	6	6	13	14	15	23	65
449	23	Male	Outside Jakarta & Banten	6	6	6	6	6	6	6	6	6	6	1	6	6	6	6	2	24	24	19	20	87
450	23	Female	Outside Jakarta & Banten	4	4	5	4	4	5	5	4	4	5	4	5	5	5	5	4	17	18	18	19	72
451	19	Female	Jakarta	6	6	6	6	6	6	6	6	6	4	6	6	6	6	6	6	24	24	22	24	94
452	22	Male	Jakarta	6	6	4	3	5	6	5	4	5	5	4	4	4	4	4	5	19	20	18	17	74
453	22	Female	Jakarta	6	5	5	5	5	6	6	6	6	6	5	5	6	6	6	5	21	23	22	23	89
454	20	Female	Outside Jakarta & Banten	6	6	6	4	6	5	6	3	6	6	6	4	6	6	6	6	22	20	22	24	88
455	23	Female	Outside Jakarta & Banten	6	6	6	5	6	6	6	6	5	5	5	5	6	6	6	6	23	24	20	24	91
456	21	Female	Jakarta	5	5	5	5	5	4	4	4	5	5	5	3	5	5	5	5	20	17	18	20	75
457	21	Female	Outside Jakarta & Banten	6	5	6	5	5	5	6	5	6	6	6	5	6	6	6	5	22	21	23	23	89
458	22	Female	Outside Jakarta & Banten	6	6	6	5	5	6	5	6	6	6	5	6	6	6	6	6	23	22	23	24	92
459	22	Female	Outside Jakarta & Banten	3	2	1	1	1	1	1	1	4	4	4	4	1	1	1	1	7	4	16	4	31
460	18	Female	Banten	6	6	6	6	5	6	6	6	6	6	6	4	6	6	6	6	24	23	22	24	93
461	20	Female	Outside Jakarta & Banten	4	3	3	3	3	3	3	3	5	5	5	5	4	4	4	4	13	12	20	16	61
462	22	Female	Jakarta	5	5	5	5	5	5	5	5	3	3	3	3	5	3	3	3	20	20	12	14	66
463	20	Female	Outside Jakarta & Banten	6	6	6	6	5	4	4	5	4	6	6	5	5	6	5	5	24	18	21	21	84
464	20	Female	Outside Jakarta & Banten	6	5	6	4	6	6	6	6	3	5	6	6	6	6	6	6	21	24	20	24	89
465	23	Male	Outside Jakarta & Banten	2	2	2	2	3	2	2	2	3	4	2	2	2	2	2	2	8	9	11	8	36
466	21	Female	Outside Jakarta & Banten	2	3	3	3	4	3	3	3	4	3	5	4	3	4	6	6	11	13	16	19	59
467	19	Female	Outside Jakarta & Banten	6	6	6	4	6	5	6	5	6	6	6	4	6	6	6	6	22	22	22	24	90
468	24	Female	Outside Jakarta & Banten	5	5	3	4	4	3	3	3	3	3	3	4	4	4	4	4	17	13	13	16	59
469	21	Female	Banten	6	5	5	5	5	5	5	6	5	5	5	4	5	5	5	5	21	21	19	20	81
470	23	Female	Outside Jakarta & Banten	2	2	2	2	5	2	2	2	2	1	2	2	5	6	6	6	8	11	7	23	49
471	21	Female	Banten	6	6	6	6	6	6	6	6	6	6	6	6	6	6	6	6	24	24	24	24	96
472	21	Female	Jakarta	5	5	3	4	3	4	3	4	5	5	5	5	5	5	3	4	17	14	20	17	68
473	22	Female	Outside Jakarta & Banten	6	5	5	5	5	5	5	6	5	5	4	5	5	4	5	5	21	21	19	19	80
474	22	Female	Jakarta	6	5	4	5	3	3	3	4	5	5	2	4	6	4	6	5	20	13	16	21	70
475	18	Female	Outside Jakarta & Banten	6	5	4	4	4	4	3	3	4	6	5	5	6	6	5	5	19	14	20	22	75
476	18	Male	Banten	5	5	5	5	5	5	5	5	5	5	5	5	5	5	5	5	20	20	20	20	80
477	25	Female	Outside Jakarta & Banten	6	6	6	6	6	5	5	4	6	6	6	6	4	4	4	4	24	20	24	16	84
478	18	Male	Outside Jakarta & Banten	6	5	4	5	6	6	6	6	5	5	3	4	5	4	5	6	20	24	17	20	81
479	23	Female	Outside Jakarta & Banten	6	6	6	6	6	6	6	6	6	6	5	5	6	6	6	6	24	24	22	24	94
480	19	Female	Outside Jakarta & Banten	6	6	4	4	4	3	5	3	5	4	3	4	4	6	4	3	20	15	16	17	68
481	19	Female	Banten	6	5	6	5	6	5	6	5	5	5	5	5	6	5	5	6	22	22	20	22	86
482	20	Female	Jakarta	6	6	6	6	6	6	6	6	6	6	6	6	6	6	6	6	24	24	24	24	96
483	19	Female	Outside Jakarta & Banten	5	5	5	5	6	5	4	5	6	6	6	5	5	5	6	5	20	20	23	21	84
484	21	Female	Outside Jakarta & Banten	1	1	1	2	1	1	2	1	1	1	1	1	1	1	1	1	5	5	4	4	18
485	21	Female	Jakarta	6	6	6	6	6	6	5	5	4	5	6	5	5	5	4	4	24	22	20	18	84
486	22	Female	Banten	6	6	5	6	6	6	6	6	6	5	6	6	6	6	6	6	23	24	23	24	94
487	22	Female	Outside Jakarta & Banten	6	6	6	6	6	6	6	6	6	6	6	6	6	6	6	6	24	24	24	24	96
488	22	Female	Outside Jakarta & Banten	1	1	1	1	1	1	1	1	2	1	1	1	1	1	1	1	4	4	5	4	17
489	21	Female	Jakarta	6	6	6	6	6	6	5	5	6	6	6	5	5	5	5	5	24	22	23	20	89
490	22	Female	Outside Jakarta & Banten	6	4	4	5	6	5	5	3	4	6	5	6	3	4	4	4	19	19	21	15	74
491	21	Female	Banten	6	6	6	6	6	6	5	5	6	6	6	5	6	5	6	6	24	22	23	23	92
492	23	Female	Outside Jakarta & Banten	6	6	6	6	6	6	6	6	6	6	6	6	6	6	6	6	24	24	24	24	96
493	19	Female	Banten	6	6	6	6	6	6	6	6	6	6	6	6	6	6	6	6	24	24	24	24	96
494	20	Female	Outside Jakarta & Banten	6	6	6	6	6	6	6	6	6	6	6	6	6	6	6	6	24	24	24	24	96
495	23	Female	Banten	6	6	5	5	5	6	6	6	5	4	5	5	6	5	5	6	22	23	19	22	86
496	21	Female	Outside Jakarta & Banten	4	3	5	4	6	4	3	1	3	3	1	6	3	5	1	2	16	14	13	11	54
497	20	Female	Outside Jakarta & Banten	6	6	6	6	6	6	6	6	6	6	6	6	6	6	6	6	24	24	24	24	96
498	21	Female	Banten	6	6	5	5	5	5	5	5	5	5	5	5	5	5	5	5	22	20	20	20	82
499	23	Female	Outside Jakarta & Banten	2	2	3	3	4	4	4	4	4	4	4	3	4	4	5	5	10	16	15	18	59
500	23	Female	Outside Jakarta & Banten	6	1	1	1	1	4	4	1	1	1	1	3	2	2	2	2	9	10	6	8	33
501	19	Female	Jakarta	6	6	6	6	6	6	6	6	6	6	6	6	6	6	6	6	24	24	24	24	96
502	19	Male	Outside Jakarta & Banten	6	6	6	6	6	6	6	6	4	3	5	5	6	6	6	6	24	24	17	24	89
503	23	Female	Jakarta	6	6	6	6	6	6	6	6	6	6	6	6	6	6	6	6	24	24	24	24	96
504	22	Female	Outside Jakarta & Banten	6	5	4	5	4	4	6	5	6	6	6	6	6	6	6	6	20	19	24	24	87
505	21	Female	Outside Jakarta & Banten	5	5	3	4	5	4	5	4	3	3	4	4	5	4	4	4	17	18	14	17	66
506	22	Female	Banten	6	6	6	5	6	6	5	6	5	5	4	4	6	5	6	6	23	23	18	23	87
507	20	Female	Outside Jakarta & Banten	6	6	6	5	5	6	6	5	6	5	5	5	5	5	5	6	23	22	21	21	87
508	24	Female	Outside Jakarta & Banten	6	2	2	2	6	6	6	6	6	6	6	6	6	6	6	6	12	24	24	24	84
509	22	Female	Outside Jakarta & Banten	5	4	4	4	1	2	3	4	6	6	6	5	2	5	4	4	17	10	23	15	65
510	20	Female	Outside Jakarta & Banten	4	3	3	3	3	3	3	3	5	3	3	4	4	4	4	2	13	12	15	14	54
511	22	Female	Outside Jakarta & Banten	6	6	6	6	6	4	5	5	4	6	4	4	6	6	6	4	24	20	18	22	84
512	24	Female	Outside Jakarta & Banten	1	1	1	1	1	1	1	1	1	1	1	1	1	1	1	1	4	4	4	4	16
513	21	Female	Outside Jakarta & Banten	5	5	6	5	5	5	5	5	6	5	6	4	5	4	5	5	21	20	21	19	81
514	23	Female	Outside Jakarta & Banten	5	5	5	5	5	5	5	5	5	5	5	5	5	5	6	6	20	20	20	22	82
515	23	Female	Outside Jakarta & Banten	5	4	4	3	3	3	3	3	5	5	5	3	5	4	5	5	16	12	18	19	65
516	21	Female	Outside Jakarta & Banten	6	5	5	5	4	5	5	5	4	5	5	6	6	6	6	6	21	19	20	24	84
517	22	Female	Jakarta	6	6	5	4	6	6	6	6	5	6	6	6	6	6	6	5	21	24	23	23	91
518	24	Female	Banten	6	5	5	4	3	3	2	6	3	3	3	4	3	5	4	4	20	14	13	16	63
519	21	Female	Jakarta	5	5	5	5	5	5	5	5	5	6	6	5	5	5	5	5	20	20	22	20	82
520	19	Female	Jakarta	6	6	6	6	6	6	6	6	6	6	6	6	6	6	6	6	24	24	24	24	96
521	18	Female	Jakarta	6	4	6	4	6	6	6	4	4	5	4	3	6	6	6	6	20	22	16	24	82
522	23	Female	Outside Jakarta & Banten	6	5	5	4	5	4	4	4	4	6	4	4	5	5	5	5	20	17	18	20	75
523	22	Female	Outside Jakarta & Banten	5	5	5	6	6	5	5	6	6	6	6	6	6	5	6	6	21	22	24	23	90
524	19	Female	Jakarta	5	5	5	5	5	4	5	2	3	3	3	3	4	4	5	6	20	16	12	19	67
525	18	Female	Jakarta	6	6	6	6	6	6	6	6	6	6	6	6	6	6	6	6	24	24	24	24	96
526	20	Female	Banten	6	6	6	6	4	6	6	6	6	6	6	6	4	4	4	6	24	22	24	18	88
527	22	Female	Outside Jakarta & Banten	5	5	5	5	4	4	3	4	6	6	3	6	5	5	4	4	20	15	21	18	74
528	24	Female	Outside Jakarta & Banten	5	5	5	5	5	5	5	6	6	6	6	6	6	6	6	6	20	21	24	24	89
529	18	Female	Jakarta	1	1	1	1	1	1	1	2	2	1	1	1	3	4	2	3	4	5	5	12	26
530	21	Female	Jakarta	5	4	4	4	6	6	6	5	6	6	6	6	6	6	5	6	17	23	24	23	87
531	22	Female	Jakarta	6	4	6	4	6	6	6	6	4	6	3	6	6	5	6	6	20	24	19	23	86
532	24	Female	Outside Jakarta & Banten	6	6	6	6	6	6	6	6	6	3	4	2	6	6	6	6	24	24	15	24	87
533	19	Female	Jakarta	6	6	6	6	5	6	5	5	6	4	5	2	6	6	6	6	24	21	17	24	86
534	19	Female	Jakarta	5	6	5	4	6	6	6	6	6	6	6	5	6	6	6	6	20	24	23	24	91
535	18	Female	Banten	1	1	2	1	5	4	4	3	1	1	1	3	4	4	4	5	5	16	6	17	44
536	19	Female	Jakarta	6	6	6	6	6	6	6	6	6	6	6	6	6	6	6	6	24	24	24	24	96
537	18	Female	Banten	6	5	6	6	6	6	6	6	6	6	6	6	6	6	6	6	23	24	24	24	95
538	22	Female	Outside Jakarta & Banten	6	6	5	6	5	5	6	6	6	6	6	6	6	6	6	6	23	22	24	24	93
539	20	Female	Jakarta	6	6	6	6	6	6	6	6	6	5	5	6	6	6	6	6	24	24	22	24	94
540	23	Female	Outside Jakarta & Banten	6	5	5	4	5	6	5	6	5	6	4	4	3	1	1	1	20	22	19	6	67
541	20	Female	Banten	1	1	1	1	1	1	1	1	1	1	1	1	1	1	1	1	4	4	4	4	16
542	24	Female	Outside Jakarta & Banten	6	5	4	4	4	4	4	4	6	5	3	3	6	6	5	5	19	16	17	22	74
543	18	Female	Outside Jakarta & Banten	3	3	3	3	3	3	3	3	3	4	3	4	3	3	3	3	12	12	14	12	50
544	19	Male	Jakarta	4	5	5	5	5	3	4	4	5	5	4	5	5	4	5	4	19	16	19	18	72
545	19	Female	Jakarta	5	5	5	4	5	5	4	5	4	5	5	3	6	6	6	6	19	19	17	24	79
546	25	Female	Outside Jakarta & Banten	6	6	6	4	5	5	5	4	5	5	5	3	5	6	6	4	22	19	18	21	80
547	19	Male	Outside Jakarta & Banten	6	5	5	6	6	6	5	6	3	1	1	4	6	6	6	6	22	23	9	24	78
548	22	Female	Jakarta	6	6	6	6	6	6	6	6	6	6	6	6	6	6	6	6	24	24	24	24	96
549	19	Female	Jakarta	5	5	5	5	6	5	5	5	6	6	5	5	6	6	6	6	20	21	22	24	87
550	22	Male	Banten	6	6	6	6	6	6	6	6	6	6	6	6	6	6	6	6	24	24	24	24	96
551	25	Female	Outside Jakarta & Banten	6	6	6	6	6	6	6	6	6	6	4	4	5	5	6	6	24	24	20	22	90
552	22	Female	Banten	6	4	6	4	4	4	5	4	6	5	6	6	6	6	6	6	20	17	23	24	84
553	18	Female	Jakarta	6	6	6	6	6	6	5	5	5	6	6	6	6	6	6	6	24	22	23	24	93
554	19	Female	Jakarta	6	6	5	5	5	6	4	4	6	6	6	6	6	6	6	6	22	19	24	24	89
555	21	Male	Jakarta	6	6	6	6	4	6	6	6	6	6	5	4	6	6	6	6	24	22	21	24	91
556	22	Female	Jakarta	5	5	5	5	4	5	5	5	6	6	4	3	4	5	5	5	20	19	19	19	77
557	23	Female	Jakarta	6	6	6	6	6	6	6	6	6	6	6	6	6	6	6	6	24	24	24	24	96
558	24	Male	Banten	4	4	4	4	6	6	6	6	4	4	4	4	6	6	6	6	16	24	16	24	80
559	19	Female	Outside Jakarta & Banten	6	6	6	6	6	6	5	6	6	6	5	5	6	6	6	6	24	23	22	24	93
560	19	Male	Jakarta	6	6	3	4	4	5	4	6	6	6	6	5	6	6	5	6	19	19	23	23	84
561	18	Female	Jakarta	6	6	6	6	4	5	4	5	6	6	5	5	5	6	4	4	24	18	22	19	83
562	19	Female	Jakarta	6	6	6	6	6	6	5	6	6	6	6	6	6	6	6	6	24	23	24	24	95
563	20	Female	Jakarta	5	5	4	5	4	4	4	4	3	3	3	2	1	3	6	6	19	16	11	16	62
564	18	Female	Outside Jakarta & Banten	6	5	5	4	6	6	6	4	4	3	3	2	5	5	6	6	20	22	12	22	76
565	19	Female	Outside Jakarta & Banten	6	6	6	6	6	6	6	6	6	6	6	6	6	6	6	6	24	24	24	24	96
566	23	Female	Banten	6	6	6	6	6	5	6	6	6	6	4	4	6	6	6	6	24	23	20	24	91
567	24	Female	Jakarta	5	5	5	3	5	5	5	5	5	5	6	6	5	5	5	4	18	20	22	19	79
568	20	Female	Outside Jakarta & Banten	4	5	4	3	3	3	3	4	4	5	3	3	4	2	3	3	16	13	15	12	56
569	21	Female	Jakarta	6	6	6	5	6	6	5	5	6	6	6	6	6	6	6	6	23	22	24	24	93
570	18	Female	Jakarta	4	4	3	3	4	4	4	4	4	4	4	3	4	5	5	5	14	16	15	19	64
571	21	Female	Banten	5	4	5	5	6	6	5	6	4	5	5	4	6	5	5	6	19	23	18	22	82
572	19	Female	Jakarta	6	6	6	6	5	5	5	4	5	5	3	5	6	6	6	6	24	19	18	24	85
573	18	Male	Jakarta	6	6	6	5	6	6	6	6	3	2	4	1	6	6	6	6	23	24	10	24	81
574	22	Female	Outside Jakarta & Banten	5	5	6	5	6	6	6	6	6	5	6	3	6	6	6	6	21	24	20	24	89
575	24	Female	Outside Jakarta & Banten	6	6	4	6	6	6	6	6	6	6	6	6	6	6	6	6	22	24	24	24	94
576	20	Female	Jakarta	6	6	5	4	5	6	5	6	6	6	6	6	6	6	6	5	21	22	24	23	90
577	21	Female	Jakarta	6	6	6	6	6	6	6	6	5	5	5	5	6	6	6	6	24	24	20	24	92
578	18	Female	Outside Jakarta & Banten	6	6	4	6	5	6	6	6	6	6	6	6	6	6	6	6	22	23	24	24	93
579	22	Female	Banten	6	3	3	3	3	4	3	3	4	4	3	4	5	3	3	3	15	13	15	14	57
580	19	Female	Jakarta	6	6	6	5	6	6	6	6	6	6	5	6	6	6	6	6	23	24	23	24	94
581	19	Female	Banten	5	5	5	5	5	5	5	4	2	2	1	1	5	5	5	3	20	19	6	18	63
582	19	Female	Banten	5	4	4	4	3	3	4	3	5	4	4	3	4	4	4	5	17	13	16	17	63
583	21	Female	Banten	6	5	3	4	5	5	5	4	6	6	4	5	4	4	4	5	18	19	21	17	75
584	18	Female	Jakarta	6	5	5	4	6	6	5	5	5	5	3	4	5	5	5	5	20	22	17	20	79
585	22	Female	Outside Jakarta & Banten	6	4	5	3	6	4	6	3	5	5	5	6	6	6	6	6	18	19	21	24	82
586	19	Female	Jakarta	6	6	6	6	6	6	6	6	6	6	6	6	6	6	6	6	24	24	24	24	96
587	22	Female	Banten	6	5	5	4	6	5	5	5	5	6	5	6	6	6	6	6	20	21	22	24	87
588	21	Female	Jakarta	5	4	4	4	4	3	4	3	3	4	3	4	5	5	5	5	17	14	14	20	65
589	21	Male	Jakarta	1	1	3	3	6	6	6	6	3	2	2	4	6	6	6	6	8	24	11	24	67
590	19	Female	Outside Jakarta & Banten	6	6	6	6	6	6	6	6	6	6	6	4	6	6	6	6	24	24	22	24	94
591	21	Female	Outside Jakarta & Banten	6	5	5	5	5	6	5	5	6	6	6	4	5	5	5	5	21	21	22	20	84
592	19	Female	Jakarta	6	5	6	5	6	6	6	6	6	6	6	6	6	6	6	6	22	24	24	24	94
593	20	Female	Outside Jakarta & Banten	6	6	6	6	6	6	6	6	6	6	6	5	6	6	5	5	24	24	23	22	93
594	22	Male	Jakarta	1	3	2	1	6	3	3	1	6	6	1	1	6	6	6	6	7	13	14	24	58
595	21	Female	Jakarta	5	6	6	6	5	5	5	5	6	6	6	6	6	6	6	6	23	20	24	24	91
596	21	Male	Jakarta	5	5	5	5	5	5	5	5	5	5	5	5	5	5	6	6	20	20	20	22	82
597	21	Female	Outside Jakarta & Banten	6	6	6	6	6	6	6	6	6	6	6	6	5	6	6	6	24	24	24	23	95
598	24	Male	Outside Jakarta & Banten	6	6	6	6	6	6	6	6	6	6	6	6	6	6	6	6	24	24	24	24	96
599	22	Female	Jakarta	4	4	4	3	5	4	4	4	4	4	4	3	4	4	4	5	15	17	15	17	64
600	21	Female	Banten	6	6	5	4	4	4	4	4	4	5	5	5	5	5	5	5	21	16	19	20	76
601	22	Female	Outside Jakarta & Banten	6	6	6	6	6	6	5	3	6	6	6	6	6	6	6	6	24	20	24	24	92
602	18	Female	Jakarta	5	5	4	3	5	5	5	5	5	5	5	5	5	5	5	5	17	20	20	20	77
603	22	Female	Jakarta	3	3	3	3	3	3	3	3	3	3	3	4	5	3	3	3	12	12	13	14	51
604	22	Female	Jakarta	4	4	4	3	4	4	5	4	5	4	5	4	6	6	6	6	15	17	18	24	74
605	22	Male	Banten	6	6	6	4	4	6	6	6	6	6	6	6	6	6	6	6	22	22	24	24	92
606	20	Male	Outside Jakarta & Banten	6	6	6	6	6	6	6	4	6	6	6	4	4	5	4	4	24	22	22	17	85
607	21	Female	Jakarta	6	6	6	6	6	6	6	6	6	6	6	6	6	6	6	6	24	24	24	24	96
608	21	Male	Banten	5	4	3	4	3	3	4	3	5	4	4	3	5	5	5	5	16	13	16	20	65
609	20	Male	Jakarta	6	5	6	2	5	5	5	6	1	4	2	5	5	6	6	6	19	21	12	23	75
610	21	Female	Banten	6	6	6	6	6	6	6	5	5	6	6	6	6	6	6	6	24	23	23	24	94
611	19	Female	Banten	6	6	6	6	6	6	6	6	6	6	6	6	6	6	6	6	24	24	24	24	96
612	19	Female	Jakarta	4	3	3	3	4	2	4	3	4	4	4	5	6	6	5	5	13	13	17	22	65
613	22	Male	Outside Jakarta & Banten	6	6	5	6	5	6	5	5	6	6	5	4	6	6	6	6	23	21	21	24	89
614	18	Female	Banten	5	5	5	4	6	5	4	3	5	4	2	5	6	6	4	5	19	18	16	21	74
615	21	Male	Jakarta	5	5	6	4	6	5	5	5	4	3	4	4	5	5	5	5	20	21	15	20	76
616	19	Male	Banten	6	5	6	6	5	6	4	4	5	5	3	5	6	6	6	5	23	19	18	23	83
617	22	Female	Outside Jakarta & Banten	5	2	2	2	2	3	2	2	4	2	4	3	2	2	5	5	11	9	13	14	47
618	19	Male	Banten	6	4	5	4	6	4	3	4	6	5	5	5	6	6	6	6	19	17	21	24	81
619	19	Female	Banten	5	5	4	4	4	4	4	4	4	4	4	4	4	4	4	4	18	16	16	16	66
620	19	Female	Outside Jakarta & Banten	6	6	5	4	4	5	5	5	4	5	6	5	6	6	6	6	21	19	20	24	84
621	18	Female	Outside Jakarta & Banten	6	5	4	5	5	5	6	6	5	4	4	4	5	3	4	6	20	22	17	18	77
622	22	Male	Jakarta	6	1	1	1	4	1	4	5	3	3	3	4	3	3	3	4	9	14	13	13	49
623	19	Female	Outside Jakarta & Banten	6	6	5	6	6	5	5	6	6	6	6	5	6	5	6	6	23	22	23	23	91
624	19	Female	Banten	6	6	6	6	6	6	6	6	1	1	1	1	4	1	2	3	24	24	4	10	62
625	21	Female	Jakarta	6	6	6	6	6	6	5	3	5	4	4	4	6	6	4	5	24	20	17	21	82
626	21	Female	Outside Jakarta & Banten	6	3	3	3	2	3	2	2	3	5	3	2	5	6	6	6	15	9	13	23	60
627	21	Female	Jakarta	6	5	5	5	5	5	6	5	6	6	5	5	5	5	5	5	21	21	22	20	84
628	21	Male	Jakarta	6	6	6	6	6	6	6	6	6	6	4	5	6	6	6	6	24	24	21	24	93
629	19	Female	Banten	4	5	5	4	5	5	6	4	4	5	5	6	6	6	6	6	18	20	20	24	82
630	21	Male	Jakarta	6	3	6	1	3	3	6	3	6	1	6	6	1	1	1	1	16	15	19	4	54
631	21	Male	Jakarta	6	4	4	6	1	5	5	3	5	4	4	5	6	6	6	6	20	14	18	24	76
632	22	Male	Jakarta	6	4	4	3	4	4	5	4	4	3	3	4	6	5	6	5	17	17	14	22	70
633	21	Female	Jakarta	3	3	5	4	6	4	4	6	5	5	3	4	6	6	6	6	15	20	17	24	76
634	23	Female	Jakarta	6	6	6	6	5	4	6	5	6	6	6	6	5	5	5	5	24	20	24	20	88
635	25	Female	Jakarta	5	4	4	6	5	5	5	5	4	5	5	4	5	5	4	5	19	20	18	19	76
636	20	Male	Jakarta	5	5	5	5	5	5	5	5	5	5	3	5	5	5	5	5	20	20	18	20	78
637	19	Female	Outside Jakarta & Banten	5	3	5	4	4	4	3	4	4	4	5	5	5	6	6	5	17	15	18	22	72
638	18	Female	Outside Jakarta & Banten	6	6	6	6	6	5	5	6	6	6	5	5	6	6	6	6	24	22	22	24	92
639	24	Female	Outside Jakarta & Banten	6	6	6	5	5	5	5	5	5	6	5	5	6	5	6	5	23	20	21	22	86
640	21	Female	Outside Jakarta & Banten	6	6	6	6	6	6	6	6	6	6	6	6	6	6	6	6	24	24	24	24	96
641	20	Female	Banten	6	6	4	5	4	2	4	4	6	6	4	2	6	6	6	5	21	14	18	23	76
642	20	Female	Banten	5	4	6	4	5	4	3	5	4	5	5	5	6	6	6	6	19	17	19	24	79
643	24	Male	Outside Jakarta & Banten	6	6	3	6	3	4	5	4	6	6	4	5	6	3	6	6	21	16	21	21	79
644	22	Male	Jakarta	4	5	5	5	6	6	6	6	6	6	6	6	6	6	6	6	19	24	24	24	91
645	22	Female	Outside Jakarta & Banten	6	5	5	5	6	6	6	6	6	6	6	6	6	6	6	6	21	24	24	24	93
646	19	Female	Jakarta	4	4	4	4	4	4	4	4	4	4	4	4	4	4	4	4	16	16	16	16	64
647	23	Female	Outside Jakarta & Banten	6	4	4	3	5	4	4	4	5	5	5	6	5	5	6	6	17	17	21	22	77
648	20	Male	Jakarta	4	5	3	4	6	4	5	4	6	3	4	3	5	6	4	5	16	19	16	20	71
649	21	Female	Jakarta	5	5	6	6	6	5	5	5	5	5	4	5	5	4	5	5	22	21	19	19	81
650	20	Female	Outside Jakarta & Banten	6	6	6	6	6	6	6	6	6	6	6	6	6	6	6	6	24	24	24	24	96
651	22	Female	Outside Jakarta & Banten	6	6	6	6	6	6	5	4	6	6	6	4	5	6	6	6	24	21	22	23	90
652	18	Female	Outside Jakarta & Banten	4	4	4	4	4	4	4	4	4	4	4	4	5	4	4	4	16	16	16	17	65
653	23	Female	Banten	5	5	5	5	5	5	5	5	5	6	4	4	5	4	5	5	20	20	19	19	78
654	20	Male	Jakarta	5	5	5	5	5	5	5	5	5	5	5	6	6	6	6	6	20	20	21	24	85
655	18	Female	Outside Jakarta & Banten	6	6	6	6	6	4	6	6	6	4	5	1	6	6	6	6	24	22	16	24	86
656	23	Male	Outside Jakarta & Banten	6	6	6	6	6	6	6	6	6	5	6	6	6	6	6	6	24	24	23	24	95
657	21	Female	Outside Jakarta & Banten	6	6	6	6	6	6	6	6	6	6	6	6	6	6	6	6	24	24	24	24	96
658	20	Male	Jakarta	6	6	6	6	6	6	6	6	5	5	5	5	6	6	6	6	24	24	20	24	92

## Sheet: Abbreviations
CWS	Celebrity Worship
ES	Entertainment-social
IP	Intense-personal
BP	Borderline-pathological
DL	Digital Literacy
SF	To effectively search and find the necessary information
PC	To protect oneself from malicious and redundant content
VI	To verify and critically evaluate information using alternative sources of information
PU	To adequately perceive information and effectively use it
CD	To effectively and correctly disseminate information
SS	Specific skills, ability to use new media, use internet-services and technical devices
NA	Nostalgia
PA	Positive affect
SR	Self-regard
SC	Social connectedness
ML	Meaning in life

## Sheet: CFA-CWS
Standardized values presented												t values presented

## Sheet: CFA-DL
Standardized values presented												t values presented

## Sheet: CFA-NA
Standardized values presented												t values presented

## Sheet: Covariance Matrices
Celebrity Worship
Item	ES1	ES2	ES3	ES4	ES5	ES6	ES7	IP1	IP2	IP3	IP4	IP5	IP6	IP7	IP8	IP9	IP10	IP11	IP12	IP13	BP1	BP2	BP3	BP4	BP5	BP6
ES1	0.87
ES2	0.55	0.89
ES3	0.68	0.58	0.84
ES4	0.56	0.64	0.6	0.83
ES5	0.52	0.64	0.55	0.66	0.97
ES6	0.58	0.59	0.59	0.61	0.64	0.94
ES7	0.56	0.58	0.59	0.57	0.61	0.64	1.04
IP1	0.29	0.35	0.3	0.32	0.36	0.35	0.34	1.05
IP2	0.51	0.57	0.55	0.6	0.55	0.52	0.53	0.39	1.18
IP3	0.32	0.4	0.35	0.39	0.39	0.39	0.38	0.43	0.47	1.16
IP4	0.34	0.4	0.32	0.39	0.45	0.4	0.42	0.45	0.45	0.47	1.2
IP5	0.43	0.58	0.44	0.51	0.57	0.51	0.49	0.39	0.5	0.45	0.45	0.97
IP6	0.38	0.47	0.4	0.46	0.5	0.45	0.48	0.39	0.52	0.47	0.58	0.49	1.23
IP7	0.31	0.4	0.32	0.38	0.42	0.37	0.39	0.32	0.45	0.4	0.48	0.39	0.84	1.24
IP8	0.42	0.49	0.43	0.49	0.53	0.48	0.48	0.4	0.54	0.45	0.56	0.47	0.68	0.7	1.25
IP9	0.28	0.39	0.3	0.34	0.41	0.36	0.4	0.42	0.4	0.52	0.56	0.45	0.55	0.5	0.55	1.18
IP10	0.2	0.28	0.19	0.27	0.33	0.28	0.29	0.27	0.31	0.32	0.45	0.3	0.57	0.63	0.45	0.54	1.25
IP11	0.32	0.41	0.32	0.37	0.41	0.38	0.44	0.36	0.39	0.45	0.42	0.4	0.44	0.41	0.4	0.49	0.38	1.4
IP12	0.45	0.51	0.46	0.51	0.54	0.49	0.48	0.37	0.55	0.42	0.52	0.48	0.71	0.65	0.72	0.51	0.5	0.46	1.19
IP13	0.15	0.25	0.15	0.19	0.27	0.22	0.26	0.28	0.22	0.36	0.34	0.31	0.34	0.31	0.32	0.54	0.4	0.42	0.31	0.84
BP1	0.09	0.13	0.09	0.12	0.17	0.13	0.18	0.21	0.14	0.26	0.29	0.16	0.32	0.33	0.29	0.37	0.4	0.28	0.26	0.33	0.64
BP2	0.09	0.15	0.08	0.12	0.16	0.12	0.16	0.21	0.12	0.28	0.24	0.17	0.26	0.22	0.26	0.36	0.29	0.28	0.25	0.33	0.33	0.9
BP3	-0.02	0.04	0	0.01	0.05	0.04	0.07	0.21	0.02	0.21	0.15	0.1	0.11	0.12	0.1	0.26	0.15	0.17	0.08	0.28	0.22	0.31	0.86
BP4	0.35	0.47	0.37	0.45	0.48	0.4	0.48	0.35	0.43	0.4	0.5	0.45	0.56	0.49	0.53	0.58	0.44	0.47	0.56	0.39	0.31	0.29	0.21	1.18
BP5	0.07	0.13	0.08	0.11	0.14	0.11	0.14	0.24	0.14	0.24	0.3	0.15	0.26	0.25	0.25	0.34	0.27	0.24	0.25	0.27	0.31	0.27	0.29	0.32	0.76
BP6	0.09	0.13	0.09	0.1	0.14	0.11	0.14	0.22	0.13	0.2	0.36	0.14	0.24	0.25	0.26	0.33	0.25	0.23	0.23	0.24	0.28	0.24	0.26	0.3	0.46	0.79
Digital Literacy
Item	SF1	SF2	SF3	PC1	PC2	PC3	PC4	PC5	PC6	PC7	PC8	PC9	VI1	VI2	VI3	PU1	PU2	PU3	PU4	PU5	PU6	PU7	PU8	PU9	CD1	CD2	CD3	CD4	CD5	SS1	SS2	SS3	SS4	SS5	SS6	SS7	SS8	SS9	SS10	SS11
SF1	0.06
SF2	0.01	0.11
SF3	0.01	0.02	0.08
PC1	0.01	0.01	0.02	0.07
PC2	0.02	0.01	0.01	0.02	0.23
PC3	0.01	0.02	0.04	0.01	0.08	0.22
PC4	0.02	0.03	0.03	0.01	0.02	0.03	0.12
PC5	0	0.03	0.02	0	0.03	0.04	0.04	0.19
PC6	0.02	0.03	0.02	0.01	0.01	0.02	0.03	0.04	0.08
PC7	0.01	0.03	0.03	0.02	0.03	0.06	0.03	0.06	0.03	0.17
PC8	0.01	0.02	0.04	0.02	0.03	0.02	0.02	0.05	0.03	0.05	0.17
PC9	0.01	0.02	0.03	0.02	0.05	0.04	0.03	0.05	0.03	0.06	0.06	0.18
VI1	0.01	0.02	0.02	0.01	0	0.01	0.01	0.02	0.02	0	0.02	0.01	0.08
VI2	0.02	0.01	0.02	0.01	0.02	0.02	0.03	0.03	0.02	0.02	0.02	0.02	0.02	0.07
VI3	0.01	0.03	0.03	0	0.03	0.03	0.02	0.07	0.03	0.05	0.09	0.08	0.01	0.01	0.23
PU1	0.01	0.03	0.01	0.01	0.11	0.08	0.03	0.03	0.02	0.02	0.01	0.04	0.02	0.02	0.02	0.23
PU2	0.01	0.01	0.01	0.02	0.12	0.09	0.03	0.04	0.01	0.03	0.03	0.05	0	0.02	0.04	0.07	0.22
PU3	0.01	0.03	0.02	0.01	0.07	0.08	0.03	0.04	0.02	0.05	0.03	0.03	0.01	0.03	0.04	0.05	0.08	0.2
PU4	0.01	0.01	0.02	0.02	0.05	0.03	0.02	0.05	0.02	0.07	0.04	0.06	0.01	0.03	0.05	0.04	0.06	0.05	0.23
PU5	0.01	0.01	0.02	0.01	0.01	0.02	0.02	0.02	0.02	0.02	0.01	0.01	0.01	0.01	0	0.01	0.02	0.02	0.01	0.06
PU6	0.02	0.02	0.03	0.01	0.02	0.03	0.02	0.03	0.03	0.04	0.04	0.05	0.01	0.03	0.04	0.01	0.02	0.03	0.04	0.02	0.1
PU7	0.01	0.01	0.02	0.01	0.02	0.03	0.01	0.02	0.02	0.03	0.03	0.03	0.01	0.02	0.01	0.01	0.02	0.02	0.02	0.01	0.02	0.07
PU8	0.02	0.03	0.05	0.02	0.03	0.03	0.02	0.02	0.03	0.03	0.03	0.04	0.03	0.03	0.03	0.02	0.02	0.03	0.02	0.02	0.04	0.03	0.09
PU9	0.02	0.03	0.02	0.02	0.02	0.02	0.03	0.03	0.03	0.05	0.04	0.04	0.01	0.03	0.04	0.01	0.04	0.03	0.04	0.01	0.04	0.02	0.03	0.12
CD1	0.02	0.03	0.03	0.02	0.04	0.03	0.02	0.03	0.02	0.02	0.03	0.03	0.02	0.02	0.02	0.03	0.03	0.03	0.02	0.01	0.03	0.02	0.04	0.02	0.09
CD2	0.01	0.02	0.02	0.02	0.04	0.04	0.03	0.04	0.02	0.04	0.03	0.03	0.02	0.02	0.03	0.05	0.04	0.03	0.03	0.02	0.01	0.02	0.03	0.02	0.03	0.14
CD3	0.01	0.02	0.03	0.02	0.03	0.03	0.02	0.02	0.02	0.04	0.03	0.03	0.02	0.02	0.02	0.02	0.03	0.03	0.03	0.02	0.03	0.02	0.04	0.03	0.03	0.01	0.1
CD4	0.01	0.02	0.03	0.02	0.03	0.03	0.01	0.03	0.02	0.04	0.04	0.04	0.01	0.02	0.03	0.02	0.03	0.04	0.03	0.02	0.04	0.02	0.04	0.03	0.03	0.02	0.05	0.11
CD5	0.02	0.03	0.05	0.02	0.03	0.04	0.04	0.06	0.03	0.06	0.08	0.07	0.01	0.03	0.07	0.03	0.02	0.04	0.06	0.02	0.05	0.02	0.04	0.06	0.04	0.04	0.04	0.04	0.16
SS1	0.02	0.03	0.04	0.02	0.03	0.04	0.03	0.04	0.02	0.03	0.03	0.03	0.02	0.02	0.03	0.02	0.03	0.04	0.02	0.03	0.04	0.02	0.04	0.03	0.04	0.03	0.03	0.03	0.04	0.1
SS2	0.01	0.02	0.03	0.01	0.02	0.05	0.03	0.02	0.02	0.02	0.03	0.03	0.02	0.01	0.02	0.02	0.01	0.04	0.02	0.01	0.02	0.02	0.02	0.02	0.03	0.02	0.02	0.02	0.04	0.04	0.17
SS3	0.01	0.02	0.02	0	0.01	0.03	0.03	0.03	0.02	0.03	0.02	0.03	0.02	0.02	0.02	0.01	0.01	0.02	0.02	0.02	0.03	0.01	0.03	0.02	0.03	0.02	0.02	0.02	0.03	0.02	0.03	0.07
SS4	0.01	0.02	0.02	0.01	0.01	0.02	0.02	0.02	0.03	0.02	0.02	0.02	0.01	0.01	0.02	0.01	0.01	0.02	0.01	0.02	0.02	0.02	0.02	0.01	0.01	0.02	0.01	0.02	0.02	0.02	0.01	0.02	0.07
SS5	0.02	0.01	0.02	0.02	0.02	0.02	0.03	0.02	0.02	0.03	0.02	0.03	0.02	0.02	0.01	0.02	0.02	0.02	0.01	0.02	0.03	0.02	0.03	0.02	0.03	0.01	0.03	0.02	0.03	0.02	0.01	0.03	0.02	0.07
SS6	0.01	0.01	0.02	0.02	0.02	0.02	0.02	0.02	0.02	0.03	0.04	0.03	0.01	0.02	0.03	0	0.01	0.01	0.02	0.01	0.02	0.02	0.02	0.02	0.01	0.01	0.01	0.02	0.03	0.02	0.01	0.02	0.02	0.03	0.09
SS7	0.01	0.03	0.03	0.01	0.06	0.04	0.02	0.06	0.02	0.06	0.08	0.07	0.01	0.01	0.09	0.03	0.06	0.04	0.06	0.01	0.04	0.02	0.03	0.04	0.02	0.04	0.02	0.04	0.07	0.03	0.02	0.03	0.02	0.01	0.04	0.22
SS8	0.01	0.02	0.03	0.02	0.01	0.03	0.02	0.03	0.03	0.03	0.03	0.05	0.02	0.01	0.03	0.02	0.01	0.03	0.02	0.01	0.03	0.02	0.03	0.02	0.02	0.01	0.04	0.03	0.04	0.03	0.03	0.03	0.01	0.03	0.02	0.01	0.08
SS9	0.01	0.02	0.02	0.01	0.01	0.01	0.02	0.02	0.03	0.03	0.02	0.03	0.01	0.02	0.02	0.01	0.01	0.01	0.01	0.02	0.03	0.02	0.02	0.03	0.02	0.02	0.03	0.03	0.03	0.02	0.02	0.02	0.01	0.03	0.01	0.02	0.03	0.06
SS10	0.02	0.03	0.04	0.02	0.03	0.05	0.04	0.04	0.03	0.06	0.05	0.06	0.02	0.02	0.05	0.02	0.04	0.04	0.03	0.02	0.04	0.03	0.05	0.05	0.04	0.03	0.05	0.04	0.06	0.04	0.04	0.03	0.02	0.03	0.02	0.03	0.04	0.03	0.13
SS11	0.02	0.02	0.04	0.02	0.04	0.05	0.04	0.03	0.03	0.04	0.03	0.05	0.02	0.03	0.03	0.03	0.03	0.05	0.03	0.02	0.05	0.03	0.04	0.03	0.04	0.03	0.04	0.04	0.04	0.03	0.03	0.03	0.02	0.03	0.03	0.02	0.05	0.02	0.07	0.11
Nostalgia
Item	PA1	PA2	PA3	PA4	SR1	SR2	SR3	SR4	SC1	SC2	SC3	SC4	ML1	ML2	ML3	ML4
PA1	1.38
PA2	1.19	1.65
PA3	1.12	1.41	1.74
PA4	1.06	1.38	1.37	1.89
SR1	0.75	0.97	1.07	1.07	1.56
SR2	0.85	1.06	1.14	1.1	1.2	1.54
SR3	0.82	1.02	1.08	1.08	1.1	1.16	1.47
SR4	0.82	1.07	1.12	1.11	1.17	1.26	1.21	1.66
SC1	0.76	0.98	0.89	0.98	0.76	0.79	0.85	0.92	1.67
SC2	0.84	1.05	0.95	1.02	0.79	0.82	0.81	0.92	1.45	1.83
SC3	0.85	1.08	1.05	1.17	0.87	0.95	0.92	1.03	1.38	1.48	2.02
SC4	0.83	1.01	0.98	1.06	0.8	0.9	0.88	0.95	1.13	1.27	1.39	2.01
ML1	0.76	0.91	0.92	0.92	0.91	0.89	0.86	0.95	0.89	0.96	0.97	0.91	1.41
ML2	0.7	0.83	0.86	0.86	0.84	0.86	0.79	0.88	0.87	0.93	0.97	0.87	1.21	1.42
ML3	0.69	0.82	0.86	0.85	0.87	0.88	0.8	0.92	0.8	0.85	0.93	0.76	1.14	1.2	1.44
ML4	0.67	0.75	0.79	0.77	0.82	0.81	0.78	0.83	0.71	0.72	0.86	0.69	0.99	1.04	1.21	1.32

## Sheet: Correlation Matrices
Celebrity Worship
Dimension	ES	IP	BP
ES	1
IP	0.8	1
SE	0.01
t	93.89
BP	0.4	0.76	1
SE	0.02	0.01
t	21.38	62.03
Digital Literacy
Dimension	SF	PC	VI	PU	CD	SS
SF	1
PC	0.92	1
SE	0.07
t	13.52
VI	1.04	1.08	1
SE	0.13	0.1
t	8.12	11.1
PU	1.07	0.96	1.13	1
SE	0.07	0.03	0.1
t	15.8	33.24	11.39
CD	1.06	0.94	1.02	1.02	1
SE	0.07	0.03	0.1	0.03
t	15.27	29.35	10.41	35.56
SS	1.07	0.97	0.94	0.98	0.98
SE	0.06	0.02	0.09	0.02	0.03
t	16.77	41.48	10.47	43.85	38.38	1
Nostalgia
Dimension	PA	SR	SC	ML
PA	1
SR	0.83	1
SE	0.02
t	54.63
SC	0.74	0.69	1
SE	0.02	0.02
t	34.56	28.44
ML	0.68	0.73	0.71	1
SE	0.02	0.02	0.02
t	28	34.44	30.73

## Sheet: r age-vars
Variable	Standardized Cronbach’s α	Average interitem correlation	M	SD	Age	p	95% CI	nitem	N
CWS_Total	0.93	0.35	2.81	0.82	0.27	< 0.001	0.24 ; 0.30	26	3223
CWS_ES	0.92	0.66	3.75	0.21	0.32	<0.001	0.29 ; 0.35	7	3223
CWS_IP	0.89	0.39	2.76	0.53	0.25	< 0.001	0.22 ; 0.28	13	3223
CWS_BP	0.77	0.35	1.82	0.46	0.07	< 0.001	0.04 ; 0.11	6	3223
DL_Total	0.92	0.22	0.83	0.1	-0.17	< 0.001	-0.25 ; -0.08	40	482
DL_SF	0.39	0.18	N/R	N/R	N/R	N/R	N/R	3	482
DL_PC	0.7	0.21	N/R	N/R	N/R	N/R	N/R	9	482
DL_VI	0.33	0.14	N/R	N/R	N/R	N/R	N/R	3	482
DL_PU	0.71	0.21	N/R	N/R	N/R	N/R	N/R	9	482
DL_CD	0.66	0.28	N/R	N/R	N/R	N/R	N/R	5	482
DL_SS	0.8	0.27	N/R	N/R	N/R	N/R	N/R	11	482
NA_Total	0.96	0.6	4.9	0.21	-0.02	0.62	-0.10 ; 0.06	16	658
NA_PA	0.93	0.76	4.88	0.25	-0.01	0.8	-0.09 ; 0.07	4	658
NA_SR	0.93	0.76	4.84	0.06	-0.01	0.78	-0.09 ; 0.07	4	658
NA_SC	0.91	0.72	4.74	0.18	-0.01	0.73	-0.09 ; 0.06	4	658
NA_ML	0.94	0.81	5.15	0.05	-0.03	0.39	-0.11 ; 0.04	4	658

[truncated: 1 more sheets: t-tests]
